# Supplementary material for: Single‐cell characteristics and malignancy regulation of alpha‐fetoprotein‐producing gastric cancer
Source: Cancer Med. 2023 Apr 5;12(10):12018–33. doi: 10.1002/cam4.5883 (PMC10242870; doi:10.1002/cam4.5883)
Supplement: Supplementary file 2 — Supplementary Table S1. [file CAM4-12-12018-s006.xlsx]

## Sheet: Sheet1
Target_Cluster	GeneID	GeneName	Target_Cluster_mean	Other_Cluster_mean	log2FC	pct.1	pct.2	Pvlaue	Qvalue	Description	GO	KEGG	KO_ENTRY	EC
0	ENSG00000184588	PDE4B	117.73	5.10152	4.52841	0.827	0.472	0	0	phosphodiesterase 4B [Source:HGNC Symbol;Acc:HGNC:8781]	GO:0000930(gamma-tubulin complex);GO:0001780(neutrophil homeostasis);GO:0004114(3',5'-cyclic-nucleotide phosphodiesterase activity);GO:0004115(3',5'-cyclic-AMP phosphodiesterase activity);GO:0005634(nucleus);GO:0005813(centrosome);GO:0005829(cytosol);GO:0005891(voltage-gated calcium channel complex);GO:0006198(cAMP catabolic process);GO:0007165(signal transduction);GO:0008021(synaptic vesicle);GO…	00230(Purine metabolism);01100(Metabolic pathways);04024(cAMP signaling pathway);04928(Parathyroid hormone synthesis, secretion and action);05032(Morphine addiction)	K13293	EC:3.1.4.53
0	ENSG00000162747	FCGR3B	25.684	1.27773	4.32922	0.751	0.056	0	0	Fc fragment of IgG receptor IIIb [Source:HGNC Symbol;Acc:HGNC:3620]	GO:0004888(transmembrane signaling receptor activity);GO:0005576(extracellular region);GO:0005886(plasma membrane);GO:0005887(integral component of plasma membrane);GO:0006955(immune response);GO:0007166(cell surface receptor signaling pathway);GO:0016020(membrane);GO:0016021(integral component of membrane);GO:0019864(IgG binding);GO:0030667(secretory granule membrane);GO:0031225(anchored compone…	04145(Phagosome);04380(Osteoclast differentiation);04650(Natural killer cell mediated cytotoxicity);04666(Fc gamma R-mediated phagocytosis);05140(Leishmaniasis);05150(Staphylococcus aureus infection);05152(Tuberculosis);05322(Systemic lupus erythematosus)	NA	NA
0	ENSG00000185201	IFITM2	59.4562	3.18417	4.22284	0.85	0.435	0	0	interferon induced transmembrane protein 2 [Source:HGNC Symbol;Acc:HGNC:5413]	GO:0002376(immune system process);GO:0005764(lysosome);GO:0005765(lysosomal membrane);GO:0005768(endosome);GO:0005886(plasma membrane);GO:0006955(immune response);GO:0009615(response to virus);GO:0016020(membrane);GO:0016021(integral component of membrane);GO:0031902(late endosome membrane);GO:0032991(protein-containing complex);GO:0034341(response to interferon-gamma);GO:0035455(response to inte…	NA	NA	NA
0	ENSG00000143546	S100A8	131.711	7.33634	4.16617	0.846	0.276	0	0	S100 calcium binding protein A8 [Source:HGNC Symbol;Acc:HGNC:10498]	GO:0002376(immune system process);GO:0002523(leukocyte migration involved in inflammatory response);GO:0002526(acute inflammatory response);GO:0002544(chronic inflammatory response);GO:0002793(positive regulation of peptide secretion);GO:0005509(calcium ion binding);GO:0005515(protein binding);GO:0005576(extracellular region);GO:0005615(extracellular space);GO:0005634(nucleus);GO:0005737(cytoplas…	04657(IL-17 signaling pathway)	NA	NA
0	ENSG00000151726	ACSL1	31.3068	1.93661	4.01487	0.701	0.249	0	0	acyl-CoA synthetase long chain family member 1 [Source:HGNC Symbol;Acc:HGNC:3569]	GO:0000038(very long-chain fatty acid metabolic process);GO:0000166(nucleotide binding);GO:0001676(long-chain fatty acid metabolic process);GO:0004467(long-chain fatty acid-CoA ligase activity);GO:0005524(ATP binding);GO:0005739(mitochondrion);GO:0005741(mitochondrial outer membrane);GO:0005777(peroxisome);GO:0005778(peroxisomal membrane);GO:0005783(endoplasmic reticulum);GO:0005789(endoplasmic r…	00061(Fatty acid biosynthesis);00071(Fatty acid degradation);01100(Metabolic pathways);01212(Fatty acid metabolism);03320(PPAR signaling pathway);04146(Peroxisome);04216(Ferroptosis);04714(Thermogenesis);04920(Adipocytokine signaling pathway)	K01897	EC:6.2.1.3
0	ENSG00000123689	G0S2	91.6233	5.75745	3.99221	0.817	0.25	0	0	G0/G1 switch 2 [Source:HGNC Symbol;Acc:HGNC:30229]	GO:0003674(molecular_function);GO:0005515(protein binding);GO:0005739(mitochondrion);GO:0005811(lipid droplet);GO:0006915(apoptotic process);GO:0097191(extrinsic apoptotic signaling pathway);GO:0120162(positive regulation of cold-induced thermogenesis);GO:2001238(positive regulation of extrinsic apoptotic signaling pathway)	NA	NA	NA
0	ENSG00000105835	NAMPT	129.718	8.34481	3.95835	0.904	0.679	0	0	nicotinamide phosphoribosyltransferase [Source:HGNC Symbol;Acc:HGNC:30092]	GO:0003824(catalytic activity);GO:0004514(nicotinate-nucleotide diphosphorylase (carboxylating) activity);GO:0005125(cytokine activity);GO:0005515(protein binding);GO:0005576(extracellular region);GO:0005615(extracellular space);GO:0005634(nucleus);GO:0005737(cytoplasm);GO:0005829(cytosol);GO:0007165(signal transduction);GO:0007267(cell-cell signaling);GO:0007623(circadian rhythm);GO:0008284(posi…	00760(Nicotinate and nicotinamide metabolism);01100(Metabolic pathways);04621(NOD-like receptor signaling pathway)	K03462	EC:2.4.2.12
0	ENSG00000115956	PLEK	38.9971	2.59985	3.90687	0.753	0.241	0	0	pleckstrin [Source:HGNC Symbol;Acc:HGNC:9070]	GO:0002244(hematopoietic progenitor cell differentiation);GO:0002576(platelet degranulation);GO:0005080(protein kinase C binding);GO:0005515(protein binding);GO:0005576(extracellular region);GO:0005737(cytoplasm);GO:0005829(cytosol);GO:0005886(plasma membrane);GO:0006904(vesicle docking involved in exocytosis);GO:0007229(integrin-mediated signaling pathway);GO:0010572(positive regulation of plate…	NA	NA	NA
0	ENSG00000163563	MNDA	19.6399	1.31092	3.90514	0.68	0.08	0	0	myeloid cell nuclear differentiation antigen [Source:HGNC Symbol;Acc:HGNC:7183]	GO:0002218(activation of innate immune response);GO:0003677(DNA binding);GO:0003690(double-stranded DNA binding);GO:0005515(protein binding);GO:0005576(extracellular region);GO:0005634(nucleus);GO:0005654(nucleoplasm);GO:0005730(nucleolus);GO:0005737(cytoplasm);GO:0005829(cytosol);GO:0006968(cellular defense response);GO:0006974(cellular response to DNA damage stimulus);GO:0030889(negative regula…	NA	NA	NA
0	ENSG00000119535	CSF3R	19.1413	1.29026	3.89096	0.729	0.093	0	0	colony stimulating factor 3 receptor [Source:HGNC Symbol;Acc:HGNC:2439]	GO:0004896(cytokine receptor activity);GO:0005515(protein binding);GO:0005576(extracellular region);GO:0005765(lysosomal membrane);GO:0005886(plasma membrane);GO:0005887(integral component of plasma membrane);GO:0006952(defense response);GO:0007155(cell adhesion);GO:0007165(signal transduction);GO:0009897(external side of plasma membrane);GO:0016020(membrane);GO:0016021(integral component of memb…	04060(Cytokine-cytokine receptor interaction);04151(PI3K-Akt signaling pathway);04630(JAK-STAT signaling pathway);04640(Hematopoietic cell lineage);05200(Pathways in cancer)	NA	NA
0	ENSG00000189067	LITAF	60.6283	4.20527	3.84972	0.875	0.602	0	0	lipopolysaccharide induced TNF factor [Source:HGNC Symbol;Acc:HGNC:16841]	GO:0000139(Golgi membrane);GO:0000978(RNA polymerase II cis-regulatory region sequence-specific DNA binding);GO:0001228(DNA-binding transcription activator activity, RNA polymerase II-specific);GO:0001817(regulation of cytokine production);GO:0003677(DNA binding);GO:0005515(protein binding);GO:0005634(nucleus);GO:0005654(nucleoplasm);GO:0005737(cytoplasm);GO:0005764(lysosome);GO:0005765(lysosomal…	04142(Lysosome)	NA	NA
0	ENSG00000163421	PROK2	16.5031	1.16787	3.82079	0.462	0.034	0	0	prokineticin 2 [Source:HGNC Symbol;Acc:HGNC:18455]	GO:0001525(angiogenesis);GO:0001664(G protein-coupled receptor binding);GO:0001935(endothelial cell proliferation);GO:0005515(protein binding);GO:0005576(extracellular region);GO:0006935(chemotaxis);GO:0006954(inflammatory response);GO:0007186(G protein-coupled receptor signaling pathway);GO:0007204(positive regulation of cytosolic calcium ion concentration);GO:0007218(neuropeptide signaling path…	NA	NA	NA
0	ENSG00000043462	LCP2	32.6095	2.6091	3.64367	0.755	0.333	0	0	lymphocyte cytosolic protein 2 [Source:HGNC Symbol;Acc:HGNC:6529]	GO:0005515(protein binding);GO:0005737(cytoplasm);GO:0005829(cytosol);GO:0005911(cell-cell junction);GO:0006955(immune response);GO:0007169(transmembrane receptor protein tyrosine kinase signaling pathway);GO:0035556(intracellular signal transduction);GO:0036398(TCR signalosome);GO:0044853(plasma membrane raft);GO:0045576(mast cell activation);GO:0045860(positive regulation of protein kinase acti…	04015(Rap1 signaling pathway);04380(Osteoclast differentiation);04611(Platelet activation);04650(Natural killer cell mediated cytotoxicity);04660(T cell receptor signaling pathway);04664(Fc epsilon RI signaling pathway);05135(Yersinia infection)	NA	NA
0	ENSG00000248323	LUCAT1	23.4853	1.89377	3.63243	0.685	0.158	0	0	lung cancer associated transcript 1 [Source:HGNC Symbol;Acc:HGNC:48498]	NA	NA	NA	NA
0	ENSG00000087589	CASS4	14.8748	1.28357	3.53464	0.541	0.099	0	0	Cas scaffold protein family member 4 [Source:HGNC Symbol;Acc:HGNC:15878]	GO:0005515(protein binding);GO:0005737(cytoplasm);GO:0005856(cytoskeleton);GO:0005886(plasma membrane);GO:0005925(focal adhesion);GO:0007155(cell adhesion);GO:0007169(transmembrane receptor protein tyrosine kinase signaling pathway);GO:0016477(cell migration);GO:0030054(cell junction);GO:0030335(positive regulation of cell migration);GO:0051897(positive regulation of protein kinase B signaling);G…	NA	NA	NA
0	ENSG00000163162	RNF149	33.6321	2.95318	3.5095	0.834	0.594	0	0	ring finger protein 149 [Source:HGNC Symbol;Acc:HGNC:23137]	GO:0005737(cytoplasm);GO:0006511(ubiquitin-dependent protein catabolic process);GO:0016020(membrane);GO:0016021(integral component of membrane);GO:0016567(protein ubiquitination);GO:0016740(transferase activity);GO:0031647(regulation of protein stability);GO:0043409(negative regulation of MAPK cascade);GO:0046872(metal ion binding);GO:0061630(ubiquitin protein ligase activity);GO:0071466(cellular…	NA	K15704	EC:2.3.2.27
0	ENSG00000103569	AQP9	17.6654	1.61089	3.45499	0.671	0.108	0	0	aquaporin 9 [Source:HGNC Symbol;Acc:HGNC:643]	GO:0005275(amine transmembrane transporter activity);GO:0005345(purine nucleobase transmembrane transporter activity);GO:0005350(pyrimidine nucleobase transmembrane transporter activity);GO:0005372(water transmembrane transporter activity);GO:0005515(protein binding);GO:0005886(plasma membrane);GO:0005887(integral component of plasma membrane);GO:0006833(water transport);GO:0006863(purine nucleob…	04976(Bile secretion)	NA	NA
0	ENSG00000171051	FPR1	12.3278	1.28972	3.25679	0.631	0.093	0	0	formyl peptide receptor 1 [Source:HGNC Symbol;Acc:HGNC:3826]	GO:0001664(G protein-coupled receptor binding);GO:0002430(complement receptor mediated signaling pathway);GO:0004875(complement receptor activity);GO:0004930(G protein-coupled receptor activity);GO:0004982(N-formyl peptide receptor activity);GO:0005124(scavenger receptor binding);GO:0005515(protein binding);GO:0005737(cytoplasm);GO:0005886(plasma membrane);GO:0006935(chemotaxis);GO:0006954(inflam…	04015(Rap1 signaling pathway);04080(Neuroactive ligand-receptor interaction);05150(Staphylococcus aureus infection)	NA	NA
0	ENSG00000180871	CXCR2	9.00948	0.995198	3.17839	0.522	0.026	0	0	C-X-C motif chemokine receptor 2 [Source:HGNC Symbol;Acc:HGNC:6027]	GO:0002407(dendritic cell chemotaxis);GO:0004918(interleukin-8 receptor activity);GO:0004930(G protein-coupled receptor activity);GO:0005515(protein binding);GO:0005654(nucleoplasm);GO:0005886(plasma membrane);GO:0005887(integral component of plasma membrane);GO:0006935(chemotaxis);GO:0006954(inflammatory response);GO:0006955(immune response);GO:0006968(cellular defense response);GO:0007165(signa…	04060(Cytokine-cytokine receptor interaction);04061(Viral protein interaction with cytokine and cytokine receptor);04062(Chemokine signaling pathway);04072(Phospholipase D signaling pathway);04144(Endocytosis);05120(Epithelial cell signaling in Helicobacter pylori infection);05163(Human cytomegalovirus infection)	NA	NA
0	ENSG00000182541	LIMK2	15.2596	1.69702	3.16864	0.633	0.344	0	0	LIM domain kinase 2 [Source:HGNC Symbol;Acc:HGNC:6614]	GO:0000166(nucleotide binding);GO:0001934(positive regulation of protein phosphorylation);GO:0004672(protein kinase activity);GO:0004674(protein serine/threonine kinase activity);GO:0004864(protein phosphatase inhibitor activity);GO:0005515(protein binding);GO:0005524(ATP binding);GO:0005634(nucleus);GO:0005737(cytoplasm);GO:0005801(cis-Golgi network);GO:0005813(centrosome);GO:0005815(microtubule…	04360(Axon guidance);04666(Fc gamma R-mediated phagocytosis);04810(Regulation of actin cytoskeleton);05170(Human immunodeficiency virus 1 infection)	K05744	EC:2.7.11.1
0	ENSG00000255398	HCAR3	9.50056	1.06134	3.16212	0.502	0.047	0	0	hydroxycarboxylic acid receptor 3 [Source:HGNC Symbol;Acc:HGNC:16824]	GO:0004930(G protein-coupled receptor activity);GO:0005886(plasma membrane);GO:0005887(integral component of plasma membrane);GO:0007165(signal transduction);GO:0007186(G protein-coupled receptor signaling pathway);GO:0016020(membrane);GO:0016021(integral component of membrane);GO:0030054(cell junction)	04024(cAMP signaling pathway)	NA	NA
0	ENSG00000169429	CXCL8	124.051	14.2703	3.11985	0.76	0.328	0	0	C-X-C motif chemokine ligand 8 [Source:HGNC Symbol;Acc:HGNC:6025]	GO:0001525(angiogenesis);GO:0002237(response to molecule of bacterial origin);GO:0005125(cytokine activity);GO:0005153(interleukin-8 receptor binding);GO:0005515(protein binding);GO:0005576(extracellular region);GO:0005615(extracellular space);GO:0006935(chemotaxis);GO:0006952(defense response);GO:0006954(inflammatory response);GO:0006955(immune response);GO:0007165(signal transduction);GO:000718…	04060(Cytokine-cytokine receptor interaction);04061(Viral protein interaction with cytokine and cytokine receptor);04062(Chemokine signaling pathway);04064(NF-kappa B signaling pathway);04072(Phospholipase D signaling pathway);04218(Cellular senescence);04620(Toll-like receptor signaling pathway);04621(NOD-like receptor signaling pathway);04622(RIG-I-like receptor signaling pathway);04657(IL-17 s…	NA	NA
0	ENSG00000157551	KCNJ15	9.749	1.1644	3.06567	0.509	0.139	0	0	potassium inwardly rectifying channel subfamily J member 15 [Source:HGNC Symbol;Acc:HGNC:6261]	GO:0005242(inward rectifier potassium channel activity);GO:0005244(voltage-gated ion channel activity);GO:0005515(protein binding);GO:0005886(plasma membrane);GO:0005887(integral component of plasma membrane);GO:0006811(ion transport);GO:0006813(potassium ion transport);GO:0016020(membrane);GO:0016021(integral component of membrane);GO:0034220(ion transmembrane transport);GO:0034765(regulation of…	04971(Gastric acid secretion)	NA	NA
0	ENSG00000254087	LYN	22.1414	2.70389	3.03364	0.737	0.471	0	0	LYN proto-oncogene, Src family tyrosine kinase [Source:HGNC Symbol;Acc:HGNC:6735]	GO:0000166(nucleotide binding);GO:0001782(B cell homeostasis);GO:0001817(regulation of cytokine production);GO:0001932(regulation of protein phosphorylation);GO:0001933(negative regulation of protein phosphorylation);GO:0001934(positive regulation of protein phosphorylation);GO:0002223(stimulatory C-type lectin receptor signaling pathway);GO:0002250(adaptive immune response);GO:0002376(immune sys…	04062(Chemokine signaling pathway);04064(NF-kappa B signaling pathway);04611(Platelet activation);04662(B cell receptor signaling pathway);04664(Fc epsilon RI signaling pathway);04666(Fc gamma R-mediated phagocytosis);04730(Long-term depression);05120(Epithelial cell signaling in Helicobacter pylori infection);05167(Kaposi sarcoma-associated herpesvirus infection);05169(Epstein-Barr virus infecti…	K05854	EC:2.7.10.2
0	ENSG00000185650	ZFP36L1	31.8284	3.95512	3.00852	0.733	0.639	0	0	ZFP36 ring finger protein like 1 [Source:HGNC Symbol;Acc:HGNC:1107]	GO:0000165(MAPK cascade);GO:0000288(nuclear-transcribed mRNA catabolic process, deadenylation-dependent decay);GO:0000932(P-body);GO:0001570(vasculogenesis);GO:0003342(proepicardium development);GO:0003677(DNA binding);GO:0003723(RNA binding);GO:0003729(mRNA binding);GO:0005515(protein binding);GO:0005634(nucleus);GO:0005737(cytoplasm);GO:0005829(cytosol);GO:0006397(mRNA processing);GO:0006402(mR…	04218(Cellular senescence)	NA	NA
0	ENSG00000197329	PELI1	21.6217	2.70537	2.99858	0.686	0.49	0	0	pellino E3 ubiquitin protein ligase 1 [Source:HGNC Symbol;Acc:HGNC:8827]	GO:0000209(protein polyubiquitination);GO:0001819(positive regulation of cytokine production);GO:0004842(ubiquitin-protein transferase activity);GO:0005515(protein binding);GO:0005634(nucleus);GO:0005829(cytosol);GO:0008063(Toll signaling pathway);GO:0008592(regulation of Toll signaling pathway);GO:0016567(protein ubiquitination);GO:0016740(transferase activity);GO:0030890(positive regulation of …	NA	K11964	EC:2.3.2.27
0	ENSG00000253320	MAILR	11.8159	1.48041	2.99667	0.273	0.166	0	0	macrophage interferon regulatory lncRNA [Source:HGNC Symbol;Acc:HGNC:51558]	NA	NA	NA	NA
0	ENSG00000115590	IL1R2	10.5509	1.33242	2.98525	0.439	0.204	0	0	interleukin 1 receptor type 2 [Source:HGNC Symbol;Acc:HGNC:5994]	GO:0004908(interleukin-1 receptor activity);GO:0004910(interleukin-1, type II, blocking receptor activity);GO:0005515(protein binding);GO:0005576(extracellular region);GO:0005737(cytoplasm);GO:0005886(plasma membrane);GO:0006955(immune response);GO:0010955(negative regulation of protein processing);GO:0016020(membrane);GO:0016021(integral component of membrane);GO:0019221(cytokine-mediated signal…	04060(Cytokine-cytokine receptor interaction);04640(Hematopoietic cell lineage);05146(Amoebiasis);05166(Human T-cell leukemia virus 1 infection);05202(Transcriptional misregulation in cancer);05215(Prostate cancer);05418(Fluid shear stress and atherosclerosis)	NA	NA
0	ENSG00000147454	SLC25A37	16.4377	2.1034	2.96621	0.7	0.363	0	0	solute carrier family 25 member 37 [Source:HGNC Symbol;Acc:HGNC:29786]	GO:0005381(iron ion transmembrane transporter activity);GO:0005515(protein binding);GO:0005739(mitochondrion);GO:0005743(mitochondrial inner membrane);GO:0006811(ion transport);GO:0016020(membrane);GO:0016021(integral component of membrane);GO:0046985(positive regulation of hemoglobin biosynthetic process);GO:0048250(iron import into the mitochondrion);GO:0055072(iron ion homeostasis)	NA	NA	NA
0	ENSG00000146592	CREB5	9.50645	1.2335	2.94615	0.471	0.139	0	0	cAMP responsive element binding protein 5 [Source:HGNC Symbol;Acc:HGNC:16844]	GO:0000785(chromatin);GO:0000978(RNA polymerase II cis-regulatory region sequence-specific DNA binding);GO:0000981(DNA-binding transcription factor activity, RNA polymerase II-specific);GO:0003677(DNA binding);GO:0003700(DNA-binding transcription factor activity);GO:0005515(protein binding);GO:0005634(nucleus);GO:0006355(regulation of transcription, DNA-templated);GO:0006357(regulation of transcr…	04022(cGMP-PKG signaling pathway);04024(cAMP signaling pathway);04151(PI3K-Akt signaling pathway);04152(AMPK signaling pathway);04211(Longevity regulating pathway);04261(Adrenergic signaling in cardiomyocytes);04668(TNF signaling pathway);04714(Thermogenesis);04725(Cholinergic synapse);04728(Dopaminergic synapse);04911(Insulin secretion);04915(Estrogen signaling pathway);04918(Thyroid hormone syn…	NA	NA
0	ENSG00000118515	SGK1	12.7418	1.66871	2.93277	0.518	0.292	0	0	serum/glucocorticoid regulated kinase 1 [Source:HGNC Symbol;Acc:HGNC:10810]	GO:0000166(nucleotide binding);GO:0001558(regulation of cell growth);GO:0004672(protein kinase activity);GO:0004674(protein serine/threonine kinase activity);GO:0004712(protein serine/threonine/tyrosine kinase activity);GO:0005246(calcium channel regulator activity);GO:0005515(protein binding);GO:0005524(ATP binding);GO:0005634(nucleus);GO:0005654(nucleoplasm);GO:0005737(cytoplasm);GO:0005739(mit…	04068(FoxO signaling pathway);04150(mTOR signaling pathway);04151(PI3K-Akt signaling pathway);04960(Aldosterone-regulated sodium reabsorption)	K13302	EC:2.7.11.1
0	ENSG00000101336	HCK	10.5718	1.38885	2.92826	0.56	0.125	0	0	HCK proto-oncogene, Src family tyrosine kinase [Source:HGNC Symbol;Acc:HGNC:4840]	GO:0000166(nucleotide binding);GO:0001784(phosphotyrosine residue binding);GO:0002376(immune system process);GO:0002522(leukocyte migration involved in immune response);GO:0002758(innate immune response-activating signal transduction);GO:0002862(negative regulation of inflammatory response to antigenic stimulus);GO:0004672(protein kinase activity);GO:0004713(protein tyrosine kinase activity);GO:0…	04062(Chemokine signaling pathway);04666(Fc gamma R-mediated phagocytosis);05167(Kaposi sarcoma-associated herpesvirus infection)	K08893	EC:2.7.10.2
0	ENSG00000204482	LST1	10.4455	1.37359	2.92685	0.566	0.14	0	0	leukocyte specific transcript 1 [Source:HGNC Symbol;Acc:HGNC:14189]	GO:0000139(Golgi membrane);GO:0000902(cell morphogenesis);GO:0002376(immune system process);GO:0005737(cytoplasm);GO:0005794(Golgi apparatus);GO:0006955(immune response);GO:0008360(regulation of cell shape);GO:0009653(anatomical structure morphogenesis);GO:0012505(endomembrane system);GO:0016020(membrane);GO:0016021(integral component of membrane);GO:0016358(dendrite development);GO:0050672(negat…	NA	NA	NA
0	ENSG00000143226	FCGR2A	10.9315	1.44541	2.91893	0.534	0.118	0	0	Fc fragment of IgG receptor IIa [Source:HGNC Symbol;Acc:HGNC:3616]	GO:0002376(immune system process);GO:0004888(transmembrane signaling receptor activity);GO:0005515(protein binding);GO:0005794(Golgi apparatus);GO:0005886(plasma membrane);GO:0005887(integral component of plasma membrane);GO:0007166(cell surface receptor signaling pathway);GO:0016020(membrane);GO:0016021(integral component of membrane);GO:0019864(IgG binding);GO:0030667(secretory granule membrane…	04145(Phagosome);04380(Osteoclast differentiation);04611(Platelet activation);04666(Fc gamma R-mediated phagocytosis);05130(Pathogenic Escherichia coli infection);05135(Yersinia infection);05140(Leishmaniasis);05150(Staphylococcus aureus infection);05152(Tuberculosis);05171(Coronavirus disease - COVID-19);05322(Systemic lupus erythematosus)	NA	NA
0	ENSG00000099985	OSM	8.46505	1.14995	2.87995	0.469	0.078	0	0	oncostatin M [Source:HGNC Symbol;Acc:HGNC:8506]	GO:0002675(positive regulation of acute inflammatory response);GO:0005102(signaling receptor binding);GO:0005125(cytokine activity);GO:0005147(oncostatin-M receptor binding);GO:0005515(protein binding);GO:0005576(extracellular region);GO:0005615(extracellular space);GO:0006955(immune response);GO:0007275(multicellular organism development);GO:0008083(growth factor activity);GO:0008284(positive re…	04060(Cytokine-cytokine receptor interaction);04151(PI3K-Akt signaling pathway);04630(JAK-STAT signaling pathway)	NA	NA
0	ENSG00000122862	SRGN	83.773	11.4129	2.87582	0.887	0.576	0	0	serglycin [Source:HGNC Symbol;Acc:HGNC:9361]	GO:0001818(negative regulation of cytokine production);GO:0005515(protein binding);GO:0005576(extracellular region);GO:0005615(extracellular space);GO:0005764(lysosome);GO:0005794(Golgi apparatus);GO:0006915(apoptotic process);GO:0016485(protein processing);GO:0030141(secretory granule);GO:0030502(negative regulation of bone mineralization);GO:0031093(platelet alpha granule lumen);GO:0031214(biom…	NA	NA	NA
0	ENSG00000169180	XPO6	10.3094	1.42973	2.85015	0.56	0.318	0	0	exportin 6 [Source:HGNC Symbol;Acc:HGNC:19733]	GO:0005049(nuclear export signal receptor activity);GO:0005515(protein binding);GO:0005634(nucleus);GO:0005654(nucleoplasm);GO:0005730(nucleolus);GO:0005737(cytoplasm);GO:0005829(cytosol);GO:0005886(plasma membrane);GO:0006611(protein export from nucleus);GO:0006886(intracellular protein transport);GO:0006913(nucleocytoplasmic transport);GO:0015031(protein transport);GO:0031267(small GTPase bindi…	NA	NA	NA
0	ENSG00000090339	ICAM1	13.8466	1.92091	2.84968	0.564	0.276	0	0	intercellular adhesion molecule 1 [Source:HGNC Symbol;Acc:HGNC:5344]	GO:0001618(virus receptor activity);GO:0001772(immunological synapse);GO:0001910(regulation of leukocyte mediated cytotoxicity);GO:0002291(T cell activation via T cell receptor contact with antigen bound to MHC molecule on antigen presenting cell);GO:0002457(T cell antigen processing and presentation);GO:0002693(positive regulation of cellular extravasation);GO:0004888(transmembrane signaling rec…	04064(NF-kappa B signaling pathway);04514(Cell adhesion molecules);04650(Natural killer cell mediated cytotoxicity);04668(TNF signaling pathway);04670(Leukocyte transendothelial migration);04933(AGE-RAGE signaling pathway in diabetic complications);05143(African trypanosomiasis);05144(Malaria);05150(Staphylococcus aureus infection);05164(Influenza A);05166(Human T-cell leukemia virus 1 infection)…	NA	NA
0	ENSG00000140932	CMTM2	6.62771	0.947186	2.80679	0.417	0.03	0	0	CKLF like MARVEL transmembrane domain containing 2 [Source:HGNC Symbol;Acc:HGNC:19173]	GO:0005125(cytokine activity);GO:0005515(protein binding);GO:0005615(extracellular space);GO:0006935(chemotaxis);GO:0007165(signal transduction);GO:0016020(membrane);GO:0016021(integral component of membrane)	NA	NA	NA
0	ENSG00000140379	BCL2A1	19.1013	2.76518	2.78822	0.686	0.212	0	0	BCL2 related protein A1 [Source:HGNC Symbol;Acc:HGNC:991]	GO:0005515(protein binding);GO:0005737(cytoplasm);GO:0005741(mitochondrial outer membrane);GO:0005829(cytosol);GO:0006915(apoptotic process);GO:0008630(intrinsic apoptotic signaling pathway in response to DNA damage);GO:0042803(protein homodimerization activity);GO:0042981(regulation of apoptotic process);GO:0043066(negative regulation of apoptotic process);GO:0046982(protein heterodimerization a…	04064(NF-kappa B signaling pathway);04210(Apoptosis);05202(Transcriptional misregulation in cancer);05221(Acute myeloid leukemia)	NA	NA
0	ENSG00000176788	BASP1	17.9672	2.6242	2.77542	0.656	0.367	0	0	brain abundant membrane attached signal protein 1 [Source:HGNC Symbol;Acc:HGNC:957]	GO:0000785(chromatin);GO:0000976(transcription regulatory region sequence-specific DNA binding);GO:0003714(transcription corepressor activity);GO:0005515(protein binding);GO:0005634(nucleus);GO:0005737(cytoplasm);GO:0005856(cytoskeleton);GO:0005886(plasma membrane);GO:0007356(thorax and anterior abdomen determination);GO:0008180(COP9 signalosome);GO:0008406(gonad development);GO:0016020(membrane)…	NA	NA	NA
0	ENSG00000115271	GCA	8.53352	1.26104	2.75852	0.521	0.234	0	0	grancalcin [Source:HGNC Symbol;Acc:HGNC:15990]	GO:0005509(calcium ion binding);GO:0005515(protein binding);GO:0005576(extracellular region);GO:0005737(cytoplasm);GO:0005829(cytosol);GO:0005886(plasma membrane);GO:0016020(membrane);GO:0035578(azurophil granule lumen);GO:0042803(protein homodimerization activity);GO:0046872(metal ion binding);GO:0046982(protein heterodimerization activity);GO:0061025(membrane fusion);GO:0070062(extracellular ex…	NA	NA	NA
0	ENSG00000196083	IL1RAP	8.11111	1.2089	2.7462	0.441	0.158	0	0	interleukin 1 receptor accessory protein [Source:HGNC Symbol;Acc:HGNC:5995]	GO:0002114(interleukin-33 receptor activity);GO:0002376(immune system process);GO:0003953(NAD+ nucleosidase activity);GO:0004908(interleukin-1 receptor activity);GO:0005149(interleukin-1 receptor binding);GO:0005576(extracellular region);GO:0005886(plasma membrane);GO:0005887(integral component of plasma membrane);GO:0006954(inflammatory response);GO:0006955(immune response);GO:0007165(signal tra…	04010(MAPK signaling pathway);04060(Cytokine-cytokine receptor interaction);04659(Th17 cell differentiation);04750(Inflammatory mediator regulation of TRP channels)	NA	NA
0	ENSG00000197405	C5AR1	7.84252	1.17766	2.73539	0.463	0.097	0	0	complement C5a receptor 1 [Source:HGNC Symbol;Acc:HGNC:1338]	GO:0001774(microglial cell activation);GO:0002430(complement receptor mediated signaling pathway);GO:0004875(complement receptor activity);GO:0004878(complement component C5a receptor activity);GO:0004930(G protein-coupled receptor activity);GO:0005886(plasma membrane);GO:0005887(integral component of plasma membrane);GO:0006935(chemotaxis);GO:0006954(inflammatory response);GO:0006955(immune resp…	04080(Neuroactive ligand-receptor interaction);04610(Complement and coagulation cascades);05150(Staphylococcus aureus infection);05171(Coronavirus disease - COVID-19)	NA	NA
0	ENSG00000116514	RNF19B	10.6725	1.60959	2.72913	0.504	0.305	0	0	ring finger protein 19B [Source:HGNC Symbol;Acc:HGNC:26886]	GO:0000151(ubiquitin ligase complex);GO:0000209(protein polyubiquitination);GO:0002250(adaptive immune response);GO:0002376(immune system process);GO:0004842(ubiquitin-protein transferase activity);GO:0005515(protein binding);GO:0005737(cytoplasm);GO:0005783(endoplasmic reticulum);GO:0005789(endoplasmic reticulum membrane);GO:0005829(cytosol);GO:0006511(ubiquitin-dependent protein catabolic proce…	NA	K11973	EC:2.3.2.31
0	ENSG00000112096	SOD2	72.6724	11.1293	2.70705	0.883	0.681	0	0	superoxide dismutase 2 [Source:HGNC Symbol;Acc:HGNC:11180]	GO:0000302(response to reactive oxygen species);GO:0000303(response to superoxide);GO:0001306(age-dependent response to oxidative stress);GO:0001315(age-dependent response to reactive oxygen species);GO:0001666(response to hypoxia);GO:0001836(release of cytochrome c from mitochondria);GO:0001889(liver development);GO:0003032(detection of oxygen);GO:0003069(acetylcholine-mediated vasodilation invo…	04068(FoxO signaling pathway);04146(Peroxisome);04211(Longevity regulating pathway);04213(Longevity regulating pathway - multiple species);05016(Huntington disease)	K04564	EC:1.15.1.1
0	ENSG00000102445	RUBCNL	8.27772	1.27296	2.70105	0.432	0.102	0	0	rubicon like autophagy enhancer [Source:HGNC Symbol;Acc:HGNC:20420]	GO:0000421(autophagosome membrane);GO:0005515(protein binding);GO:0006629(lipid metabolic process);GO:0006914(autophagy);GO:0008289(lipid binding);GO:0009987(cellular process);GO:0010314(phosphatidylinositol-5-phosphate binding);GO:0016020(membrane);GO:0019216(regulation of lipid metabolic process);GO:0031410(cytoplasmic vesicle);GO:0032266(phosphatidylinositol-3-phosphate binding);GO:0043231(int…	NA	NA	NA
0	ENSG00000116741	RGS2	13.9649	2.16082	2.69216	0.566	0.322	0	0	regulator of G protein signaling 2 [Source:HGNC Symbol;Acc:HGNC:9998]	GO:0001965(G-protein alpha-subunit binding);GO:0001975(response to amphetamine);GO:0003924(GTPase activity);GO:0005096(GTPase activator activity);GO:0005515(protein binding);GO:0005516(calmodulin binding);GO:0005634(nucleus);GO:0005730(nucleolus);GO:0005737(cytoplasm);GO:0005739(mitochondrion);GO:0005829(cytosol);GO:0005886(plasma membrane);GO:0006417(regulation of translation);GO:0007049(cell cy…	04022(cGMP-PKG signaling pathway);04740(Olfactory transduction);04921(Oxytocin signaling pathway)	NA	NA
0	ENSG00000172243	CLEC7A	6.88735	1.08895	2.66102	0.445	0.085	0	0	C-type lectin domain containing 7A [Source:HGNC Symbol;Acc:HGNC:14558]	GO:0001775(cell activation);GO:0001872((1->3)-beta-D-glucan binding);GO:0001878(response to yeast);GO:0001879(detection of yeast);GO:0002223(stimulatory C-type lectin receptor signaling pathway);GO:0002366(leukocyte activation involved in immune response);GO:0002376(immune system process);GO:0002720(positive regulation of cytokine production involved in immune response);GO:0002732(positive regula…	04145(Phagosome);04625(C-type lectin receptor signaling pathway);05152(Tuberculosis)	NA	NA
0	ENSG00000198814	GK	16.2957	2.60346	2.64599	0.598	0.307	0	0	glycerol kinase [Source:HGNC Symbol;Acc:HGNC:4289]	GO:0000166(nucleotide binding);GO:0004370(glycerol kinase activity);GO:0005515(protein binding);GO:0005524(ATP binding);GO:0005737(cytoplasm);GO:0005739(mitochondrion);GO:0005741(mitochondrial outer membrane);GO:0005829(cytosol);GO:0005975(carbohydrate metabolic process);GO:0006071(glycerol metabolic process);GO:0006072(glycerol-3-phosphate metabolic process);GO:0006641(triglyceride metabolic pro…	00561(Glycerolipid metabolism);01100(Metabolic pathways);03320(PPAR signaling pathway)	K00864	EC:2.7.1.30
0	ENSG00000183049	CAMK1D	13.0791	2.10452	2.6357	0.554	0.324	0	0	calcium/calmodulin dependent protein kinase ID [Source:HGNC Symbol;Acc:HGNC:19341]	GO:0000166(nucleotide binding);GO:0003824(catalytic activity);GO:0004672(protein kinase activity);GO:0004674(protein serine/threonine kinase activity);GO:0004683(calmodulin-dependent protein kinase activity);GO:0005516(calmodulin binding);GO:0005524(ATP binding);GO:0005634(nucleus);GO:0005737(cytoplasm);GO:0006468(protein phosphorylation);GO:0006954(inflammatory response);GO:0007399(nervous syste…	04020(Calcium signaling pathway);04921(Oxytocin signaling pathway);04925(Aldosterone synthesis and secretion);05214(Glioma)	K08794	EC:2.7.11.17
0	ENSG00000127507	ADGRE2	8.05334	1.29593	2.6356	0.428	0.105	0	0	adhesion G protein-coupled receptor E2 [Source:HGNC Symbol;Acc:HGNC:3337]	GO:0004888(transmembrane signaling receptor activity);GO:0004930(G protein-coupled receptor activity);GO:0005509(calcium ion binding);GO:0005515(protein binding);GO:0005886(plasma membrane);GO:0005887(integral component of plasma membrane);GO:0006954(inflammatory response);GO:0007155(cell adhesion);GO:0007165(signal transduction);GO:0007166(cell surface receptor signaling pathway);GO:0007186(G pr…	NA	NA	NA
0	ENSG00000188906	LRRK2	5.95794	0.963321	2.62873	0.4	0.051	0	0	leucine rich repeat kinase 2 [Source:HGNC Symbol;Acc:HGNC:18618]	GO:0000139(Golgi membrane);GO:0000149(SNARE binding);GO:0000165(MAPK cascade);GO:0000166(nucleotide binding);GO:0000287(magnesium ion binding);GO:0001933(negative regulation of protein phosphorylation);GO:0001934(positive regulation of protein phosphorylation);GO:0003779(actin binding);GO:0003924(GTPase activity);GO:0004672(protein kinase activity);GO:0004674(protein serine/threonine kinase activ…	05012(Parkinson disease);05022(Pathways of neurodegeneration - multiple diseases)	K08844	EC:2.7.11.1
0	ENSG00000145819	ARHGAP26	21.3552	3.47336	2.62018	0.733	0.58	0	0	Rho GTPase activating protein 26 [Source:HGNC Symbol;Acc:HGNC:17073]	GO:0005096(GTPase activator activity);GO:0005515(protein binding);GO:0005543(phospholipid binding);GO:0005575(cellular_component);GO:0005737(cytoplasm);GO:0005829(cytosol);GO:0005856(cytoskeleton);GO:0005925(focal adhesion);GO:0007165(signal transduction);GO:0007399(nervous system development);GO:0030036(actin cytoskeleton organization);GO:0030054(cell junction);GO:0050790(regulation of catalytic…	NA	NA	NA
0	ENSG00000171049	FPR2	6.08939	1.01848	2.57988	0.431	0.054	0	0	formyl peptide receptor 2 [Source:HGNC Symbol;Acc:HGNC:3827]	GO:0001540(amyloid-beta binding);GO:0001774(microglial cell activation);GO:0001934(positive regulation of protein phosphorylation);GO:0002430(complement receptor mediated signaling pathway);GO:0002768(immune response-regulating cell surface receptor signaling pathway);GO:0004875(complement receptor activity);GO:0004930(G protein-coupled receptor activity);GO:0004982(N-formyl peptide receptor acti…	04080(Neuroactive ligand-receptor interaction);05150(Staphylococcus aureus infection)	NA	NA
0	ENSG00000184557	SOCS3	12.6877	2.15239	2.55942	0.588	0.438	0	0	suppressor of cytokine signaling 3 [Source:HGNC Symbol;Acc:HGNC:19391]	GO:0001784(phosphotyrosine residue binding);GO:0001932(regulation of protein phosphorylation);GO:0004860(protein kinase inhibitor activity);GO:0005515(protein binding);GO:0005829(cytosol);GO:0005942(phosphatidylinositol 3-kinase complex);GO:0007259(receptor signaling pathway via JAK-STAT);GO:0009968(negative regulation of signal transduction);GO:0016567(protein ubiquitination);GO:0035556(intracel…	04120(Ubiquitin mediated proteolysis);04380(Osteoclast differentiation);04630(JAK-STAT signaling pathway);04668(TNF signaling pathway);04910(Insulin signaling pathway);04917(Prolactin signaling pathway);04920(Adipocytokine signaling pathway);04930(Type II diabetes mellitus);04931(Insulin resistance);04932(Non-alcoholic fatty liver disease);04935(Growth hormone synthesis, secretion and action);051…	NA	NA
0	ENSG00000112303	VNN2	6.41272	1.09232	2.55354	0.443	0.147	0	0	vanin 2 [Source:HGNC Symbol;Acc:HGNC:12706]	GO:0005515(protein binding);GO:0005576(extracellular region);GO:0005886(plasma membrane);GO:0006807(nitrogen compound metabolic process);GO:0015939(pantothenate metabolic process);GO:0016020(membrane);GO:0016787(hydrolase activity);GO:0016811(hydrolase activity, acting on carbon-nitrogen (but not peptide) bonds, in linear amides);GO:0017159(pantetheine hydrolase activity);GO:0031225(anchored comp…	00770(Pantothenate and CoA biosynthesis)	K08069	EC:3.5.1.92
0	ENSG00000137642	SORL1	8.12796	1.40002	2.53744	0.498	0.245	0	0	sortilin related receptor 1 [Source:HGNC Symbol;Acc:HGNC:11185]	GO:0000139(Golgi membrane);GO:0001540(amyloid-beta binding);GO:0002024(diet induced thermogenesis);GO:0004888(transmembrane signaling receptor activity);GO:0005041(low-density lipoprotein particle receptor activity);GO:0005515(protein binding);GO:0005576(extracellular region);GO:0005615(extracellular space);GO:0005641(nuclear envelope lumen);GO:0005768(endosome);GO:0005769(early endosome);GO:0005…	NA	NA	NA
0	ENSG00000163220	S100A9	61.8659	10.6894	2.53296	0.839	0.451	0	0	S100 calcium binding protein A9 [Source:HGNC Symbol;Acc:HGNC:10499]	GO:0002376(immune system process);GO:0002523(leukocyte migration involved in inflammatory response);GO:0002544(chronic inflammatory response);GO:0005509(calcium ion binding);GO:0005515(protein binding);GO:0005576(extracellular region);GO:0005615(extracellular space);GO:0005634(nucleus);GO:0005654(nucleoplasm);GO:0005737(cytoplasm);GO:0005829(cytosol);GO:0005856(cytoskeleton);GO:0005886(plasma mem…	04657(IL-17 signaling pathway)	NA	NA
0	ENSG00000116701	NCF2	6.83647	1.18215	2.53183	0.477	0.112	0	0	neutrophil cytosolic factor 2 [Source:HGNC Symbol;Acc:HGNC:7661]	GO:0001669(acrosomal vesicle);GO:0005515(protein binding);GO:0005737(cytoplasm);GO:0005829(cytosol);GO:0006801(superoxide metabolic process);GO:0006909(phagocytosis);GO:0006968(cellular defense response);GO:0008022(protein C-terminus binding);GO:0009055(electron transfer activity);GO:0016020(membrane);GO:0016175(superoxide-generating NAD(P)H oxidase activity);GO:0016176(superoxide-generating NADP…	04145(Phagosome);04380(Osteoclast differentiation);04670(Leukocyte transendothelial migration);05020(Prion disease);05140(Leishmaniasis);05418(Fluid shear stress and atherosclerosis)	NA	NA
0	ENSG00000139132	FGD4	15.8246	2.73809	2.53092	0.614	0.441	0	0	FYVE, RhoGEF and PH domain containing 4 [Source:HGNC Symbol;Acc:HGNC:19125]	GO:0001726(ruffle);GO:0003779(actin binding);GO:0005085(guanyl-nucleotide exchange factor activity);GO:0005737(cytoplasm);GO:0005794(Golgi apparatus);GO:0005829(cytosol);GO:0005856(cytoskeleton);GO:0007010(cytoskeleton organization);GO:0008360(regulation of cell shape);GO:0030027(lamellipodium);GO:0030032(lamellipodium assembly);GO:0030035(microspike assembly);GO:0030036(actin cytoskeleton organi…	NA	NA	NA
0	ENSG00000103381	CPPED1	6.59041	1.15037	2.51827	0.411	0.184	0	0	calcineurin like phosphoesterase domain containing 1 [Source:HGNC Symbol;Acc:HGNC:25632]	GO:0004722(protein serine/threonine phosphatase activity);GO:0005576(extracellular region);GO:0005737(cytoplasm);GO:0005829(cytosol);GO:0005886(plasma membrane);GO:0006470(protein dephosphorylation);GO:0016787(hydrolase activity);GO:0035578(azurophil granule lumen);GO:0046872(metal ion binding);GO:0106306(protein serine phosphatase activity);GO:0106307(protein threonine phosphatase activity)	NA	K21814	EC:3.1.3.16
0	ENSG00000135821	GLUL	15.3737	2.68629	2.51677	0.611	0.42	0	0	glutamate-ammonia ligase [Source:HGNC Symbol;Acc:HGNC:4341]	GO:0000166(nucleotide binding);GO:0000287(magnesium ion binding);GO:0001525(angiogenesis);GO:0003824(catalytic activity);GO:0004356(glutamate-ammonia ligase activity);GO:0005515(protein binding);GO:0005524(ATP binding);GO:0005634(nucleus);GO:0005737(cytoplasm);GO:0005739(mitochondrion);GO:0005783(endoplasmic reticulum);GO:0005791(rough endoplasmic reticulum);GO:0005829(cytosol);GO:0005886(plasma …	00220(Arginine biosynthesis);00250(Alanine, aspartate and glutamate metabolism);00630(Glyoxylate and dicarboxylate metabolism);00910(Nitrogen metabolism);01100(Metabolic pathways);01230(Biosynthesis of amino acids);04217(Necroptosis);04724(Glutamatergic synapse);04727(GABAergic synapse)	K01915	EC:6.3.1.2
0	ENSG00000124731	TREM1	7.45989	1.31391	2.50529	0.484	0.106	0	0	triggering receptor expressed on myeloid cells 1 [Source:HGNC Symbol;Acc:HGNC:17760]	GO:0002250(adaptive immune response);GO:0002376(immune system process);GO:0002526(acute inflammatory response);GO:0005576(extracellular region);GO:0005886(plasma membrane);GO:0006959(humoral immune response);GO:0016020(membrane);GO:0016021(integral component of membrane);GO:0030593(neutrophil chemotaxis);GO:0035556(intracellular signal transduction);GO:0038023(signaling receptor activity);GO:0045…	NA	NA	NA
0	ENSG00000059728	MXD1	16.2739	2.93662	2.47033	0.691	0.501	0	0	MAX dimerization protein 1 [Source:HGNC Symbol;Acc:HGNC:6761]	GO:0000122(negative regulation of transcription by RNA polymerase II);GO:0000785(chromatin);GO:0000978(RNA polymerase II cis-regulatory region sequence-specific DNA binding);GO:0000981(DNA-binding transcription factor activity, RNA polymerase II-specific);GO:0001227(DNA-binding transcription repressor activity, RNA polymerase II-specific);GO:0003677(DNA binding);GO:0005515(protein binding);GO:000…	NA	NA	NA
0	ENSG00000113916	BCL6	7.21061	1.33504	2.43323	0.466	0.239	0	0	BCL6 transcription repressor [Source:HGNC Symbol;Acc:HGNC:1001]	GO:0000122(negative regulation of transcription by RNA polymerase II);GO:0000902(cell morphogenesis);GO:0000977(RNA polymerase II transcription regulatory region sequence-specific DNA binding);GO:0000978(RNA polymerase II cis-regulatory region sequence-specific DNA binding);GO:0001161(intronic transcription regulatory region sequence-specific DNA binding);GO:0001222(transcription corepressor bind…	04068(FoxO signaling pathway);05202(Transcriptional misregulation in cancer)	NA	NA
0	ENSG00000170006	TMEM154	6.83457	1.2697	2.42836	0.463	0.228	0	0	transmembrane protein 154 [Source:HGNC Symbol;Acc:HGNC:26489]	GO:0005515(protein binding);GO:0016020(membrane);GO:0016021(integral component of membrane)	NA	NA	NA
0	ENSG00000172216	CEBPB	13.4454	2.50834	2.42231	0.593	0.469	0	0	CCAAT enhancer binding protein beta [Source:HGNC Symbol;Acc:HGNC:1834]	GO:0000122(negative regulation of transcription by RNA polymerase II);GO:0000779(condensed chromosome, centromeric region);GO:0000785(chromatin);GO:0000976(transcription regulatory region sequence-specific DNA binding);GO:0000977(RNA polymerase II transcription regulatory region sequence-specific DNA binding);GO:0000978(RNA polymerase II cis-regulatory region sequence-specific DNA binding);GO:000…	04657(IL-17 signaling pathway);04668(TNF signaling pathway);05152(Tuberculosis);05202(Transcriptional misregulation in cancer)	NA	NA
0	ENSG00000182782	HCAR2	4.95887	0.925665	2.42145	0.313	0.04	0	0	hydroxycarboxylic acid receptor 2 [Source:HGNC Symbol;Acc:HGNC:24827]	GO:0001781(neutrophil apoptotic process);GO:0004930(G protein-coupled receptor activity);GO:0005886(plasma membrane);GO:0006915(apoptotic process);GO:0007165(signal transduction);GO:0007186(G protein-coupled receptor signaling pathway);GO:0016020(membrane);GO:0016021(integral component of membrane);GO:0030054(cell junction);GO:0033031(positive regulation of neutrophil apoptotic process);GO:005099…	04024(cAMP signaling pathway)	NA	NA
0	ENSG00000128512	DOCK4	13.0816	2.44799	2.41787	0.484	0.201	0	0	dedicator of cytokinesis 4 [Source:HGNC Symbol;Acc:HGNC:19192]	GO:0005085(guanyl-nucleotide exchange factor activity);GO:0005096(GTPase activator activity);GO:0005515(protein binding);GO:0005730(nucleolus);GO:0005737(cytoplasm);GO:0005794(Golgi apparatus);GO:0005829(cytosol);GO:0005886(plasma membrane);GO:0007264(small GTPase mediated signal transduction);GO:0016020(membrane);GO:0017124(SH3 domain binding);GO:0030165(PDZ domain binding);GO:0030971(receptor t…	04015(Rap1 signaling pathway)	NA	NA
0	ENSG00000136689	IL1RN	20.505	3.87837	2.40245	0.573	0.306	0	0	interleukin 1 receptor antagonist [Source:HGNC Symbol;Acc:HGNC:6000]	GO:0001960(negative regulation of cytokine-mediated signaling pathway);GO:0002437(inflammatory response to antigenic stimulus);GO:0005125(cytokine activity);GO:0005149(interleukin-1 receptor binding);GO:0005150(interleukin-1, type I receptor binding);GO:0005151(interleukin-1, type II receptor binding);GO:0005152(interleukin-1 receptor antagonist activity);GO:0005515(protein binding);GO:0005576(ex…	04060(Cytokine-cytokine receptor interaction)	NA	NA
0	ENSG00000286076	ENSG00000286076	4.88367	0.924913	2.40058	0.352	0.045	0	0	novel transcript	NA	NA	NA	NA
0	ENSG00000140678	ITGAX	7.22365	1.3691	2.3995	0.451	0.12	0	0	integrin subunit alpha X [Source:HGNC Symbol;Acc:HGNC:6152]	GO:0005178(integrin binding);GO:0005515(protein binding);GO:0005886(plasma membrane);GO:0007155(cell adhesion);GO:0007229(integrin-mediated signaling pathway);GO:0008284(positive regulation of cell population proliferation);GO:0008305(integrin complex);GO:0009887(animal organ morphogenesis);GO:0009897(external side of plasma membrane);GO:0009986(cell surface);GO:0010628(positive regulation of gen…	04610(Complement and coagulation cascades);04810(Regulation of actin cytoskeleton);05152(Tuberculosis)	NA	NA
0	ENSG00000011422	PLAUR	26.2418	5.13992	2.35205	0.693	0.414	0	0	plasminogen activator, urokinase receptor [Source:HGNC Symbol;Acc:HGNC:9053]	GO:0001934(positive regulation of protein phosphorylation);GO:0005102(signaling receptor binding);GO:0005515(protein binding);GO:0005576(extracellular region);GO:0005788(endoplasmic reticulum lumen);GO:0005789(endoplasmic reticulum membrane);GO:0005886(plasma membrane);GO:0005887(integral component of plasma membrane);GO:0005925(focal adhesion);GO:0006935(chemotaxis);GO:0007165(signal transductio…	04610(Complement and coagulation cascades);05205(Proteoglycans in cancer)	NA	NA
0	ENSG00000148926	ADM	6.09138	1.19641	2.34805	0.313	0.165	0	0	adrenomedullin [Source:HGNC Symbol;Acc:HGNC:259]	GO:0001570(vasculogenesis);GO:0001666(response to hypoxia);GO:0001843(neural tube closure);GO:0002026(regulation of the force of heart contraction);GO:0002031(G protein-coupled receptor internalization);GO:0003073(regulation of systemic arterial blood pressure);GO:0005102(signaling receptor binding);GO:0005179(hormone activity);GO:0005576(extracellular region);GO:0005615(extracellular space);GO:0…	04080(Neuroactive ligand-receptor interaction);04270(Vascular smooth muscle contraction)	NA	NA
0	ENSG00000182885	ADGRG3	4.50252	0.888072	2.34198	0.343	0.03	0	0	adhesion G protein-coupled receptor G3 [Source:HGNC Symbol;Acc:HGNC:13728]	GO:0004888(transmembrane signaling receptor activity);GO:0004930(G protein-coupled receptor activity);GO:0005515(protein binding);GO:0005886(plasma membrane);GO:0005887(integral component of plasma membrane);GO:0007165(signal transduction);GO:0007166(cell surface receptor signaling pathway);GO:0007186(G protein-coupled receptor signaling pathway);GO:0007189(adenylate cyclase-activating G protein-…	NA	NA	NA
0	ENSG00000151948	GLT1D1	4.52349	0.904433	2.32235	0.332	0.039	0	0	glycosyltransferase 1 domain containing 1 [Source:HGNC Symbol;Acc:HGNC:26483]	GO:0005576(extracellular region);GO:0005829(cytosol);GO:0016740(transferase activity);GO:0016757(transferase activity, transferring glycosyl groups)	NA	NA	NA
0	ENSG00000073921	PICALM	15.9388	3.20509	2.31411	0.655	0.623	0	0	phosphatidylinositol binding clathrin assembly protein [Source:HGNC Symbol;Acc:HGNC:15514]	GO:0000149(SNARE binding);GO:0001540(amyloid-beta binding);GO:0005515(protein binding);GO:0005543(phospholipid binding);GO:0005545(1-phosphatidylinositol binding);GO:0005546(phosphatidylinositol-4,5-bisphosphate binding);GO:0005634(nucleus);GO:0005769(early endosome);GO:0005794(Golgi apparatus);GO:0005829(cytosol);GO:0005886(plasma membrane);GO:0005905(clathrin-coated pit);GO:0006897(endocytosis)…	NA	NA	NA
0	ENSG00000132965	ALOX5AP	9.80364	1.97566	2.31098	0.534	0.253	0	0	arachidonate 5-lipoxygenase activating protein [Source:HGNC Symbol;Acc:HGNC:436]	GO:0002540(leukotriene production involved in inflammatory response);GO:0002675(positive regulation of acute inflammatory response);GO:0004051(arachidonate 5-lipoxygenase activity);GO:0004364(glutathione transferase activity);GO:0004464(leukotriene-C4 synthase activity);GO:0004602(glutathione peroxidase activity);GO:0005515(protein binding);GO:0005634(nucleus);GO:0005635(nuclear envelope);GO:0005…	04664(Fc epsilon RI signaling pathway)	NA	NA
0	ENSG00000173559	NABP1	9.92453	2.01933	2.29712	0.548	0.403	0	0	nucleic acid binding protein 1 [Source:HGNC Symbol;Acc:HGNC:26232]	GO:0000724(double-strand break repair via homologous recombination);GO:0000781(chromosome, telomeric region);GO:0003677(DNA binding);GO:0003697(single-stranded DNA binding);GO:0003723(RNA binding);GO:0005515(protein binding);GO:0005634(nucleus);GO:0005654(nucleoplasm);GO:0005829(cytosol);GO:0006281(DNA repair);GO:0006974(cellular response to DNA damage stimulus);GO:0010212(response to ionizing ra…	NA	NA	NA
0	ENSG00000196549	MME	4.38492	0.894685	2.2931	0.299	0.03	0	0	membrane metalloendopeptidase [Source:HGNC Symbol;Acc:HGNC:7154]	GO:0001786(phosphatidylserine binding);GO:0001822(kidney development);GO:0001890(placenta development);GO:0004175(endopeptidase activity);GO:0004222(metalloendopeptidase activity);GO:0005515(protein binding);GO:0005737(cytoplasm);GO:0005769(early endosome);GO:0005802(trans-Golgi network);GO:0005886(plasma membrane);GO:0005887(integral component of plasma membrane);GO:0005903(brush border);GO:0005…	04614(Renin-angiotensin system);04640(Hematopoietic cell lineage);04974(Protein digestion and absorption);05010(Alzheimer disease)	K01389	EC:3.4.24.11
0	ENSG00000100368	CSF2RB	4.94475	1.01853	2.27942	0.368	0.111	0	0	colony stimulating factor 2 receptor subunit beta [Source:HGNC Symbol;Acc:HGNC:2436]	GO:0004896(cytokine receptor activity);GO:0004912(interleukin-3 receptor activity);GO:0004914(interleukin-5 receptor activity);GO:0005515(protein binding);GO:0005886(plasma membrane);GO:0005887(integral component of plasma membrane);GO:0007165(signal transduction);GO:0007585(respiratory gaseous exchange by respiratory system);GO:0016020(membrane);GO:0016021(integral component of membrane);GO:0019…	04060(Cytokine-cytokine receptor interaction);04210(Apoptosis);04630(JAK-STAT signaling pathway);05200(Pathways in cancer)	NA	NA
0	ENSG00000011600	TYROBP	16.1939	3.33899	2.27797	0.693	0.229	0	0	transmembrane immune signaling adaptor TYROBP [Source:HGNC Symbol;Acc:HGNC:12449]	GO:0002222(stimulatory killer cell immunoglobulin-like receptor signaling pathway);GO:0002223(stimulatory C-type lectin receptor signaling pathway);GO:0002274(myeloid leukocyte activation);GO:0002282(microglial cell activation involved in immune response);GO:0002283(neutrophil activation involved in immune response);GO:0002376(immune system process);GO:0005102(signaling receptor binding);GO:00055…	04380(Osteoclast differentiation);04650(Natural killer cell mediated cytotoxicity)	NA	NA
0	ENSG00000188404	SELL	5.42122	1.11954	2.2757	0.386	0.114	0	0	selectin L [Source:HGNC Symbol;Acc:HGNC:10720]	GO:0002020(protease binding);GO:0005509(calcium ion binding);GO:0005515(protein binding);GO:0005886(plasma membrane);GO:0005887(integral component of plasma membrane);GO:0007155(cell adhesion);GO:0008201(heparin binding);GO:0016020(membrane);GO:0016021(integral component of membrane);GO:0016339(calcium-dependent cell-cell adhesion via plasma membrane cell adhesion molecules);GO:0030246(carbohydra…	04514(Cell adhesion molecules)	NA	NA
0	ENSG00000033327	GAB2	7.55663	1.5665	2.2702	0.449	0.292	0	0	GRB2 associated binding protein 2 [Source:HGNC Symbol;Acc:HGNC:14458]	GO:0005068(transmembrane receptor protein tyrosine kinase adaptor activity);GO:0005515(protein binding);GO:0005547(phosphatidylinositol-3,4,5-trisphosphate binding);GO:0005737(cytoplasm);GO:0005829(cytosol);GO:0005886(plasma membrane);GO:0007169(transmembrane receptor protein tyrosine kinase signaling pathway);GO:0008284(positive regulation of cell population proliferation);GO:0016020(membrane);G…	04014(Ras signaling pathway);04071(Sphingolipid signaling pathway);04072(Phospholipase D signaling pathway);04380(Osteoclast differentiation);04664(Fc epsilon RI signaling pathway);04666(Fc gamma R-mediated phagocytosis);05220(Chronic myeloid leukemia)	NA	NA
0	ENSG00000128016	ZFP36	14.3062	2.98211	2.26223	0.645	0.603	0	0	ZFP36 ring finger protein [Source:HGNC Symbol;Acc:HGNC:12862]	GO:0000122(negative regulation of transcription by RNA polymerase II);GO:0000165(MAPK cascade);GO:0000288(nuclear-transcribed mRNA catabolic process, deadenylation-dependent decay);GO:0000289(nuclear-transcribed mRNA poly(A) tail shortening);GO:0000932(P-body);GO:0003677(DNA binding);GO:0003723(RNA binding);GO:0003729(mRNA binding);GO:0005515(protein binding);GO:0005634(nucleus);GO:0005737(cytopl…	05166(Human T-cell leukemia virus 1 infection);05167(Kaposi sarcoma-associated herpesvirus infection)	NA	NA
0	ENSG00000136167	LCP1	14.0733	2.94912	2.25461	0.66	0.418	0	0	lymphocyte cytosolic protein 1 [Source:HGNC Symbol;Acc:HGNC:6528]	GO:0001725(stress fiber);GO:0001726(ruffle);GO:0001891(phagocytic cup);GO:0002102(podosome);GO:0002286(T cell activation involved in immune response);GO:0003779(actin binding);GO:0005178(integrin binding);GO:0005509(calcium ion binding);GO:0005515(protein binding);GO:0005615(extracellular space);GO:0005737(cytoplasm);GO:0005829(cytosol);GO:0005856(cytoskeleton);GO:0005884(actin filament);GO:00058…	NA	NA	NA
0	ENSG00000163823	CCR1	4.52933	0.950428	2.25265	0.306	0.063	0	0	C-C motif chemokine receptor 1 [Source:HGNC Symbol;Acc:HGNC:1602]	GO:0002407(dendritic cell chemotaxis);GO:0004435(phosphatidylinositol phospholipase C activity);GO:0004930(G protein-coupled receptor activity);GO:0004950(chemokine receptor activity);GO:0005515(protein binding);GO:0005737(cytoplasm);GO:0005886(plasma membrane);GO:0005887(integral component of plasma membrane);GO:0006816(calcium ion transport);GO:0006874(cellular calcium ion homeostasis);GO:00068…	04060(Cytokine-cytokine receptor interaction);04061(Viral protein interaction with cytokine and cytokine receptor);04062(Chemokine signaling pathway);05163(Human cytomegalovirus infection);05167(Kaposi sarcoma-associated herpesvirus infection)	NA	NA
0	ENSG00000163221	S100A12	6.86562	1.4545	2.23886	0.35	0.085	0	0	S100 calcium binding protein A12 [Source:HGNC Symbol;Acc:HGNC:10489]	GO:0002376(immune system process);GO:0002548(monocyte chemotaxis);GO:0005507(copper ion binding);GO:0005509(calcium ion binding);GO:0005515(protein binding);GO:0005576(extracellular region);GO:0005615(extracellular space);GO:0005634(nucleus);GO:0005737(cytoplasm);GO:0005829(cytosol);GO:0005856(cytoskeleton);GO:0005886(plasma membrane);GO:0006805(xenobiotic metabolic process);GO:0006954(inflammato…	NA	NA	NA
0	ENSG00000120738	EGR1	14.1947	3.0079	2.23852	0.567	0.476	0	0	early growth response 1 [Source:HGNC Symbol;Acc:HGNC:3238]	GO:0000122(negative regulation of transcription by RNA polymerase II);GO:0000785(chromatin);GO:0000976(transcription regulatory region sequence-specific DNA binding);GO:0000977(RNA polymerase II transcription regulatory region sequence-specific DNA binding);GO:0000978(RNA polymerase II cis-regulatory region sequence-specific DNA binding);GO:0000981(DNA-binding transcription factor activity, RNA p…	04371(Apelin signaling pathway);04912(GnRH signaling pathway);04928(Parathyroid hormone synthesis, secretion and action);04933(AGE-RAGE signaling pathway in diabetic complications);05020(Prion disease);05166(Human T-cell leukemia virus 1 infection)	NA	NA
0	ENSG00000135842	NIBAN1	10.9748	2.33448	2.23301	0.538	0.343	0	0	niban apoptosis regulator 1 [Source:HGNC Symbol;Acc:HGNC:16784]	GO:0001933(negative regulation of protein phosphorylation);GO:0001934(positive regulation of protein phosphorylation);GO:0003674(molecular_function);GO:0005515(protein binding);GO:0005737(cytoplasm);GO:0005829(cytosol);GO:0005886(plasma membrane);GO:0006417(regulation of translation);GO:0016020(membrane);GO:0034976(response to endoplasmic reticulum stress);GO:0045727(positive regulation of transl…	NA	NA	NA
0	ENSG00000126262	FFAR2	4.0819	0.872122	2.22664	0.278	0.036	0	0	free fatty acid receptor 2 [Source:HGNC Symbol;Acc:HGNC:4501]	GO:0002232(leukocyte chemotaxis involved in inflammatory response);GO:0002376(immune system process);GO:0002385(mucosal immune response);GO:0002673(regulation of acute inflammatory response);GO:0002720(positive regulation of cytokine production involved in immune response);GO:0002752(cell surface pattern recognition receptor signaling pathway);GO:0002879(positive regulation of acute inflammatory …	04024(cAMP signaling pathway)	NA	NA
0	ENSG00000127954	STEAP4	4.01619	0.868148	2.20982	0.297	0.031	0	0	STEAP4 metalloreductase [Source:HGNC Symbol;Acc:HGNC:21923]	GO:0000139(Golgi membrane);GO:0005654(nucleoplasm);GO:0005768(endosome);GO:0005794(Golgi apparatus);GO:0005886(plasma membrane);GO:0006811(ion transport);GO:0008823(cupric reductase activity);GO:0009055(electron transfer activity);GO:0015677(copper ion import);GO:0016020(membrane);GO:0016021(integral component of membrane);GO:0016491(oxidoreductase activity);GO:0020037(heme binding);GO:0022900(el…	NA	NA	NA
0	ENSG00000185862	EVI2B	5.29316	1.15887	2.19141	0.39	0.197	0	0	ecotropic viral integration site 2B [Source:HGNC Symbol;Acc:HGNC:3500]	GO:0005887(integral component of plasma membrane);GO:0016020(membrane);GO:0016021(integral component of membrane);GO:0030854(positive regulation of granulocyte differentiation);GO:0043066(negative regulation of apoptotic process);GO:0045660(positive regulation of neutrophil differentiation);GO:0051726(regulation of cell cycle);GO:0061515(myeloid cell development);GO:2000035(regulation of stem cel…	NA	NA	NA
0	ENSG00000153310	CYRIB	15.1116	3.31894	2.18686	0.676	0.654	0	0	CYFIP related Rac1 interactor B [Source:HGNC Symbol;Acc:HGNC:25216]	GO:0001916(positive regulation of T cell mediated cytotoxicity);GO:0005515(protein binding);GO:0005576(extracellular region);GO:0005739(mitochondrion);GO:0005929(cilium);GO:0009987(cellular process);GO:0016020(membrane);GO:0023030(MHC class Ib protein binding, via antigen binding groove);GO:0030334(regulation of cell migration);GO:0030833(regulation of actin filament polymerization);GO:0030837(ne…	NA	NA	NA
0	ENSG00000116679	IVNS1ABP	11.7365	2.57996	2.18558	0.541	0.516	0	0	influenza virus NS1A binding protein [Source:HGNC Symbol;Acc:HGNC:16951]	GO:0005515(protein binding);GO:0005634(nucleus);GO:0005654(nucleoplasm);GO:0005667(transcription regulator complex);GO:0005681(spliceosomal complex);GO:0005737(cytoplasm);GO:0005829(cytosol);GO:0005856(cytoskeleton);GO:0006383(transcription by RNA polymerase III);GO:0008380(RNA splicing);GO:0009615(response to virus);GO:0031397(negative regulation of protein ubiquitination);GO:2001243(negative re…	NA	NA	NA
0	ENSG00000181381	DDX60L	7.88723	1.74643	2.17511	0.45	0.366	0	0	DExD/H-box 60 like [Source:HGNC Symbol;Acc:HGNC:26429]	GO:0000166(nucleotide binding);GO:0003676(nucleic acid binding);GO:0003723(RNA binding);GO:0003724(RNA helicase activity);GO:0004386(helicase activity);GO:0005524(ATP binding);GO:0016787(hydrolase activity);GO:0016887(ATPase activity)	NA	K20103	EC:3.6.4.13
0	ENSG00000147894	C9orf72	6.03492	1.34473	2.16602	0.422	0.255	0	0	C9orf72-SMCR8 complex subunit [Source:HGNC Symbol;Acc:HGNC:28337]	GO:0000932(P-body);GO:0001933(negative regulation of protein phosphorylation);GO:0005085(guanyl-nucleotide exchange factor activity);GO:0005515(protein binding);GO:0005576(extracellular region);GO:0005615(extracellular space);GO:0005634(nucleus);GO:0005737(cytoplasm);GO:0005764(lysosome);GO:0005768(endosome);GO:0005776(autophagosome);GO:0005829(cytosol);GO:0006897(endocytosis);GO:0006914(autophag…	04140(Autophagy - animal);05014(Amyotrophic lateral sclerosis);05022(Pathways of neurodegeneration - multiple diseases)	NA	NA
0	ENSG00000171862	PTEN	8.20588	1.83346	2.16209	0.475	0.466	0	0	phosphatase and tensin homolog [Source:HGNC Symbol;Acc:HGNC:9588]	GO:0001525(angiogenesis);GO:0001933(negative regulation of protein phosphorylation);GO:0002902(regulation of B cell apoptotic process);GO:0004438(phosphatidylinositol-3-phosphatase activity);GO:0004721(phosphoprotein phosphatase activity);GO:0004722(protein serine/threonine phosphatase activity);GO:0004725(protein tyrosine phosphatase activity);GO:0005515(protein binding);GO:0005576(extracellular…	00562(Inositol phosphate metabolism);01100(Metabolic pathways);01521(EGFR tyrosine kinase inhibitor resistance);04068(FoxO signaling pathway);04070(Phosphatidylinositol signaling system);04071(Sphingolipid signaling pathway);04115(p53 signaling pathway);04140(Autophagy - animal);04150(mTOR signaling pathway);04151(PI3K-Akt signaling pathway);04218(Cellular senescence);04510(Focal adhesion);04931(…	K01110	EC:3.1.3.16;EC:3.1.3.48;EC:3.1.3.67
0	ENSG00000251230	MIR3945HG	4.26723	0.957022	2.15667	0.301	0.054	0	0	MIR3945 host gene [Source:HGNC Symbol;Acc:HGNC:52002]	NA	NA	NA	NA
0	ENSG00000136156	ITM2B	26.371	5.93762	2.15099	0.818	0.8	0	0	integral membrane protein 2B [Source:HGNC Symbol;Acc:HGNC:6174]	GO:0000139(Golgi membrane);GO:0001540(amyloid-beta binding);GO:0005515(protein binding);GO:0005524(ATP binding);GO:0005576(extracellular region);GO:0005615(extracellular space);GO:0005768(endosome);GO:0005794(Golgi apparatus);GO:0005886(plasma membrane);GO:0007399(nervous system development);GO:0010008(endosome membrane);GO:0016020(membrane);GO:0016021(integral component of membrane);GO:0030660(G…	NA	NA	NA
0	ENSG00000111913	RIPOR2	10.2459	2.30833	2.15012	0.518	0.297	0	0	RHO family interacting cell polarization regulator 2 [Source:HGNC Symbol;Acc:HGNC:13872]	GO:0005515(protein binding);GO:0005737(cytoplasm);GO:0005856(cytoskeleton);GO:0005886(plasma membrane);GO:0006935(chemotaxis);GO:0007155(cell adhesion);GO:0007162(negative regulation of cell adhesion);GO:0007517(muscle organ development);GO:0007605(sensory perception of sound);GO:0009968(negative regulation of signal transduction);GO:0016020(membrane);GO:0016324(apical plasma membrane);GO:0030154…	NA	NA	NA
0	ENSG00000245532	NEAT1	80.8573	18.3073	2.14296	0.893	0.847	0	0	nuclear paraspeckle assembly transcript 1 [Source:HGNC Symbol;Acc:HGNC:30815]	GO:0005515(protein binding);GO:0035195(gene silencing by miRNA);GO:0035198(miRNA binding);GO:0042382(paraspeckles);GO:0050729(positive regulation of inflammatory response);GO:0060965(negative regulation of gene silencing by miRNA);GO:1901647(positive regulation of synoviocyte proliferation);GO:1905172(RISC complex binding)	NA	NA	NA
0	ENSG00000230492	ENSG00000230492	3.82458	0.869834	2.13649	0.249	0.023	0	0	novel transcript	NA	NA	NA	NA
0	ENSG00000163131	CTSS	13.8335	3.18046	2.12086	0.664	0.565	0	0	cathepsin S [Source:HGNC Symbol;Acc:HGNC:2545]	GO:0001968(fibronectin binding);GO:0002224(toll-like receptor signaling pathway);GO:0002250(adaptive immune response);GO:0004197(cysteine-type endopeptidase activity);GO:0004252(serine-type endopeptidase activity);GO:0005518(collagen binding);GO:0005576(extracellular region);GO:0005615(extracellular space);GO:0005764(lysosome);GO:0005770(late endosome);GO:0006508(proteolysis);GO:0006955(immune re…	04142(Lysosome);04145(Phagosome);04210(Apoptosis);04612(Antigen processing and presentation);05152(Tuberculosis)	K01368	EC:3.4.22.27
0	ENSG00000101236	RNF24	5.47275	1.26037	2.11842	0.345	0.255	0	0	ring finger protein 24 [Source:HGNC Symbol;Acc:HGNC:13779]	GO:0000139(Golgi membrane);GO:0005515(protein binding);GO:0005794(Golgi apparatus);GO:0008270(zinc ion binding);GO:0012505(endomembrane system);GO:0016020(membrane);GO:0016021(integral component of membrane);GO:0016567(protein ubiquitination);GO:0046872(metal ion binding);GO:0061630(ubiquitin protein ligase activity)	NA	NA	NA
0	ENSG00000167552	TUBA1A	8.96945	2.07887	2.10922	0.422	0.317	0	0	tubulin alpha 1a [Source:HGNC Symbol;Acc:HGNC:20766]	GO:0000166(nucleotide binding);GO:0000226(microtubule cytoskeleton organization);GO:0000278(mitotic cell cycle);GO:0003924(GTPase activity);GO:0005198(structural molecule activity);GO:0005200(structural constituent of cytoskeleton);GO:0005515(protein binding);GO:0005525(GTP binding);GO:0005634(nucleus);GO:0005737(cytoplasm);GO:0005829(cytosol);GO:0005856(cytoskeleton);GO:0005874(microtubule);GO:0…	04145(Phagosome);04210(Apoptosis);04530(Tight junction);04540(Gap junction);05010(Alzheimer disease);05012(Parkinson disease);05014(Amyotrophic lateral sclerosis);05016(Huntington disease);05020(Prion disease);05022(Pathways of neurodegeneration - multiple diseases);05130(Pathogenic Escherichia coli infection);05132(Salmonella infection)	NA	NA
0	ENSG00000173334	TRIB1	5.61621	1.30363	2.10706	0.38	0.296	0	0	tribbles pseudokinase 1 [Source:HGNC Symbol;Acc:HGNC:16891]	GO:0004672(protein kinase activity);GO:0004860(protein kinase inhibitor activity);GO:0005515(protein binding);GO:0005524(ATP binding);GO:0005634(nucleus);GO:0005737(cytoplasm);GO:0005829(cytosol);GO:0006468(protein phosphorylation);GO:0006469(negative regulation of protein kinase activity);GO:0007254(JNK cascade);GO:0008134(transcription factor binding);GO:0014912(negative regulation of smooth mu…	NA	NA	NA
0	ENSG00000224397	PELATON	4.94339	1.1528	2.10037	0.355	0.096	0	0	plaque enriched lncRNA in atherosclerotic and inflammatory bowel macrophage regulation [Source:HGNC Symbol;Acc:HGNC:50328]	NA	NA	NA	NA
0	ENSG00000125538	IL1B	55.1608	12.9357	2.09229	0.73	0.33	0	0	interleukin 1 beta [Source:HGNC Symbol;Acc:HGNC:5992]	GO:0000165(MAPK cascade);GO:0001660(fever generation);GO:0001819(positive regulation of cytokine production);GO:0001934(positive regulation of protein phosphorylation);GO:0002711(positive regulation of T cell mediated immunity);GO:0005125(cytokine activity);GO:0005149(interleukin-1 receptor binding);GO:0005178(integrin binding);GO:0005515(protein binding);GO:0005576(extracellular region);GO:00056…	01523(Antifolate resistance);04010(MAPK signaling pathway);04060(Cytokine-cytokine receptor interaction);04064(NF-kappa B signaling pathway);04217(Necroptosis);04380(Osteoclast differentiation);04620(Toll-like receptor signaling pathway);04621(NOD-like receptor signaling pathway);04623(Cytosolic DNA-sensing pathway);04625(C-type lectin receptor signaling pathway);04640(Hematopoietic cell lineage)…	NA	NA
0	ENSG00000140749	IGSF6	4.7481	1.12365	2.07916	0.355	0.092	0	0	immunoglobulin superfamily member 6 [Source:HGNC Symbol;Acc:HGNC:5953]	GO:0004888(transmembrane signaling receptor activity);GO:0005887(integral component of plasma membrane);GO:0006955(immune response);GO:0007166(cell surface receptor signaling pathway);GO:0016020(membrane);GO:0016021(integral component of membrane)	NA	NA	NA
0	ENSG00000289576	ENSG00000289576	3.50386	0.82929	2.07899	0.239	0.019	0	0	novel transcript	NA	NA	NA	NA
0	ENSG00000170345	FOS	44.7366	10.6346	2.07269	0.804	0.775	0	0	Fos proto-oncogene, AP-1 transcription factor subunit [Source:HGNC Symbol;Acc:HGNC:3796]	GO:0000785(chromatin);GO:0000976(transcription regulatory region sequence-specific DNA binding);GO:0000978(RNA polymerase II cis-regulatory region sequence-specific DNA binding);GO:0000979(RNA polymerase II core promoter sequence-specific DNA binding);GO:0000981(DNA-binding transcription factor activity, RNA polymerase II-specific);GO:0001221(transcription coregulator binding);GO:0001228(DNA-bind…	01522(Endocrine resistance);04010(MAPK signaling pathway);04024(cAMP signaling pathway);04210(Apoptosis);04380(Osteoclast differentiation);04620(Toll-like receptor signaling pathway);04657(IL-17 signaling pathway);04658(Th1 and Th2 cell differentiation);04659(Th17 cell differentiation);04660(T cell receptor signaling pathway);04662(B cell receptor signaling pathway);04668(TNF signaling pathway);0…	NA	NA
0	ENSG00000164691	TAGAP	6.60108	1.58359	2.0595	0.369	0.262	0	0	T cell activation RhoGTPase activating protein [Source:HGNC Symbol;Acc:HGNC:15669]	GO:0005085(guanyl-nucleotide exchange factor activity);GO:0005096(GTPase activator activity);GO:0005515(protein binding);GO:0005829(cytosol);GO:0007165(signal transduction);GO:0050790(regulation of catalytic activity);GO:0051056(regulation of small GTPase mediated signal transduction)	NA	NA	NA
0	ENSG00000087157	PGS1	4.64103	1.11678	2.0551	0.356	0.219	0	0	phosphatidylglycerophosphate synthase 1 [Source:HGNC Symbol;Acc:HGNC:30029]	GO:0000166(nucleotide binding);GO:0003824(catalytic activity);GO:0005509(calcium ion binding);GO:0005524(ATP binding);GO:0005739(mitochondrion);GO:0005743(mitochondrial inner membrane);GO:0005783(endoplasmic reticulum);GO:0006629(lipid metabolic process);GO:0006655(phosphatidylglycerol biosynthetic process);GO:0008444(CDP-diacylglycerol-glycerol-3-phosphate 3-phosphatidyltransferase activity);GO:…	00564(Glycerophospholipid metabolism);01100(Metabolic pathways)	K00995	EC:2.7.8.5
0	ENSG00000091317	CMTM6	7.79758	1.8866	2.04723	0.506	0.483	0	0	CKLF like MARVEL transmembrane domain containing 6 [Source:HGNC Symbol;Acc:HGNC:19177]	GO:0005515(protein binding);GO:0005768(endosome);GO:0005886(plasma membrane);GO:0015031(protein transport);GO:0016020(membrane);GO:0016021(integral component of membrane);GO:0031647(regulation of protein stability);GO:0031901(early endosome membrane);GO:0032456(endocytic recycling);GO:0035577(azurophil granule membrane);GO:0035579(specific granule membrane);GO:0043231(intracellular membrane-bound…	NA	NA	NA
0	ENSG00000101596	SMCHD1	14.6418	3.54622	2.04573	0.647	0.669	0	0	structural maintenance of chromosomes flexible hinge domain containing 1 [Source:HGNC Symbol;Acc:HGNC:29090]	GO:0000781(chromosome, telomeric region);GO:0001740(Barr body);GO:0003677(DNA binding);GO:0005515(protein binding);GO:0005524(ATP binding);GO:0005694(chromosome);GO:0006281(DNA repair);GO:0006302(double-strand break repair);GO:0006325(chromatin organization);GO:0006974(cellular response to DNA damage stimulus);GO:0009048(dosage compensation by inactivation of X chromosome);GO:0016787(hydrolase ac…	NA	NA	NA
0	ENSG00000159388	BTG2	16.9726	4.12542	2.04059	0.644	0.635	0	0	BTG anti-proliferation factor 2 [Source:HGNC Symbol;Acc:HGNC:1131]	GO:0000122(negative regulation of transcription by RNA polymerase II);GO:0003714(transcription corepressor activity);GO:0005515(protein binding);GO:0005634(nucleus);GO:0005737(cytoplasm);GO:0005829(cytosol);GO:0006281(DNA repair);GO:0006479(protein methylation);GO:0006974(cellular response to DNA damage stimulus);GO:0008285(negative regulation of cell population proliferation);GO:0008306(associat…	03018(RNA degradation)	NA	NA
0	ENSG00000123610	TNFAIP6	5.11636	1.24936	2.03393	0.325	0.087	0	0	TNF alpha induced protein 6 [Source:HGNC Symbol;Acc:HGNC:11898]	GO:0005515(protein binding);GO:0005540(hyaluronic acid binding);GO:0005576(extracellular region);GO:0005615(extracellular space);GO:0006954(inflammatory response);GO:0007155(cell adhesion);GO:0007165(signal transduction);GO:0007267(cell-cell signaling);GO:0030212(hyaluronan metabolic process);GO:0030335(positive regulation of cell migration);GO:0030728(ovulation);GO:0050728(negative regulation of…	NA	NA	NA
0	ENSG00000147459	DOCK5	6.23367	1.52476	2.0315	0.402	0.329	0	0	dedicator of cytokinesis 5 [Source:HGNC Symbol;Acc:HGNC:23476]	GO:0005085(guanyl-nucleotide exchange factor activity);GO:0005096(GTPase activator activity);GO:0005515(protein binding);GO:0005737(cytoplasm);GO:0005829(cytosol);GO:0005886(plasma membrane);GO:0007264(small GTPase mediated signal transduction);GO:0010634(positive regulation of epithelial cell migration);GO:0016020(membrane);GO:0016477(cell migration);GO:0050790(regulation of catalytic activity);…	NA	NA	NA
0	ENSG00000102524	TNFSF13B	4.32651	1.05865	2.03098	0.304	0.134	0	0	TNF superfamily member 13b [Source:HGNC Symbol;Acc:HGNC:11929]	GO:0001782(B cell homeostasis);GO:0002376(immune system process);GO:0002636(positive regulation of germinal center formation);GO:0005102(signaling receptor binding);GO:0005125(cytokine activity);GO:0005164(tumor necrosis factor receptor binding);GO:0005515(protein binding);GO:0005576(extracellular region);GO:0005615(extracellular space);GO:0005737(cytoplasm);GO:0005886(plasma membrane);GO:0005925…	04060(Cytokine-cytokine receptor interaction);04064(NF-kappa B signaling pathway);04672(Intestinal immune network for IgA production);05323(Rheumatoid arthritis)	NA	NA
0	ENSG00000204472	AIF1	8.33787	2.0442	2.02814	0.464	0.163	0	0	allograft inflammatory factor 1 [Source:HGNC Symbol;Acc:HGNC:352]	GO:0001726(ruffle);GO:0001774(microglial cell activation);GO:0001891(phagocytic cup);GO:0001934(positive regulation of protein phosphorylation);GO:0003674(molecular_function);GO:0003779(actin binding);GO:0005509(calcium ion binding);GO:0005515(protein binding);GO:0005634(nucleus);GO:0005737(cytoplasm);GO:0005829(cytosol);GO:0005856(cytoskeleton);GO:0005884(actin filament);GO:0005886(plasma membra…	NA	NA	NA
0	ENSG00000125505	MBOAT7	4.44792	1.10175	2.01333	0.357	0.235	0	0	membrane bound O-acyltransferase domain containing 7 [Source:HGNC Symbol;Acc:HGNC:15505]	GO:0003841(1-acylglycerol-3-phosphate O-acyltransferase activity);GO:0005515(protein binding);GO:0005783(endoplasmic reticulum);GO:0005789(endoplasmic reticulum membrane);GO:0006629(lipid metabolic process);GO:0006644(phospholipid metabolic process);GO:0006661(phosphatidylinositol biosynthetic process);GO:0008374(O-acyltransferase activity);GO:0008654(phospholipid biosynthetic process);GO:0016020…	00564(Glycerophospholipid metabolism)	NA	NA
0	ENSG00000112137	PHACTR1	4.73296	1.17431	2.01093	0.291	0.149	0	0	phosphatase and actin regulator 1 [Source:HGNC Symbol;Acc:HGNC:20990]	GO:0003779(actin binding);GO:0004864(protein phosphatase inhibitor activity);GO:0005515(protein binding);GO:0005634(nucleus);GO:0005737(cytoplasm);GO:0005829(cytosol);GO:0008157(protein phosphatase 1 binding);GO:0019888(protein phosphatase regulator activity);GO:0021987(cerebral cortex development);GO:0030036(actin cytoskeleton organization);GO:0030054(cell junction);GO:0031032(actomyosin structu…	NA	NA	NA
0	ENSG00000162551	ALPL	3.63673	0.905633	2.00564	0.232	0.06	0	0	alkaline phosphatase, biomineralization associated [Source:HGNC Symbol;Acc:HGNC:438]	GO:0001501(skeletal system development);GO:0001649(osteoblast differentiation);GO:0001958(endochondral ossification);GO:0003006(developmental process involved in reproduction);GO:0003824(catalytic activity);GO:0004035(alkaline phosphatase activity);GO:0005509(calcium ion binding);GO:0005515(protein binding);GO:0005576(extracellular region);GO:0005615(extracellular space);GO:0005758(mitochondrial …	00730(Thiamine metabolism);00790(Folate biosynthesis);01100(Metabolic pathways);01240(Biosynthesis of cofactors)	K01077	EC:3.1.3.1
0	ENSG00000165071	TMEM71	4.27514	1.06596	2.00382	0.32	0.113	0	0	transmembrane protein 71 [Source:HGNC Symbol;Acc:HGNC:26572]	GO:0005515(protein binding);GO:0005739(mitochondrion);GO:0016020(membrane);GO:0016021(integral component of membrane)	NA	NA	NA
0	ENSG00000075884	ARHGAP15	18.8715	4.70597	2.00364	0.642	0.455	0	0	Rho GTPase activating protein 15 [Source:HGNC Symbol;Acc:HGNC:21030]	GO:0005096(GTPase activator activity);GO:0005737(cytoplasm);GO:0005829(cytosol);GO:0007165(signal transduction);GO:0008360(regulation of cell shape);GO:0016020(membrane);GO:0043087(regulation of GTPase activity);GO:0051056(regulation of small GTPase mediated signal transduction)	NA	NA	NA
0	ENSG00000196663	TECPR2	3.91	0.976261	2.00183	0.29	0.165	0	0	tectonin beta-propeller repeat containing 2 [Source:HGNC Symbol;Acc:HGNC:19957]	GO:0005515(protein binding);GO:0005737(cytoplasm);GO:0006914(autophagy);GO:0032527(protein exit from endoplasmic reticulum)	NA	NA	NA
0	ENSG00000108179	PPIF	8.69834	2.17709	1.99834	0.355	0.404	0	0	peptidylprolyl isomerase F [Source:HGNC Symbol;Acc:HGNC:9259]	GO:0000413(protein peptidyl-prolyl isomerization);GO:0002931(response to ischemia);GO:0003755(peptidyl-prolyl cis-trans isomerase activity);GO:0005515(protein binding);GO:0005737(cytoplasm);GO:0005739(mitochondrion);GO:0005743(mitochondrial inner membrane);GO:0005753(mitochondrial proton-transporting ATP synthase complex);GO:0005757(mitochondrial permeability transition pore complex);GO:0005759(m…	04020(Calcium signaling pathway);04022(cGMP-PKG signaling pathway);05010(Alzheimer disease);05012(Parkinson disease);05016(Huntington disease);05017(Spinocerebellar ataxia);05020(Prion disease);05022(Pathways of neurodegeneration - multiple diseases);05145(Toxoplasmosis)	K09565	EC:5.2.1.8
0	ENSG00000265972	TXNIP	13.1844	3.32747	1.98634	0.532	0.63	0	0	thioredoxin interacting protein [Source:HGNC Symbol;Acc:HGNC:16952]	GO:0000122(negative regulation of transcription by RNA polymerase II);GO:0004857(enzyme inhibitor activity);GO:0005515(protein binding);GO:0005634(nucleus);GO:0005737(cytoplasm);GO:0005758(mitochondrial intermembrane space);GO:0005829(cytosol);GO:0006606(protein import into nucleus);GO:0006979(response to oxidative stress);GO:0007049(cell cycle);GO:0009612(response to mechanical stimulus);GO:0009…	04621(NOD-like receptor signaling pathway)	NA	NA
0	ENSG00000144802	NFKBIZ	10.804	2.73551	1.98168	0.552	0.563	0	0	NFKB inhibitor zeta [Source:HGNC Symbol;Acc:HGNC:29805]	GO:0005515(protein binding);GO:0005634(nucleus);GO:0006954(inflammatory response);GO:0010468(regulation of gene expression);GO:0016607(nuclear speck);GO:0036464(cytoplasmic ribonucleoprotein granule);GO:0050729(positive regulation of inflammatory response);GO:0050852(T cell receptor signaling pathway);GO:2000321(positive regulation of T-helper 17 cell differentiation)	05202(Transcriptional misregulation in cancer)	NA	NA
0	ENSG00000170525	PFKFB3	7.1305	1.81474	1.97424	0.429	0.336	0	0	6-phosphofructo-2-kinase/fructose-2,6-biphosphatase 3 [Source:HGNC Symbol;Acc:HGNC:8874]	GO:0000166(nucleotide binding);GO:0003824(catalytic activity);GO:0003873(6-phosphofructo-2-kinase activity);GO:0004331(fructose-2,6-bisphosphate 2-phosphatase activity);GO:0005515(protein binding);GO:0005524(ATP binding);GO:0005654(nucleoplasm);GO:0005829(cytosol);GO:0006000(fructose metabolic process);GO:0006003(fructose 2,6-bisphosphate metabolic process);GO:0007420(brain development);GO:000815…	00051(Fructose and mannose metabolism);01100(Metabolic pathways);04066(HIF-1 signaling pathway);04152(AMPK signaling pathway)	K01103	EC:2.7.1.105;EC:3.1.3.46
0	ENSG00000140350	ANP32A	7.47659	1.90375	1.97353	0.481	0.517	0	0	acidic nuclear phosphoprotein 32 family member A [Source:HGNC Symbol;Acc:HGNC:13233]	GO:0003723(RNA binding);GO:0005515(protein binding);GO:0005634(nucleus);GO:0005654(nucleoplasm);GO:0005737(cytoplasm);GO:0005783(endoplasmic reticulum);GO:0006913(nucleocytoplasmic transport);GO:0035556(intracellular signal transduction);GO:0042393(histone binding);GO:0042981(regulation of apoptotic process);GO:0048471(perinuclear region of cytoplasm)	NA	NA	NA
0	ENSG00000118564	FBXL5	4.89024	1.24637	1.97218	0.37	0.324	0	0	F-box and leucine rich repeat protein 5 [Source:HGNC Symbol;Acc:HGNC:13602]	GO:0000151(ubiquitin ligase complex);GO:0004842(ubiquitin-protein transferase activity);GO:0005506(iron ion binding);GO:0005515(protein binding);GO:0005737(cytoplasm);GO:0005829(cytosol);GO:0016567(protein ubiquitination);GO:0019005(SCF ubiquitin ligase complex);GO:0031146(SCF-dependent proteasomal ubiquitin-dependent protein catabolic process);GO:0046872(metal ion binding);GO:0048471(perinuclear…	NA	NA	NA
0	ENSG00000143384	MCL1	18.2732	4.68309	1.9642	0.723	0.715	0	0	MCL1 apoptosis regulator, BCL2 family member [Source:HGNC Symbol;Acc:HGNC:6943]	GO:0001709(cell fate determination);GO:0005515(protein binding);GO:0005634(nucleus);GO:0005654(nucleoplasm);GO:0005737(cytoplasm);GO:0005739(mitochondrion);GO:0005741(mitochondrial outer membrane);GO:0005829(cytosol);GO:0006915(apoptotic process);GO:0008320(protein transmembrane transporter activity);GO:0008630(intrinsic apoptotic signaling pathway in response to DNA damage);GO:0010507(negative r…	04151(PI3K-Akt signaling pathway);04210(Apoptosis);04630(JAK-STAT signaling pathway);05206(MicroRNAs in cancer)	NA	NA
0	ENSG00000183023	SLC8A1	4.96651	1.27574	1.9609	0.284	0.095	0	0	solute carrier family 8 member A1 [Source:HGNC Symbol;Acc:HGNC:11068]	GO:0001666(response to hypoxia);GO:0002026(regulation of the force of heart contraction);GO:0002027(regulation of heart rate);GO:0002028(regulation of sodium ion transport);GO:0005432(calcium:sodium antiporter activity);GO:0005509(calcium ion binding);GO:0005515(protein binding);GO:0005516(calmodulin binding);GO:0005654(nucleoplasm);GO:0005739(mitochondrion);GO:0005874(microtubule);GO:0005886(pla…	04020(Calcium signaling pathway);04022(cGMP-PKG signaling pathway);04260(Cardiac muscle contraction);04261(Adrenergic signaling in cardiomyocytes);04371(Apelin signaling pathway);04740(Olfactory transduction);04961(Endocrine and other factor-regulated calcium reabsorption);04974(Protein digestion and absorption);04978(Mineral absorption);05410(Hypertrophic cardiomyopathy);05412(Arrhythmogenic rig…	NA	NA
0	ENSG00000160888	IER2	21.5513	5.5931	1.94606	0.693	0.73	0	0	immediate early response 2 [Source:HGNC Symbol;Acc:HGNC:28871]	GO:0003677(DNA binding);GO:0005515(protein binding);GO:0005634(nucleus);GO:0005654(nucleoplasm);GO:0005737(cytoplasm);GO:0030182(neuron differentiation);GO:0045944(positive regulation of transcription by RNA polymerase II);GO:0048870(cell motility);GO:0071774(response to fibroblast growth factor)	NA	NA	NA
0	ENSG00000183486	MX2	7.58781	1.97746	1.94003	0.444	0.346	0	0	MX dynamin like GTPase 2 [Source:HGNC Symbol;Acc:HGNC:7533]	GO:0000166(nucleotide binding);GO:0002376(immune system process);GO:0003924(GTPase activity);GO:0005515(protein binding);GO:0005525(GTP binding);GO:0005634(nucleus);GO:0005643(nuclear pore);GO:0005737(cytoplasm);GO:0005829(cytosol);GO:0005874(microtubule);GO:0006952(defense response);GO:0008017(microtubule binding);GO:0009615(response to virus);GO:0015031(protein transport);GO:0016020(membrane);G…	05160(Hepatitis C);05162(Measles);05164(Influenza A);05165(Human papillomavirus infection);05171(Coronavirus disease - COVID-19)	NA	NA
0	ENSG00000134152	KATNBL1	4.71384	1.23123	1.9368	0.22	0.319	0	0	katanin regulatory subunit B1 like 1 [Source:HGNC Symbol;Acc:HGNC:26199]	GO:0000922(spindle pole);GO:0005515(protein binding);GO:0005634(nucleus);GO:0005654(nucleoplasm);GO:0005730(nucleolus);GO:0005737(cytoplasm);GO:0005856(cytoskeleton);GO:0008017(microtubule binding);GO:0030496(midbody);GO:0032154(cleavage furrow);GO:0051495(positive regulation of cytoskeleton organization);GO:0072686(mitotic spindle);GO:0097431(mitotic spindle pole)	NA	NA	NA
0	ENSG00000165030	NFIL3	4.0935	1.07329	1.93129	0.313	0.21	0	0	nuclear factor, interleukin 3 regulated [Source:HGNC Symbol;Acc:HGNC:7787]	GO:0000122(negative regulation of transcription by RNA polymerase II);GO:0000785(chromatin);GO:0000977(RNA polymerase II transcription regulatory region sequence-specific DNA binding);GO:0000978(RNA polymerase II cis-regulatory region sequence-specific DNA binding);GO:0000981(DNA-binding transcription factor activity, RNA polymerase II-specific);GO:0001227(DNA-binding transcription repressor acti…	NA	NA	NA
0	ENSG00000288700	ENSG00000288700	2.94815	0.774274	1.92889	0.215	0.019	0	0	novel transcrpt	NA	NA	NA	NA
0	ENSG00000175471	MCTP1	5.58618	1.48236	1.91397	0.303	0.171	0	0	multiple C2 and transmembrane domain containing 1 [Source:HGNC Symbol;Acc:HGNC:26183]	GO:0005509(calcium ion binding);GO:0005768(endosome);GO:0005783(endoplasmic reticulum);GO:0005789(endoplasmic reticulum membrane);GO:0016020(membrane);GO:0016021(integral component of membrane);GO:0019722(calcium-mediated signaling);GO:0030054(cell junction);GO:0030336(negative regulation of cell migration);GO:0030672(synaptic vesicle membrane);GO:0031410(cytoplasmic vesicle);GO:0045202(synapse);…	NA	NA	NA
0	ENSG00000073756	PTGS2	22.5054	5.98223	1.91152	0.621	0.168	0	0	prostaglandin-endoperoxide synthase 2 [Source:HGNC Symbol;Acc:HGNC:9605]	GO:0001516(prostaglandin biosynthetic process);GO:0001525(angiogenesis);GO:0004601(peroxidase activity);GO:0004666(prostaglandin-endoperoxide synthase activity);GO:0005515(protein binding);GO:0005634(nucleus);GO:0005637(nuclear inner membrane);GO:0005640(nuclear outer membrane);GO:0005737(cytoplasm);GO:0005783(endoplasmic reticulum);GO:0005788(endoplasmic reticulum lumen);GO:0005789(endoplasmic r…	00590(Arachidonic acid metabolism);01100(Metabolic pathways);04064(NF-kappa B signaling pathway);04370(VEGF signaling pathway);04625(C-type lectin receptor signaling pathway);04657(IL-17 signaling pathway);04668(TNF signaling pathway);04723(Retrograde endocannabinoid signaling);04726(Serotonergic synapse);04913(Ovarian steroidogenesis);04921(Oxytocin signaling pathway);04923(Regulation of lipolys…	K11987	EC:1.14.99.1
0	ENSG00000163694	RBM47	15.0584	4.00691	1.91	0.656	0.523	0	0	RNA binding motif protein 47 [Source:HGNC Symbol;Acc:HGNC:30358]	GO:0002244(hematopoietic progenitor cell differentiation);GO:0003676(nucleic acid binding);GO:0003723(RNA binding);GO:0003729(mRNA binding);GO:0005515(protein binding);GO:0005634(nucleus);GO:0016554(cytidine to uridine editing)	NA	NA	NA
0	ENSG00000108582	CPD	5.76545	1.54175	1.90286	0.356	0.4	0	0	carboxypeptidase D [Source:HGNC Symbol;Acc:HGNC:2301]	GO:0004180(carboxypeptidase activity);GO:0004181(metallocarboxypeptidase activity);GO:0004185(serine-type carboxypeptidase activity);GO:0005615(extracellular space);GO:0005886(plasma membrane);GO:0006508(proteolysis);GO:0006518(peptide metabolic process);GO:0008233(peptidase activity);GO:0008237(metallopeptidase activity);GO:0008270(zinc ion binding);GO:0016020(membrane);GO:0016021(integral compo…	NA	K07752	EC:3.4.17.22
0	ENSG00000130066	SAT1	48.624	13.0242	1.90048	0.872	0.83	0	0	spermidine/spermine N1-acetyltransferase 1 [Source:HGNC Symbol;Acc:HGNC:10540]	GO:0001525(angiogenesis);GO:0004145(diamine N-acetyltransferase activity);GO:0005515(protein binding);GO:0005737(cytoplasm);GO:0005829(cytosol);GO:0006596(polyamine biosynthetic process);GO:0008080(N-acetyltransferase activity);GO:0009447(putrescine catabolic process);GO:0016740(transferase activity);GO:0016746(transferase activity, transferring acyl groups);GO:0019809(spermidine binding);GO:0032…	00330(Arginine and proline metabolism);01100(Metabolic pathways);04216(Ferroptosis)	K00657	EC:2.3.1.57
0	ENSG00000136040	PLXNC1	4.04912	1.08485	1.90011	0.321	0.177	0	0	plexin C1 [Source:HGNC Symbol;Acc:HGNC:9106]	GO:0002116(semaphorin receptor complex);GO:0005102(signaling receptor binding);GO:0005515(protein binding);GO:0005886(plasma membrane);GO:0005887(integral component of plasma membrane);GO:0007155(cell adhesion);GO:0007162(negative regulation of cell adhesion);GO:0007165(signal transduction);GO:0008360(regulation of cell shape);GO:0016020(membrane);GO:0016021(integral component of membrane);GO:001…	04360(Axon guidance)	NA	NA
0	ENSG00000168461	RAB31	8.26772	2.22247	1.89533	0.442	0.271	0	0	RAB31, member RAS oncogene family [Source:HGNC Symbol;Acc:HGNC:9771]	GO:0000166(nucleotide binding);GO:0001891(phagocytic cup);GO:0003924(GTPase activity);GO:0005515(protein binding);GO:0005525(GTP binding);GO:0005768(endosome);GO:0005769(early endosome);GO:0005794(Golgi apparatus);GO:0005829(cytosol);GO:0005886(plasma membrane);GO:0006886(intracellular protein transport);GO:0012505(endomembrane system);GO:0016020(membrane);GO:0019003(GDP binding);GO:0030667(secre…	04144(Endocytosis)	NA	NA
0	ENSG00000129657	SEC14L1	5.06663	1.38046	1.87588	0.378	0.352	0	0	SEC14 like lipid binding 1 [Source:HGNC Symbol;Acc:HGNC:10698]	GO:0002376(immune system process);GO:0005515(protein binding);GO:0005654(nucleoplasm);GO:0005737(cytoplasm);GO:0005794(Golgi apparatus);GO:0005829(cytosol);GO:0009968(negative regulation of signal transduction);GO:0015871(choline transport);GO:0039536(negative regulation of RIG-I signaling pathway);GO:0039552(RIG-I binding);GO:0045087(innate immune response)	NA	NA	NA
0	ENSG00000011198	ABHD5	4.53833	1.23664	1.87574	0.296	0.285	0	0	abhydrolase domain containing 5, lysophosphatidic acid acyltransferase [Source:HGNC Symbol;Acc:HGNC:21396]	GO:0003841(1-acylglycerol-3-phosphate O-acyltransferase activity);GO:0005515(protein binding);GO:0005654(nucleoplasm);GO:0005737(cytoplasm);GO:0005739(mitochondrion);GO:0005811(lipid droplet);GO:0005829(cytosol);GO:0006508(proteolysis);GO:0006629(lipid metabolic process);GO:0006631(fatty acid metabolic process);GO:0006654(phosphatidic acid biosynthetic process);GO:0008233(peptidase activity);GO:0…	04923(Regulation of lipolysis in adipocytes)	K13699	EC:2.3.1.51
0	ENSG00000066336	SPI1	3.94606	1.07778	1.87235	0.336	0.126	0	0	Spi-1 proto-oncogene [Source:HGNC Symbol;Acc:HGNC:11241]	GO:0000122(negative regulation of transcription by RNA polymerase II);GO:0000785(chromatin);GO:0000976(transcription regulatory region sequence-specific DNA binding);GO:0000978(RNA polymerase II cis-regulatory region sequence-specific DNA binding);GO:0000981(DNA-binding transcription factor activity, RNA polymerase II-specific);GO:0000987(cis-regulatory region sequence-specific DNA binding);GO:00…	04380(Osteoclast differentiation);05166(Human T-cell leukemia virus 1 infection);05200(Pathways in cancer);05202(Transcriptional misregulation in cancer);05221(Acute myeloid leukemia)	NA	NA
0	ENSG00000059804	SLC2A3	14.8589	4.0607	1.87153	0.587	0.377	0	0	solute carrier family 2 member 3 [Source:HGNC Symbol;Acc:HGNC:11007]	GO:0005355(glucose transmembrane transporter activity);GO:0005515(protein binding);GO:0005536(glucose binding);GO:0005886(plasma membrane);GO:0005887(integral component of plasma membrane);GO:0005975(carbohydrate metabolic process);GO:0008643(carbohydrate transport);GO:0016020(membrane);GO:0016021(integral component of membrane);GO:0019852(L-ascorbic acid metabolic process);GO:0022857(transmembra…	NA	NA	NA
0	ENSG00000142347	MYO1F	5.65271	1.56166	1.85587	0.39	0.265	0	0	myosin IF [Source:HGNC Symbol;Acc:HGNC:7600]	GO:0000146(microfilament motor activity);GO:0000166(nucleotide binding);GO:0003774(motor activity);GO:0003779(actin binding);GO:0005515(protein binding);GO:0005516(calmodulin binding);GO:0005524(ATP binding);GO:0005737(cytoplasm);GO:0005829(cytosol);GO:0005886(plasma membrane);GO:0005902(microvillus);GO:0007015(actin filament organization);GO:0008150(biological_process);GO:0015629(actin cytoskele…	05130(Pathogenic Escherichia coli infection)	NA	NA
0	ENSG00000163625	WDFY3	4.39928	1.22461	1.84494	0.305	0.266	0	0	WD repeat and FYVE domain containing 3 [Source:HGNC Symbol;Acc:HGNC:20751]	GO:0005515(protein binding);GO:0005545(1-phosphatidylinositol binding);GO:0005634(nucleus);GO:0005635(nuclear envelope);GO:0005654(nucleoplasm);GO:0005730(nucleolus);GO:0005737(cytoplasm);GO:0005776(autophagosome);GO:0005829(cytosol);GO:0005886(plasma membrane);GO:0006914(autophagy);GO:0008289(lipid binding);GO:0016020(membrane);GO:0016234(inclusion body);GO:0016605(PML body);GO:0019898(extrinsic…	NA	NA	NA
0	ENSG00000140199	SLC12A6	4.60761	1.28774	1.83917	0.349	0.29	0	0	solute carrier family 12 member 6 [Source:HGNC Symbol;Acc:HGNC:10914]	GO:0001525(angiogenesis);GO:0005886(plasma membrane);GO:0005887(integral component of plasma membrane);GO:0006811(ion transport);GO:0006813(potassium ion transport);GO:0006884(cell volume homeostasis);GO:0007268(chemical synaptic transmission);GO:0008519(ammonium transmembrane transporter activity);GO:0015079(potassium ion transmembrane transporter activity);GO:0015293(symporter activity);GO:0015…	NA	NA	NA
0	ENSG00000127951	FGL2	3.69807	1.03728	1.83396	0.29	0.109	0	0	fibrinogen like 2 [Source:HGNC Symbol;Acc:HGNC:3696]	GO:0002291(T cell activation via T cell receptor contact with antigen bound to MHC molecule on antigen presenting cell);GO:0002605(negative regulation of dendritic cell antigen processing and presentation);GO:0002617(negative regulation of macrophage antigen processing and presentation);GO:0005102(signaling receptor binding);GO:0005201(extracellular matrix structural constituent);GO:0005576(extra…	NA	NA	NA
0	ENSG00000170832	USP32	5.32418	1.49629	1.83117	0.379	0.38	0	0	ubiquitin specific peptidase 32 [Source:HGNC Symbol;Acc:HGNC:19143]	GO:0004843(thiol-dependent ubiquitin-specific protease activity);GO:0005509(calcium ion binding);GO:0005515(protein binding);GO:0005634(nucleus);GO:0005737(cytoplasm);GO:0005794(Golgi apparatus);GO:0005829(cytosol);GO:0006508(proteolysis);GO:0006511(ubiquitin-dependent protein catabolic process);GO:0008233(peptidase activity);GO:0008234(cysteine-type peptidase activity);GO:0016020(membrane);GO:00…	NA	K11837	EC:3.4.19.12
0	ENSG00000120594	PLXDC2	5.16763	1.45749	1.82602	0.323	0.125	0	0	plexin domain containing 2 [Source:HGNC Symbol;Acc:HGNC:21013]	GO:0005515(protein binding);GO:0016020(membrane);GO:0016021(integral component of membrane)	NA	NA	NA
0	ENSG00000197555	SIPA1L1	14.4324	4.09181	1.81851	0.605	0.613	0	0	signal induced proliferation associated 1 like 1 [Source:HGNC Symbol;Acc:HGNC:20284]	GO:0003674(molecular_function);GO:0005096(GTPase activator activity);GO:0005515(protein binding);GO:0005737(cytoplasm);GO:0005856(cytoskeleton);GO:0005886(plasma membrane);GO:0008150(biological_process);GO:0014069(postsynaptic density);GO:0015629(actin cytoskeleton);GO:0030054(cell junction);GO:0031532(actin cytoskeleton reorganization);GO:0043005(neuron projection);GO:0043087(regulation of GTPas…	04015(Rap1 signaling pathway)	NA	NA
0	ENSG00000132475	H3-3B	49.4171	14.0509	1.81435	0.893	0.913	0	0	H3.3 histone B [Source:HGNC Symbol;Acc:HGNC:4765]	GO:0000228(nuclear chromosome);GO:0000781(chromosome, telomeric region);GO:0000785(chromatin);GO:0000786(nucleosome);GO:0000978(RNA polymerase II cis-regulatory region sequence-specific DNA binding);GO:0000979(RNA polymerase II core promoter sequence-specific DNA binding);GO:0003677(DNA binding);GO:0005515(protein binding);GO:0005576(extracellular region);GO:0005634(nucleus);GO:0005654(nucleoplas…	05034(Alcoholism);05131(Shigellosis);05202(Transcriptional misregulation in cancer);05322(Systemic lupus erythematosus)	NA	NA
0	ENSG00000140563	MCTP2	5.17998	1.475	1.81223	0.33	0.264	0	0	multiple C2 and transmembrane domain containing 2 [Source:HGNC Symbol;Acc:HGNC:25636]	GO:0005509(calcium ion binding);GO:0005654(nucleoplasm);GO:0005829(cytosol);GO:0016020(membrane);GO:0016021(integral component of membrane);GO:0019722(calcium-mediated signaling);GO:0030672(synaptic vesicle membrane);GO:0046872(metal ion binding);GO:0046928(regulation of neurotransmitter secretion)	NA	NA	NA
0	ENSG00000288819	ENSG00000288819	2.83578	0.815033	1.79882	0.221	0.036	0	0	novel transcript	NA	NA	NA	NA
0	ENSG00000062716	VMP1	13.2069	3.79934	1.79747	0.618	0.708	0	0	vacuole membrane protein 1 [Source:HGNC Symbol;Acc:HGNC:29559]	GO:0000045(autophagosome assembly);GO:0000407(phagophore assembly site);GO:0000421(autophagosome membrane);GO:0005515(protein binding);GO:0005730(nucleolus);GO:0005773(vacuole);GO:0005774(vacuolar membrane);GO:0005783(endoplasmic reticulum);GO:0005789(endoplasmic reticulum membrane);GO:0005886(plasma membrane);GO:0006914(autophagy);GO:0007030(Golgi organization);GO:0007155(cell adhesion);GO:00075…	04140(Autophagy - animal)	NA	NA
0	ENSG00000104324	CPQ	4.8831	1.40501	1.79722	0.359	0.321	0	0	carboxypeptidase Q [Source:HGNC Symbol;Acc:HGNC:16910]	GO:0004180(carboxypeptidase activity);GO:0005576(extracellular region);GO:0005615(extracellular space);GO:0005737(cytoplasm);GO:0005764(lysosome);GO:0005783(endoplasmic reticulum);GO:0005794(Golgi apparatus);GO:0006508(proteolysis);GO:0006590(thyroid hormone generation);GO:0008233(peptidase activity);GO:0008235(metalloexopeptidase activity);GO:0008237(metallopeptidase activity);GO:0016787(hydrola…	NA	NA	NA
0	ENSG00000100284	TOM1	4.05805	1.16896	1.79557	0.307	0.244	0	0	target of myb1 membrane trafficking protein [Source:HGNC Symbol;Acc:HGNC:11982]	GO:0005515(protein binding);GO:0005737(cytoplasm);GO:0005768(endosome);GO:0005769(early endosome);GO:0005829(cytosol);GO:0005886(plasma membrane);GO:0006897(endocytosis);GO:0007165(signal transduction);GO:0015031(protein transport);GO:0016020(membrane);GO:0016197(endosomal transport);GO:0030276(clathrin binding);GO:0035091(phosphatidylinositol binding);GO:0035577(azurophil granule membrane);GO:00…	NA	NA	NA
0	ENSG00000233559	LINC00513	4.25399	1.24041	1.778	0.258	0.231	0	0	long intergenic non-protein coding RNA 513 [Source:HGNC Symbol;Acc:HGNC:43566]	NA	NA	NA	NA
0	ENSG00000119922	IFIT2	2.92003	0.851786	1.77742	0.168	0.081	0	0	interferon induced protein with tetratricopeptide repeats 2 [Source:HGNC Symbol;Acc:HGNC:5409]	GO:0002376(immune system process);GO:0003723(RNA binding);GO:0005515(protein binding);GO:0005737(cytoplasm);GO:0005783(endoplasmic reticulum);GO:0005829(cytosol);GO:0006915(apoptotic process);GO:0008637(apoptotic mitochondrial changes);GO:0009615(response to virus);GO:0032091(negative regulation of protein binding);GO:0035457(cellular response to interferon-alpha);GO:0043065(positive regulation o…	NA	NA	NA
0	ENSG00000082074	FYB1	8.06565	2.35624	1.7753	0.474	0.301	0	0	FYN binding protein 1 [Source:HGNC Symbol;Acc:HGNC:4036]	GO:0005102(signaling receptor binding);GO:0005515(protein binding);GO:0005634(nucleus);GO:0005737(cytoplasm);GO:0005829(cytosol);GO:0005886(plasma membrane);GO:0006955(immune response);GO:0007229(integrin-mediated signaling pathway);GO:0008150(biological_process);GO:0008289(lipid binding);GO:0015629(actin cytoskeleton);GO:0030054(cell junction);GO:0032991(protein-containing complex);GO:0044877(pr…	04015(Rap1 signaling pathway);05135(Yersinia infection)	NA	NA
0	ENSG00000204577	LILRB3	2.85512	0.836319	1.77143	0.259	0.059	0	0	leukocyte immunoglobulin like receptor B3 [Source:HGNC Symbol;Acc:HGNC:6607]	GO:0002250(adaptive immune response);GO:0002376(immune system process);GO:0004888(transmembrane signaling receptor activity);GO:0005515(protein binding);GO:0005886(plasma membrane);GO:0005887(integral component of plasma membrane);GO:0006952(defense response);GO:0007166(cell surface receptor signaling pathway);GO:0016020(membrane);GO:0016021(integral component of membrane);GO:0019221(cytokine-med…	04380(Osteoclast differentiation);04662(B cell receptor signaling pathway)	NA	NA
0	ENSG00000163041	H3-3A	22.1671	6.49749	1.77046	0.781	0.832	0	0	H3.3 histone A [Source:HGNC Symbol;Acc:HGNC:4764]	GO:0000228(nuclear chromosome);GO:0000781(chromosome, telomeric region);GO:0000785(chromatin);GO:0000786(nucleosome);GO:0000978(RNA polymerase II cis-regulatory region sequence-specific DNA binding);GO:0000979(RNA polymerase II core promoter sequence-specific DNA binding);GO:0001649(osteoblast differentiation);GO:0001740(Barr body);GO:0003677(DNA binding);GO:0005515(protein binding);GO:0005576(ex…	05034(Alcoholism);05131(Shigellosis);05202(Transcriptional misregulation in cancer);05322(Systemic lupus erythematosus)	NA	NA
0	ENSG00000184014	DENND5A	4.6371	1.35953	1.77011	0.329	0.215	0	0	DENN domain containing 5A [Source:HGNC Symbol;Acc:HGNC:19344]	GO:0000139(Golgi membrane);GO:0005085(guanyl-nucleotide exchange factor activity);GO:0005515(protein binding);GO:0005794(Golgi apparatus);GO:0005802(trans-Golgi network);GO:0005829(cytosol);GO:0008047(enzyme activator activity);GO:0010977(negative regulation of neuron projection development);GO:0016020(membrane);GO:0030234(enzyme regulator activity);GO:0030904(retromer complex);GO:0031267(small G…	NA	NA	NA
0	ENSG00000166501	PRKCB	7.32098	2.15293	1.76573	0.463	0.343	0	0	protein kinase C beta [Source:HGNC Symbol;Acc:HGNC:9395]	GO:0000166(nucleotide binding);GO:0002250(adaptive immune response);GO:0002376(immune system process);GO:0003682(chromatin binding);GO:0004672(protein kinase activity);GO:0004674(protein serine/threonine kinase activity);GO:0004697(protein kinase C activity);GO:0004698(calcium-dependent protein kinase C activity);GO:0005080(protein kinase C binding);GO:0005246(calcium channel regulator activity);…	01521(EGFR tyrosine kinase inhibitor resistance);04010(MAPK signaling pathway);04012(ErbB signaling pathway);04014(Ras signaling pathway);04015(Rap1 signaling pathway);04020(Calcium signaling pathway);04062(Chemokine signaling pathway);04064(NF-kappa B signaling pathway);04066(HIF-1 signaling pathway);04070(Phosphatidylinositol signaling system);04071(Sphingolipid signaling pathway);04150(mTOR si…	K19662	EC:2.7.11.13
0	ENSG00000168769	TET2	5.479	1.62229	1.75588	0.37	0.386	0	0	tet methylcytosine dioxygenase 2 [Source:HGNC Symbol;Acc:HGNC:25941]	GO:0003677(DNA binding);GO:0005515(protein binding);GO:0005634(nucleus);GO:0006211(5-methylcytosine catabolic process);GO:0006325(chromatin organization);GO:0006493(protein O-linked glycosylation);GO:0006807(nitrogen compound metabolic process);GO:0007049(cell cycle);GO:0008198(ferrous iron binding);GO:0008270(zinc ion binding);GO:0014070(response to organic cyclic compound);GO:0016491(oxidoreduc…	NA	NA	NA
0	ENSG00000120129	DUSP1	26.7209	7.97392	1.74461	0.784	0.738	0	0	dual specificity phosphatase 1 [Source:HGNC Symbol;Acc:HGNC:3064]	GO:0001706(endoderm formation);GO:0004721(phosphoprotein phosphatase activity);GO:0004722(protein serine/threonine phosphatase activity);GO:0004725(protein tyrosine phosphatase activity);GO:0005515(protein binding);GO:0005634(nucleus);GO:0005737(cytoplasm);GO:0006470(protein dephosphorylation);GO:0007049(cell cycle);GO:0007162(negative regulation of cell adhesion);GO:0008138(protein tyrosine/seri…	04010(MAPK signaling pathway);04726(Serotonergic synapse);05012(Parkinson disease);05418(Fluid shear stress and atherosclerosis)	K21278	EC:3.1.3.16;EC:3.1.3.48
0	ENSG00000172765	TMCC1	4.9183	1.49196	1.72095	0.309	0.372	0	0	transmembrane and coiled-coil domain family 1 [Source:HGNC Symbol;Acc:HGNC:29116]	GO:0005515(protein binding);GO:0005783(endoplasmic reticulum);GO:0005789(endoplasmic reticulum membrane);GO:0005791(rough endoplasmic reticulum);GO:0005829(cytosol);GO:0007029(endoplasmic reticulum organization);GO:0012505(endomembrane system);GO:0016020(membrane);GO:0016021(integral component of membrane);GO:0016197(endosomal transport);GO:0042802(identical protein binding);GO:0090148(membrane f…	NA	NA	NA
0	ENSG00000133961	NUMB	5.41554	1.6479	1.71648	0.387	0.453	0	0	NUMB endocytic adaptor protein [Source:HGNC Symbol;Acc:HGNC:8060]	GO:0005515(protein binding);GO:0005634(nucleus);GO:0005737(cytoplasm);GO:0005768(endosome);GO:0005769(early endosome);GO:0005886(plasma membrane);GO:0005905(clathrin-coated pit);GO:0005925(focal adhesion);GO:0007399(nervous system development);GO:0007405(neuroblast proliferation);GO:0007409(axonogenesis);GO:0008013(beta-catenin binding);GO:0010008(endosome membrane);GO:0016020(membrane);GO:001632…	04330(Notch signaling pathway)	NA	NA
0	ENSG00000174125	TLR1	2.69871	0.833599	1.69484	0.246	0.088	0	0	toll like receptor 1 [Source:HGNC Symbol;Acc:HGNC:11847]	GO:0001775(cell activation);GO:0001817(regulation of cytokine production);GO:0002224(toll-like receptor signaling pathway);GO:0002376(immune system process);GO:0002755(MyD88-dependent toll-like receptor signaling pathway);GO:0003953(NAD+ nucleosidase activity);GO:0004888(transmembrane signaling receptor activity);GO:0005515(protein binding);GO:0005794(Golgi apparatus);GO:0005886(plasma membrane);…	04620(Toll-like receptor signaling pathway);05152(Tuberculosis)	NA	NA
0	ENSG00000093144	ECHDC1	4.36324	1.35104	1.69133	0.29	0.363	0	0	ethylmalonyl-CoA decarboxylase 1 [Source:HGNC Symbol;Acc:HGNC:21489]	GO:0003824(catalytic activity);GO:0004300(enoyl-CoA hydratase activity);GO:0005515(protein binding);GO:0005737(cytoplasm);GO:0005829(cytosol);GO:0006635(fatty acid beta-oxidation);GO:0016020(membrane);GO:0016021(integral component of membrane);GO:0016829(lyase activity);GO:0016831(carboxy-lyase activity)	00640(Propanoate metabolism);01100(Metabolic pathways)	K18426	EC:4.1.1.94
0	ENSG00000075399	VPS9D1	2.81647	0.874133	1.68796	0.237	0.123	0	0	VPS9 domain containing 1 [Source:HGNC Symbol;Acc:HGNC:13526]	GO:0005085(guanyl-nucleotide exchange factor activity);GO:0005096(GTPase activator activity);GO:0005215(transporter activity);GO:0005515(protein binding);GO:0015986(ATP synthesis coupled proton transport);GO:0016192(vesicle-mediated transport);GO:0042802(identical protein binding);GO:0050790(regulation of catalytic activity)	NA	NA	NA
0	ENSG00000153179	RASSF3	5.03132	1.56188	1.68766	0.367	0.41	0	0	Ras association domain family member 3 [Source:HGNC Symbol;Acc:HGNC:14271]	GO:0005515(protein binding);GO:0005737(cytoplasm);GO:0005829(cytosol);GO:0005856(cytoskeleton);GO:0005874(microtubule);GO:0005886(plasma membrane);GO:0007165(signal transduction);GO:0042802(identical protein binding);GO:0042981(regulation of apoptotic process)	NA	NA	NA
0	ENSG00000106780	MEGF9	3.55174	1.11649	1.66955	0.26	0.25	0	0	multiple EGF like domains 9 [Source:HGNC Symbol;Acc:HGNC:3234]	GO:0005575(cellular_component);GO:0005604(basement membrane);GO:0008150(biological_process);GO:0009887(animal organ morphogenesis);GO:0009888(tissue development);GO:0016020(membrane);GO:0016021(integral component of membrane);GO:0016477(cell migration);GO:0034446(substrate adhesion-dependent cell spreading)	NA	NA	NA
0	ENSG00000085514	PILRA	2.88718	0.9111	1.66398	0.24	0.092	0	0	paired immunoglobin like type 2 receptor alpha [Source:HGNC Symbol;Acc:HGNC:20396]	GO:0005515(protein binding);GO:0005576(extracellular region);GO:0005886(plasma membrane);GO:0007165(signal transduction);GO:0016020(membrane);GO:0016021(integral component of membrane);GO:0042288(MHC class I protein binding);GO:0070062(extracellular exosome)	05168(Herpes simplex virus 1 infection)	NA	NA
0	ENSG00000128918	ALDH1A2	2.52612	0.799527	1.6597	0.219	0.049	0	0	aldehyde dehydrogenase 1 family member A2 [Source:HGNC Symbol;Acc:HGNC:15472]	GO:0001568(blood vessel development);GO:0001758(retinal dehydrogenase activity);GO:0001822(kidney development);GO:0001889(liver development);GO:0001936(regulation of endothelial cell proliferation);GO:0002138(retinoic acid biosynthetic process);GO:0003007(heart morphogenesis);GO:0004028(3-chloroallyl aldehyde dehydrogenase activity);GO:0004029(aldehyde dehydrogenase (NAD+) activity);GO:0005737(cy…	00830(Retinol metabolism);01100(Metabolic pathways)	K07249	EC:1.2.1.36
0	ENSG00000154589	LY96	2.93939	0.930837	1.65892	0.258	0.147	0	0	lymphocyte antigen 96 [Source:HGNC Symbol;Acc:HGNC:17156]	GO:0001530(lipopolysaccharide binding);GO:0001875(lipopolysaccharide immune receptor activity);GO:0002376(immune system process);GO:0005515(protein binding);GO:0005576(extracellular region);GO:0005615(extracellular space);GO:0005886(plasma membrane);GO:0006954(inflammatory response);GO:0006968(cellular defense response);GO:0007166(cell surface receptor signaling pathway);GO:0010008(endosome membr…	04064(NF-kappa B signaling pathway);04620(Toll-like receptor signaling pathway);05132(Salmonella infection);05133(Pertussis);05145(Toxoplasmosis)	NA	NA
0	ENSG00000059377	TBXAS1	3.75292	1.19512	1.65086	0.292	0.213	0	0	thromboxane A synthase 1 [Source:HGNC Symbol;Acc:HGNC:11609]	GO:0001516(prostaglandin biosynthetic process);GO:0004497(monooxygenase activity);GO:0004796(thromboxane-A synthase activity);GO:0005506(iron ion binding);GO:0005783(endoplasmic reticulum);GO:0005789(endoplasmic reticulum membrane);GO:0006629(lipid metabolic process);GO:0006631(fatty acid metabolic process);GO:0006633(fatty acid biosynthetic process);GO:0006690(icosanoid metabolic process);GO:000…	00590(Arachidonic acid metabolism);01100(Metabolic pathways);04611(Platelet activation)	K01832	EC:5.3.99.5
0	ENSG00000135655	USP15	8.028	2.56785	1.64448	0.497	0.614	0	0	ubiquitin specific peptidase 15 [Source:HGNC Symbol;Acc:HGNC:12613]	GO:0003824(catalytic activity);GO:0004197(cysteine-type endopeptidase activity);GO:0004843(thiol-dependent ubiquitin-specific protease activity);GO:0005160(transforming growth factor beta receptor binding);GO:0005515(protein binding);GO:0005634(nucleus);GO:0005737(cytoplasm);GO:0005739(mitochondrion);GO:0005829(cytosol);GO:0005886(plasma membrane);GO:0006508(proteolysis);GO:0006511(ubiquitin-depe…	04137(Mitophagy - animal)	K21343	EC:3.4.19.12
0	ENSG00000102921	N4BP1	5.34879	1.71292	1.64275	0.355	0.463	0	0	NEDD4 binding protein 1 [Source:HGNC Symbol;Acc:HGNC:29850]	GO:0001818(negative regulation of cytokine production);GO:0002376(immune system process);GO:0003723(RNA binding);GO:0003729(mRNA binding);GO:0004518(nuclease activity);GO:0004540(ribonuclease activity);GO:0005515(protein binding);GO:0005634(nucleus);GO:0005730(nucleolus);GO:0005737(cytoplasm);GO:0005829(cytosol);GO:0016605(PML body);GO:0016787(hydrolase activity);GO:0031397(negative regulation of…	NA	NA	NA
0	ENSG00000163464	CXCR1	2.18291	0.700732	1.63932	0.198	0.009	0	0	C-X-C motif chemokine receptor 1 [Source:HGNC Symbol;Acc:HGNC:6026]	GO:0002407(dendritic cell chemotaxis);GO:0004918(interleukin-8 receptor activity);GO:0004930(G protein-coupled receptor activity);GO:0004950(chemokine receptor activity);GO:0005515(protein binding);GO:0005886(plasma membrane);GO:0006935(chemotaxis);GO:0006955(immune response);GO:0007165(signal transduction);GO:0007166(cell surface receptor signaling pathway);GO:0007186(G protein-coupled receptor …	04060(Cytokine-cytokine receptor interaction);04061(Viral protein interaction with cytokine and cytokine receptor);04062(Chemokine signaling pathway);04072(Phospholipase D signaling pathway);04144(Endocytosis);05120(Epithelial cell signaling in Helicobacter pylori infection)	NA	NA
0	ENSG00000086300	SNX10	3.39569	1.09645	1.63086	0.277	0.166	0	0	sorting nexin 10 [Source:HGNC Symbol;Acc:HGNC:14974]	GO:0001696(gastric acid secretion);GO:0005515(protein binding);GO:0005545(1-phosphatidylinositol binding);GO:0005634(nucleus);GO:0005737(cytoplasm);GO:0005768(endosome);GO:0005783(endoplasmic reticulum);GO:0005813(centrosome);GO:0005815(microtubule organizing center);GO:0005856(cytoskeleton);GO:0006886(intracellular protein transport);GO:0006897(endocytosis);GO:0007032(endosome organization);GO:0…	NA	NA	NA
0	ENSG00000155307	SAMSN1	15.4317	4.98527	1.63015	0.532	0.45	0	0	SAM domain, SH3 domain and nuclear localization signals 1 [Source:HGNC Symbol;Acc:HGNC:10528]	GO:0001726(ruffle);GO:0001784(phosphotyrosine residue binding);GO:0002820(negative regulation of adaptive immune response);GO:0003723(RNA binding);GO:0005515(protein binding);GO:0005634(nucleus);GO:0005737(cytoplasm);GO:0005829(cytosol);GO:0042995(cell projection);GO:0050732(negative regulation of peptidyl-tyrosine phosphorylation);GO:0050869(negative regulation of B cell activation);GO:0110165(c…	NA	NA	NA
0	ENSG00000072110	ACTN1	4.29177	1.39395	1.6224	0.34	0.274	0	0	actinin alpha 1 [Source:HGNC Symbol;Acc:HGNC:163]	GO:0001725(stress fiber);GO:0001726(ruffle);GO:0003725(double-stranded RNA binding);GO:0003779(actin binding);GO:0005178(integrin binding);GO:0005509(calcium ion binding);GO:0005515(protein binding);GO:0005519(cytoskeletal regulatory protein binding);GO:0005576(extracellular region);GO:0005615(extracellular space);GO:0005634(nucleus);GO:0005737(cytoplasm);GO:0005829(cytosol);GO:0005856(cytoskelet…	04510(Focal adhesion);04520(Adherens junction);04530(Tight junction);04670(Leukocyte transendothelial migration);04810(Regulation of actin cytoskeleton);05131(Shigellosis);05146(Amoebiasis);05203(Viral carcinogenesis);05322(Systemic lupus erythematosus)	NA	NA
0	ENSG00000067182	TNFRSF1A	3.58943	1.16919	1.61825	0.313	0.311	0	0	TNF receptor superfamily member 1A [Source:HGNC Symbol;Acc:HGNC:11916]	GO:0000139(Golgi membrane);GO:0002947(tumor necrosis factor receptor superfamily complex);GO:0003176(aortic valve development);GO:0003177(pulmonary valve development);GO:0003332(negative regulation of extracellular matrix constituent secretion);GO:0005031(tumor necrosis factor-activated receptor activity);GO:0005515(protein binding);GO:0005576(extracellular region);GO:0005615(extracellular space)…	04010(MAPK signaling pathway);04060(Cytokine-cytokine receptor interaction);04061(Viral protein interaction with cytokine and cytokine receptor);04064(NF-kappa B signaling pathway);04071(Sphingolipid signaling pathway);04150(mTOR signaling pathway);04210(Apoptosis);04215(Apoptosis - multiple species);04217(Necroptosis);04380(Osteoclast differentiation);04668(TNF signaling pathway);04920(Adipocyto…	NA	NA
0	ENSG00000153922	CHD1	5.7412	1.87255	1.61635	0.364	0.479	0	0	chromodomain helicase DNA binding protein 1 [Source:HGNC Symbol;Acc:HGNC:1915]	GO:0000166(nucleotide binding);GO:0000228(nuclear chromosome);GO:0003677(DNA binding);GO:0003678(DNA helicase activity);GO:0004386(helicase activity);GO:0005515(protein binding);GO:0005524(ATP binding);GO:0005634(nucleus);GO:0005654(nucleoplasm);GO:0005737(cytoplasm);GO:0006325(chromatin organization);GO:0006338(chromatin remodeling);GO:0016569(covalent chromatin modification);GO:0016787(hydrolas…	NA	K11367	EC:3.6.4.12
0	ENSG00000136869	TLR4	2.34122	0.767819	1.60842	0.208	0.054	0	0	toll like receptor 4 [Source:HGNC Symbol;Acc:HGNC:11850]	GO:0001530(lipopolysaccharide binding);GO:0001540(amyloid-beta binding);GO:0001726(ruffle);GO:0001875(lipopolysaccharide immune receptor activity);GO:0001891(phagocytic cup);GO:0002218(activation of innate immune response);GO:0002224(toll-like receptor signaling pathway);GO:0002246(wound healing involved in inflammatory response);GO:0002322(B cell proliferation involved in immune response);GO:000…	04064(NF-kappa B signaling pathway);04066(HIF-1 signaling pathway);04145(Phagosome);04151(PI3K-Akt signaling pathway);04217(Necroptosis);04620(Toll-like receptor signaling pathway);04621(NOD-like receptor signaling pathway);05130(Pathogenic Escherichia coli infection);05131(Shigellosis);05132(Salmonella infection);05133(Pertussis);05134(Legionellosis);05135(Yersinia infection);05140(Leishmaniasis…	NA	NA
0	ENSG00000143207	COP1	6.68459	2.19707	1.60526	0.423	0.561	0	0	COP1 E3 ubiquitin ligase [Source:HGNC Symbol;Acc:HGNC:17440]	GO:0004842(ubiquitin-protein transferase activity);GO:0005515(protein binding);GO:0005634(nucleus);GO:0005654(nucleoplasm);GO:0005737(cytoplasm);GO:0005829(cytosol);GO:0010212(response to ionizing radiation);GO:0016020(membrane);GO:0016021(integral component of membrane);GO:0016567(protein ubiquitination);GO:0016607(nuclear speck);GO:0016740(transferase activity);GO:0031464(Cul4A-RING E3 ubiquiti…	04115(p53 signaling pathway);04120(Ubiquitin mediated proteolysis)	K10143	EC:2.3.2.27
0	ENSG00000157557	ETS2	6.66894	2.20154	1.59894	0.408	0.402	0	0	ETS proto-oncogene 2, transcription factor [Source:HGNC Symbol;Acc:HGNC:3489]	GO:0000122(negative regulation of transcription by RNA polymerase II);GO:0000785(chromatin);GO:0000977(RNA polymerase II transcription regulatory region sequence-specific DNA binding);GO:0000978(RNA polymerase II cis-regulatory region sequence-specific DNA binding);GO:0000981(DNA-binding transcription factor activity, RNA polymerase II-specific);GO:0001227(DNA-binding transcription repressor acti…	04014(Ras signaling pathway);05166(Human T-cell leukemia virus 1 infection)	NA	NA
0	ENSG00000135250	SRPK2	7.38142	2.44426	1.5945	0.426	0.582	0	0	SRSF protein kinase 2 [Source:HGNC Symbol;Acc:HGNC:11306]	GO:0000166(nucleotide binding);GO:0000245(spliceosomal complex assembly);GO:0000287(magnesium ion binding);GO:0000785(chromatin);GO:0001525(angiogenesis);GO:0003723(RNA binding);GO:0004672(protein kinase activity);GO:0004674(protein serine/threonine kinase activity);GO:0005515(protein binding);GO:0005524(ATP binding);GO:0005634(nucleus);GO:0005654(nucleoplasm);GO:0005694(chromosome);GO:0005730(nu…	NA	K08831	EC:2.7.11.1
0	ENSG00000162511	LAPTM5	7.34686	2.43614	1.59253	0.498	0.384	0	0	lysosomal protein transmembrane 5 [Source:HGNC Symbol;Acc:HGNC:29612]	GO:0002357(defense response to tumor cell);GO:0002720(positive regulation of cytokine production involved in immune response);GO:0005515(protein binding);GO:0005764(lysosome);GO:0005765(lysosomal membrane);GO:0005829(cytosol);GO:0005887(integral component of plasma membrane);GO:0006622(protein targeting to lysosome);GO:0006886(intracellular protein transport);GO:0006919(activation of cysteine-typ…	04142(Lysosome)	NA	NA
0	ENSG00000174718	RESF1	5.53832	1.84668	1.58452	0.378	0.469	0	0	retroelement silencing factor 1 [Source:HGNC Symbol;Acc:HGNC:25559]	GO:0000930(gamma-tubulin complex);GO:0005515(protein binding);GO:0005634(nucleus);GO:0042393(histone binding);GO:0045869(negative regulation of single stranded viral RNA replication via double stranded DNA intermediate);GO:0090309(positive regulation of DNA methylation-dependent heterochromatin assembly)	NA	NA	NA
0	ENSG00000082996	RNF13	4.46534	1.49013	1.58333	0.35	0.42	0	0	ring finger protein 13 [Source:HGNC Symbol;Acc:HGNC:10057]	GO:0000139(Golgi membrane);GO:0004842(ubiquitin-protein transferase activity);GO:0005515(protein binding);GO:0005634(nucleus);GO:0005637(nuclear inner membrane);GO:0005654(nucleoplasm);GO:0005764(lysosome);GO:0005765(lysosomal membrane);GO:0005768(endosome);GO:0005783(endoplasmic reticulum);GO:0005789(endoplasmic reticulum membrane);GO:0005794(Golgi apparatus);GO:0005829(cytosol);GO:0006511(ubiqu…	NA	K15692	EC:2.3.2.27
0	ENSG00000073331	ALPK1	2.85608	0.956286	1.57852	0.242	0.215	0	0	alpha kinase 1 [Source:HGNC Symbol;Acc:HGNC:20917]	GO:0000922(spindle pole);GO:0002376(immune system process);GO:0002753(cytoplasmic pattern recognition receptor signaling pathway);GO:0004674(protein serine/threonine kinase activity);GO:0005515(protein binding);GO:0005524(ATP binding);GO:0005737(cytoplasm);GO:0005813(centrosome);GO:0005829(cytosol);GO:0005929(cilium);GO:0006468(protein phosphorylation);GO:0016301(kinase activity);GO:0016310(phosp…	NA	NA	NA
0	ENSG00000090238	YPEL3	3.99825	1.33925	1.57795	0.325	0.379	0	0	yippee like 3 [Source:HGNC Symbol;Acc:HGNC:18327]	GO:0005634(nucleus);GO:0005730(nucleolus);GO:0046872(metal ion binding);GO:2000774(positive regulation of cellular senescence)	NA	NA	NA
0	ENSG00000130755	GMFG	5.99807	2.01728	1.57209	0.433	0.42	0	0	glia maturation factor gamma [Source:HGNC Symbol;Acc:HGNC:4374]	GO:0003779(actin binding);GO:0004860(protein kinase inhibitor activity);GO:0005576(extracellular region);GO:0006468(protein phosphorylation);GO:0007165(signal transduction);GO:0008047(enzyme activator activity);GO:0008083(growth factor activity);GO:0034316(negative regulation of Arp2/3 complex-mediated actin nucleation);GO:0034774(secretory granule lumen);GO:0050790(regulation of catalytic activi…	NA	NA	NA
0	ENSG00000124126	PREX1	4.22862	1.42682	1.56738	0.35	0.292	0	0	phosphatidylinositol-3,4,5-trisphosphate dependent Rac exchange factor 1 [Source:HGNC Symbol;Acc:HGNC:32594]	GO:0005085(guanyl-nucleotide exchange factor activity);GO:0005096(GTPase activator activity);GO:0005515(protein binding);GO:0005543(phospholipid binding);GO:0005737(cytoplasm);GO:0005829(cytosol);GO:0005886(plasma membrane);GO:0006801(superoxide metabolic process);GO:0007186(G protein-coupled receptor signaling pathway);GO:0016020(membrane);GO:0019899(enzyme binding);GO:0030041(actin filament pol…	04062(Chemokine signaling pathway);05167(Kaposi sarcoma-associated herpesvirus infection)	NA	NA
0	ENSG00000143119	CD53	5.92832	2.00345	1.56513	0.429	0.391	0	0	CD53 molecule [Source:HGNC Symbol;Acc:HGNC:1686]	GO:0001772(immunological synapse);GO:0005515(protein binding);GO:0005886(plasma membrane);GO:0005887(integral component of plasma membrane);GO:0005911(cell-cell junction);GO:0007165(signal transduction);GO:0009986(cell surface);GO:0016020(membrane);GO:0016021(integral component of membrane);GO:0030054(cell junction);GO:0035579(specific granule membrane);GO:0042802(identical protein binding);GO:00…	NA	NA	NA
0	ENSG00000160593	JAML	2.87368	0.971323	1.56488	0.259	0.127	0	0	junction adhesion molecule like [Source:HGNC Symbol;Acc:HGNC:19084]	GO:0002376(immune system process);GO:0005178(integrin binding);GO:0005515(protein binding);GO:0005654(nucleoplasm);GO:0005886(plasma membrane);GO:0005923(bicellular tight junction);GO:0007155(cell adhesion);GO:0007157(heterophilic cell-cell adhesion via plasma membrane cell adhesion molecules);GO:0016020(membrane);GO:0016021(integral component of membrane);GO:0030054(cell junction);GO:0030593(neu…	NA	NA	NA
0	ENSG00000119917	IFIT3	2.69156	0.911816	1.56163	0.16	0.168	0	0	interferon induced protein with tetratricopeptide repeats 3 [Source:HGNC Symbol;Acc:HGNC:5411]	GO:0002376(immune system process);GO:0003674(molecular_function);GO:0003723(RNA binding);GO:0005515(protein binding);GO:0005737(cytoplasm);GO:0005739(mitochondrion);GO:0005829(cytosol);GO:0008285(negative regulation of cell population proliferation);GO:0009615(response to virus);GO:0035457(cellular response to interferon-alpha);GO:0042802(identical protein binding);GO:0043066(negative regulation …	NA	NA	NA
0	ENSG00000131355	ADGRE3	2.30501	0.7832	1.55732	0.203	0.048	0	0	adhesion G protein-coupled receptor E3 [Source:HGNC Symbol;Acc:HGNC:23647]	GO:0004888(transmembrane signaling receptor activity);GO:0004930(G protein-coupled receptor activity);GO:0005509(calcium ion binding);GO:0005576(extracellular region);GO:0005886(plasma membrane);GO:0005887(integral component of plasma membrane);GO:0007165(signal transduction);GO:0007166(cell surface receptor signaling pathway);GO:0007186(G protein-coupled receptor signaling pathway);GO:0007189(ad…	NA	NA	NA
0	ENSG00000005020	SKAP2	3.96416	1.35085	1.55315	0.314	0.324	0	0	src kinase associated phosphoprotein 2 [Source:HGNC Symbol;Acc:HGNC:15687]	GO:0005515(protein binding);GO:0005654(nucleoplasm);GO:0005737(cytoplasm);GO:0005829(cytosol);GO:0005886(plasma membrane);GO:0007165(signal transduction);GO:0008285(negative regulation of cell population proliferation);GO:0042113(B cell activation);GO:0065003(protein-containing complex assembly)	05135(Yersinia infection)	NA	NA
0	ENSG00000140332	TLE3	2.89708	0.991435	1.54701	0.26	0.223	0	0	TLE family member 3, transcriptional corepressor [Source:HGNC Symbol;Acc:HGNC:11839]	GO:0003714(transcription corepressor activity);GO:0005515(protein binding);GO:0005634(nucleus);GO:0005654(nucleoplasm);GO:0005667(transcription regulator complex);GO:0006355(regulation of transcription, DNA-templated);GO:0007165(signal transduction);GO:0009887(animal organ morphogenesis);GO:0016055(Wnt signaling pathway);GO:0045892(negative regulation of transcription, DNA-templated);GO:0090090(n…	NA	NA	NA
0	ENSG00000129292	PHF20L1	4.43346	1.52375	1.54081	0.347	0.427	0	0	PHD finger protein 20 like 1 [Source:HGNC Symbol;Acc:HGNC:24280]	GO:0005515(protein binding);GO:0005634(nucleus);GO:0006355(regulation of transcription, DNA-templated);GO:0006357(regulation of transcription by RNA polymerase II);GO:0016573(histone acetylation);GO:0044545(NSL complex);GO:0046872(metal ion binding)	NA	NA	NA
0	ENSG00000196954	CASP4	4.48947	1.54331	1.54052	0.359	0.46	0	0	caspase 4 [Source:HGNC Symbol;Acc:HGNC:1505]	GO:0002376(immune system process);GO:0004197(cysteine-type endopeptidase activity);GO:0005515(protein binding);GO:0005576(extracellular region);GO:0005737(cytoplasm);GO:0005739(mitochondrion);GO:0005783(endoplasmic reticulum);GO:0005789(endoplasmic reticulum membrane);GO:0005829(cytosol);GO:0005886(plasma membrane);GO:0006508(proteolysis);GO:0006915(apoptotic process);GO:0006954(inflammatory resp…	04621(NOD-like receptor signaling pathway);05130(Pathogenic Escherichia coli infection);05131(Shigellosis);05132(Salmonella infection)	K04394	EC:3.4.22.57;EC:3.4.22.64
0	ENSG00000109381	ELF2	5.36429	1.85594	1.53123	0.363	0.497	0	0	E74 like ETS transcription factor 2 [Source:HGNC Symbol;Acc:HGNC:3317]	GO:0000785(chromatin);GO:0000981(DNA-binding transcription factor activity, RNA polymerase II-specific);GO:0003677(DNA binding);GO:0003700(DNA-binding transcription factor activity);GO:0005515(protein binding);GO:0005634(nucleus);GO:0005654(nucleoplasm);GO:0005829(cytosol);GO:0006355(regulation of transcription, DNA-templated);GO:0006357(regulation of transcription by RNA polymerase II);GO:001660…	NA	NA	NA
0	ENSG00000171223	JUNB	19.0086	6.61893	1.52199	0.726	0.765	0	0	JunB proto-oncogene, AP-1 transcription factor subunit [Source:HGNC Symbol;Acc:HGNC:6205]	GO:0000785(chromatin);GO:0000977(RNA polymerase II transcription regulatory region sequence-specific DNA binding);GO:0000978(RNA polymerase II cis-regulatory region sequence-specific DNA binding);GO:0000981(DNA-binding transcription factor activity, RNA polymerase II-specific);GO:0001228(DNA-binding transcription activator activity, RNA polymerase II-specific);GO:0001570(vasculogenesis);GO:000164…	04380(Osteoclast differentiation);04668(TNF signaling pathway);04935(Growth hormone synthesis, secretion and action)	NA	NA
0	ENSG00000101265	RASSF2	2.55556	0.895275	1.51324	0.23	0.13	0	0	Ras association domain family member 2 [Source:HGNC Symbol;Acc:HGNC:9883]	GO:0000775(chromosome, centromeric region);GO:0000776(kinetochore);GO:0001501(skeletal system development);GO:0001503(ossification);GO:0004672(protein kinase activity);GO:0005515(protein binding);GO:0005634(nucleus);GO:0005654(nucleoplasm);GO:0005694(chromosome);GO:0005737(cytoplasm);GO:0005794(Golgi apparatus);GO:0005829(cytosol);GO:0005886(plasma membrane);GO:0006468(protein phosphorylation);GO…	04392(Hippo signaling pathway - multiple species)	NA	NA
0	ENSG00000107099	DOCK8	7.58409	2.67595	1.50293	0.483	0.463	0	0	dedicator of cytokinesis 8 [Source:HGNC Symbol;Acc:HGNC:19191]	GO:0001771(immunological synapse formation);GO:0005085(guanyl-nucleotide exchange factor activity);GO:0005515(protein binding);GO:0005737(cytoplasm);GO:0005829(cytosol);GO:0005886(plasma membrane);GO:0007264(small GTPase mediated signal transduction);GO:0016020(membrane);GO:0031252(cell leading edge);GO:0031256(leading edge membrane);GO:0031258(lamellipodium membrane);GO:0036336(dendritic cell mi…	NA	NA	NA
0	ENSG00000141480	ARRB2	2.92213	1.03152	1.50224	0.268	0.195	0	0	arrestin beta 2 [Source:HGNC Symbol;Acc:HGNC:712]	GO:0001664(G protein-coupled receptor binding);GO:0001932(regulation of protein phosphorylation);GO:0001933(negative regulation of protein phosphorylation);GO:0001934(positive regulation of protein phosphorylation);GO:0002031(G protein-coupled receptor internalization);GO:0002032(desensitization of G protein-coupled receptor signaling pathway by arrestin);GO:0002092(positive regulation of recepto…	04010(MAPK signaling pathway);04062(Chemokine signaling pathway);04144(Endocytosis);04340(Hedgehog signaling pathway);04728(Dopaminergic synapse);04740(Olfactory transduction);04926(Relaxin signaling pathway);04928(Parathyroid hormone synthesis, secretion and action);04929(GnRH secretion);05032(Morphine addiction)	NA	NA
0	ENSG00000137575	SDCBP	8.49753	3.00054	1.50182	0.541	0.633	0	0	syndecan binding protein [Source:HGNC Symbol;Acc:HGNC:10662]	GO:0000122(negative regulation of transcription by RNA polymerase II);GO:0002091(negative regulation of receptor internalization);GO:0005109(frizzled binding);GO:0005137(interleukin-5 receptor binding);GO:0005515(protein binding);GO:0005546(phosphatidylinositol-4,5-bisphosphate binding);GO:0005576(extracellular region);GO:0005615(extracellular space);GO:0005634(nucleus);GO:0005654(nucleoplasm);GO…	NA	NA	NA
0	ENSG00000140443	IGF1R	3.28056	1.1597	1.50019	0.253	0.249	0	0	insulin like growth factor 1 receptor [Source:HGNC Symbol;Acc:HGNC:5465]	GO:0000166(nucleotide binding);GO:0001965(G-protein alpha-subunit binding);GO:0003230(cardiac atrium development);GO:0004672(protein kinase activity);GO:0004713(protein tyrosine kinase activity);GO:0004714(transmembrane receptor protein tyrosine kinase activity);GO:0005009(insulin-activated receptor activity);GO:0005010(insulin-like growth factor-activated receptor activity);GO:0005158(insulin re…	01521(EGFR tyrosine kinase inhibitor resistance);01522(Endocrine resistance);04010(MAPK signaling pathway);04014(Ras signaling pathway);04015(Rap1 signaling pathway);04066(HIF-1 signaling pathway);04068(FoxO signaling pathway);04114(Oocyte meiosis);04140(Autophagy - animal);04144(Endocytosis);04150(mTOR signaling pathway);04151(PI3K-Akt signaling pathway);04152(AMPK signaling pathway);04211(Longe…	K05087	EC:2.7.10.1
0	ENSG00000176463	SLCO3A1	3.52292	1.24946	1.49546	0.282	0.21	0	0	solute carrier organic anion transporter family member 3A1 [Source:HGNC Symbol;Acc:HGNC:10952]	GO:0001934(positive regulation of protein phosphorylation);GO:0005515(protein binding);GO:0005886(plasma membrane);GO:0005887(integral component of plasma membrane);GO:0006811(ion transport);GO:0015347(sodium-independent organic anion transmembrane transporter activity);GO:0015732(prostaglandin transport);GO:0016020(membrane);GO:0016021(integral component of membrane);GO:0043252(sodium-independen…	NA	NA	NA
0	ENSG00000075624	ACTB	95.861	34.101	1.49113	0.957	0.962	0	0	actin beta [Source:HGNC Symbol;Acc:HGNC:132]	GO:0000079(regulation of cyclin-dependent protein serine/threonine kinase activity);GO:0000166(nucleotide binding);GO:0000785(chromatin);GO:0001738(morphogenesis of a polarized epithelium);GO:0001895(retina homeostasis);GO:0005200(structural constituent of cytoskeleton);GO:0005515(protein binding);GO:0005524(ATP binding);GO:0005615(extracellular space);GO:0005634(nucleus);GO:0005654(nucleoplasm);…	04015(Rap1 signaling pathway);04145(Phagosome);04210(Apoptosis);04390(Hippo signaling pathway);04510(Focal adhesion);04520(Adherens junction);04530(Tight junction);04611(Platelet activation);04670(Leukocyte transendothelial migration);04714(Thermogenesis);04810(Regulation of actin cytoskeleton);04919(Thyroid hormone signaling pathway);04921(Oxytocin signaling pathway);04971(Gastric acid secretion…	NA	NA
0	ENSG00000118503	TNFAIP3	15.2364	5.4398	1.48589	0.548	0.572	0	0	TNF alpha induced protein 3 [Source:HGNC Symbol;Acc:HGNC:11896]	GO:0001922(B-1 B cell homeostasis);GO:0002020(protease binding);GO:0002237(response to molecule of bacterial origin);GO:0002634(regulation of germinal center formation);GO:0002677(negative regulation of chronic inflammatory response);GO:0003677(DNA binding);GO:0003824(catalytic activity);GO:0004842(ubiquitin-protein transferase activity);GO:0004843(thiol-dependent ubiquitin-specific protease acti…	04064(NF-kappa B signaling pathway);04217(Necroptosis);04621(NOD-like receptor signaling pathway);04657(IL-17 signaling pathway);04668(TNF signaling pathway);05162(Measles);05169(Epstein-Barr virus infection)	K11859	EC:3.4.19.12
0	ENSG00000168610	STAT3	10.2142	3.64768	1.48553	0.56	0.697	0	0	signal transducer and activator of transcription 3 [Source:HGNC Symbol;Acc:HGNC:11364]	GO:0000122(negative regulation of transcription by RNA polymerase II);GO:0000785(chromatin);GO:0000976(transcription regulatory region sequence-specific DNA binding);GO:0000978(RNA polymerase II cis-regulatory region sequence-specific DNA binding);GO:0000981(DNA-binding transcription factor activity, RNA polymerase II-specific);GO:0001228(DNA-binding transcription activator activity, RNA polymera…	01521(EGFR tyrosine kinase inhibitor resistance);04062(Chemokine signaling pathway);04066(HIF-1 signaling pathway);04068(FoxO signaling pathway);04217(Necroptosis);04550(Signaling pathways regulating pluripotency of stem cells);04630(JAK-STAT signaling pathway);04659(Th17 cell differentiation);04917(Prolactin signaling pathway);04920(Adipocytokine signaling pathway);04931(Insulin resistance);0493…	NA	NA
0	ENSG00000111859	NEDD9	6.37553	2.28067	1.48309	0.42	0.511	0	0	neural precursor cell expressed, developmentally down-regulated 9 [Source:HGNC Symbol;Acc:HGNC:7733]	GO:0000922(spindle pole);GO:0005515(protein binding);GO:0005634(nucleus);GO:0005654(nucleoplasm);GO:0005737(cytoplasm);GO:0005794(Golgi apparatus);GO:0005819(spindle);GO:0005829(cytosol);GO:0005856(cytoskeleton);GO:0005886(plasma membrane);GO:0005925(focal adhesion);GO:0005938(cell cortex);GO:0007010(cytoskeleton organization);GO:0007049(cell cycle);GO:0007155(cell adhesion);GO:0007165(signal tra…	NA	NA	NA
0	ENSG00000075420	FNDC3B	12.8737	4.61595	1.47973	0.553	0.61	0	0	fibronectin type III domain containing 3B [Source:HGNC Symbol;Acc:HGNC:24670]	GO:0003723(RNA binding);GO:0005515(protein binding);GO:0016020(membrane);GO:0016021(integral component of membrane)	NA	NA	NA
0	ENSG00000077420	APBB1IP	6.05664	2.17588	1.47692	0.392	0.371	0	0	amyloid beta precursor protein binding family B member 1 interacting protein [Source:HGNC Symbol;Acc:HGNC:17379]	GO:0002291(T cell activation via T cell receptor contact with antigen bound to MHC molecule on antigen presenting cell);GO:0005515(protein binding);GO:0005737(cytoplasm);GO:0005829(cytosol);GO:0005856(cytoskeleton);GO:0005886(plasma membrane);GO:0005925(focal adhesion);GO:0007165(signal transduction);GO:0016020(membrane);GO:0030027(lamellipodium);GO:0030054(cell junction);GO:0042101(T cell recept…	04015(Rap1 signaling pathway);04611(Platelet activation)	NA	NA
0	ENSG00000100647	SUSD6	4.2837	1.54321	1.47292	0.335	0.416	0	0	sushi domain containing 6 [Source:HGNC Symbol;Acc:HGNC:19956]	GO:0003674(molecular_function);GO:0005515(protein binding);GO:0005575(cellular_component);GO:0006974(cellular response to DNA damage stimulus);GO:0008219(cell death);GO:0016020(membrane);GO:0016021(integral component of membrane)	NA	NA	NA
0	ENSG00000100644	HIF1A	7.47201	2.69283	1.47237	0.44	0.533	0	0	hypoxia inducible factor 1 subunit alpha [Source:HGNC Symbol;Acc:HGNC:4910]	GO:0000302(response to reactive oxygen species);GO:0000785(chromatin);GO:0000977(RNA polymerase II transcription regulatory region sequence-specific DNA binding);GO:0000978(RNA polymerase II cis-regulatory region sequence-specific DNA binding);GO:0000981(DNA-binding transcription factor activity, RNA polymerase II-specific);GO:0001216(DNA-binding transcription activator activity);GO:0001223(trans…	04066(HIF-1 signaling pathway);04137(Mitophagy - animal);04140(Autophagy - animal);04659(Th17 cell differentiation);04919(Thyroid hormone signaling pathway);05167(Kaposi sarcoma-associated herpesvirus infection);05200(Pathways in cancer);05205(Proteoglycans in cancer);05211(Renal cell carcinoma);05230(Central carbon metabolism in cancer);05231(Choline metabolism in cancer);05235(PD-L1 expression …	NA	NA
0	ENSG00000125753	VASP	5.05046	1.82048	1.4721	0.403	0.486	0	0	vasodilator stimulated phosphoprotein [Source:HGNC Symbol;Acc:HGNC:12652]	GO:0001843(neural tube closure);GO:0003779(actin binding);GO:0005515(protein binding);GO:0005522(profilin binding);GO:0005737(cytoplasm);GO:0005829(cytosol);GO:0005856(cytoskeleton);GO:0005886(plasma membrane);GO:0005923(bicellular tight junction);GO:0005925(focal adhesion);GO:0007411(axon guidance);GO:0008154(actin polymerization or depolymerization);GO:0015629(actin cytoskeleton);GO:0016020(mem…	04015(Rap1 signaling pathway);04022(cGMP-PKG signaling pathway);04510(Focal adhesion);04530(Tight junction);04611(Platelet activation);04666(Fc gamma R-mediated phagocytosis);04670(Leukocyte transendothelial migration)	NA	NA
0	ENSG00000100055	CYTH4	2.54608	0.920541	1.46772	0.234	0.157	0	0	cytohesin 4 [Source:HGNC Symbol;Acc:HGNC:9505]	GO:0000139(Golgi membrane);GO:0005085(guanyl-nucleotide exchange factor activity);GO:0005515(protein binding);GO:0005829(cytosol);GO:0005886(plasma membrane);GO:0008289(lipid binding);GO:0016020(membrane);GO:0032012(regulation of ARF protein signal transduction);GO:0034451(centriolar satellite);GO:0045171(intercellular bridge);GO:0050790(regulation of catalytic activity)	04072(Phospholipase D signaling pathway);04144(Endocytosis);05130(Pathogenic Escherichia coli infection);05131(Shigellosis);05132(Salmonella infection)	NA	NA
0	ENSG00000168421	RHOH	7.75944	2.811	1.46487	0.393	0.405	0	0	ras homolog family member H [Source:HGNC Symbol;Acc:HGNC:686]	GO:0000166(nucleotide binding);GO:0001772(immunological synapse);GO:0003924(GTPase activity);GO:0005095(GTPase inhibitor activity);GO:0005515(protein binding);GO:0005525(GTP binding);GO:0005737(cytoplasm);GO:0005856(cytoskeleton);GO:0005886(plasma membrane);GO:0005938(cell cortex);GO:0006355(regulation of transcription, DNA-templated);GO:0007015(actin filament organization);GO:0007163(establishme…	04670(Leukocyte transendothelial migration);05132(Salmonella infection)	NA	NA
0	ENSG00000186529	CYP4F3	1.99889	0.726923	1.45932	0.175	0.082	0	0	cytochrome P450 family 4 subfamily F member 3 [Source:HGNC Symbol;Acc:HGNC:2646]	GO:0004497(monooxygenase activity);GO:0005506(iron ion binding);GO:0005783(endoplasmic reticulum);GO:0005789(endoplasmic reticulum membrane);GO:0006629(lipid metabolic process);GO:0006631(fatty acid metabolic process);GO:0006690(icosanoid metabolic process);GO:0006691(leukotriene metabolic process);GO:0008391(arachidonic acid monooxygenase activity);GO:0010430(fatty acid omega-oxidation);GO:00160…	00590(Arachidonic acid metabolism);01100(Metabolic pathways)	K17726	EC:1.14.14.78;EC:1.14.14.79;EC:1.14.14.94
0	ENSG00000081237	PTPRC	16.7061	6.11288	1.45045	0.686	0.503	0	0	protein tyrosine phosphatase receptor type C [Source:HGNC Symbol;Acc:HGNC:9666]	GO:0001779(natural killer cell differentiation);GO:0001915(negative regulation of T cell mediated cytotoxicity);GO:0001916(positive regulation of T cell mediated cytotoxicity);GO:0001960(negative regulation of cytokine-mediated signaling pathway);GO:0002244(hematopoietic progenitor cell differentiation);GO:0002639(positive regulation of immunoglobulin production);GO:0002711(positive regulation of…	04514(Cell adhesion molecules);04660(T cell receptor signaling pathway);04666(Fc gamma R-mediated phagocytosis);05132(Salmonella infection);05340(Primary immunodeficiency)	K06478	EC:3.1.3.48
0	ENSG00000101849	TBL1X	3.61421	1.33046	1.44176	0.282	0.318	0	0	transducin beta like 1 X-linked [Source:HGNC Symbol;Acc:HGNC:11585]	GO:0000118(histone deacetylase complex);GO:0000122(negative regulation of transcription by RNA polymerase II);GO:0000976(transcription regulatory region sequence-specific DNA binding);GO:0003714(transcription corepressor activity);GO:0005515(protein binding);GO:0005634(nucleus);GO:0005654(nucleoplasm);GO:0006357(regulation of transcription by RNA polymerase II);GO:0006508(proteolysis);GO:0007605(…	04310(Wnt signaling pathway)	NA	NA
0	ENSG00000159459	UBR1	4.03192	1.49525	1.43108	0.261	0.394	0	0	ubiquitin protein ligase E3 component n-recognin 1 [Source:HGNC Symbol;Acc:HGNC:16808]	GO:0000151(ubiquitin ligase complex);GO:0000502(proteasome complex);GO:0004842(ubiquitin-protein transferase activity);GO:0005515(protein binding);GO:0005737(cytoplasm);GO:0005829(cytosol);GO:0006511(ubiquitin-dependent protein catabolic process);GO:0008270(zinc ion binding);GO:0016567(protein ubiquitination);GO:0016740(transferase activity);GO:0030163(protein catabolic process);GO:0032007(negati…	NA	K10625	EC:2.3.2.27
0	ENSG00000132510	KDM6B	3.32986	1.2358	1.43002	0.291	0.312	0	0	lysine demethylase 6B [Source:HGNC Symbol;Acc:HGNC:29012]	GO:0000978(RNA polymerase II cis-regulatory region sequence-specific DNA binding);GO:0005515(protein binding);GO:0005634(nucleus);GO:0005654(nucleoplasm);GO:0006325(chromatin organization);GO:0006338(chromatin remodeling);GO:0006954(inflammatory response);GO:0007507(heart development);GO:0008013(beta-catenin binding);GO:0010468(regulation of gene expression);GO:0016491(oxidoreductase activity);GO…	NA	K11448	EC:1.14.11.68
0	ENSG00000257335	MGAM	1.95618	0.72885	1.42434	0.184	0.071	0	0	maltase-glucoamylase [Source:HGNC Symbol;Acc:HGNC:7043]	GO:0000023(maltose metabolic process);GO:0003824(catalytic activity);GO:0004339(glucan 1,4-alpha-glucosidase activity);GO:0004553(hydrolase activity, hydrolyzing O-glycosyl compounds);GO:0004558(alpha-1,4-glucosidase activity);GO:0005515(protein binding);GO:0005886(plasma membrane);GO:0005975(carbohydrate metabolic process);GO:0005983(starch catabolic process);GO:0008152(metabolic process);GO:001…	00052(Galactose metabolism);00500(Starch and sucrose metabolism);01100(Metabolic pathways);04973(Carbohydrate digestion and absorption)	K12047	EC:3.2.1.20;EC:3.2.1.3
0	ENSG00000123636	BAZ2B	4.30616	1.60582	1.42309	0.317	0.429	0	0	bromodomain adjacent to zinc finger domain 2B [Source:HGNC Symbol;Acc:HGNC:963]	GO:0003677(DNA binding);GO:0005515(protein binding);GO:0005634(nucleus);GO:0006338(chromatin remodeling);GO:0006357(regulation of transcription by RNA polymerase II);GO:0046872(metal ion binding);GO:0090647(modulation of age-related behavioral decline)	NA	NA	NA
0	ENSG00000110047	EHD1	3.54454	1.325	1.41961	0.264	0.32	0	0	EH domain containing 1 [Source:HGNC Symbol;Acc:HGNC:3242]	GO:0000166(nucleotide binding);GO:0005509(calcium ion binding);GO:0005515(protein binding);GO:0005524(ATP binding);GO:0005525(GTP binding);GO:0005768(endosome);GO:0005769(early endosome);GO:0005811(lipid droplet);GO:0005886(plasma membrane);GO:0005929(cilium);GO:0006886(intracellular protein transport);GO:0006897(endocytosis);GO:0010008(endosome membrane);GO:0010886(positive regulation of cholest…	04144(Endocytosis)	NA	NA
0	ENSG00000163297	ANTXR2	3.37943	1.26669	1.41571	0.248	0.254	0	0	ANTXR cell adhesion molecule 2 [Source:HGNC Symbol;Acc:HGNC:21732]	GO:0004888(transmembrane signaling receptor activity);GO:0005515(protein binding);GO:0005576(extracellular region);GO:0005783(endoplasmic reticulum);GO:0005789(endoplasmic reticulum membrane);GO:0005886(plasma membrane);GO:0009986(cell surface);GO:0010008(endosome membrane);GO:0016020(membrane);GO:0016021(integral component of membrane);GO:0038023(signaling receptor activity);GO:0046872(metal ion…	04621(NOD-like receptor signaling pathway)	NA	NA
0	ENSG00000121060	TRIM25	2.79559	1.04987	1.41295	0.214	0.271	0	0	tripartite motif containing 25 [Source:HGNC Symbol;Acc:HGNC:12932]	GO:0002376(immune system process);GO:0003713(transcription coactivator activity);GO:0003723(RNA binding);GO:0004842(ubiquitin-protein transferase activity);GO:0005515(protein binding);GO:0005634(nucleus);GO:0005654(nucleoplasm);GO:0005737(cytoplasm);GO:0005829(cytosol);GO:0006511(ubiquitin-dependent protein catabolic process);GO:0006513(protein monoubiquitination);GO:0010494(cytoplasmic stress gr…	04064(NF-kappa B signaling pathway);04622(RIG-I-like receptor signaling pathway);05164(Influenza A)	K10652	EC:2.3.2.27
0	ENSG00000118985	ELL2	7.15942	2.68949	1.41251	0.39	0.539	0	0	elongation factor for RNA polymerase II 2 [Source:HGNC Symbol;Acc:HGNC:17064]	GO:0005515(protein binding);GO:0005634(nucleus);GO:0005654(nucleoplasm);GO:0006368(transcription elongation from RNA polymerase II promoter);GO:0008023(transcription elongation factor complex);GO:0009987(cellular process);GO:0042795(snRNA transcription by RNA polymerase II)	NA	NA	NA
0	ENSG00000165029	ABCA1	3.74502	1.41949	1.3996	0.261	0.227	0	0	ATP binding cassette subfamily A member 1 [Source:HGNC Symbol;Acc:HGNC:29]	GO:0000166(nucleotide binding);GO:0002790(peptide secretion);GO:0005102(signaling receptor binding);GO:0005319(lipid transporter activity);GO:0005515(protein binding);GO:0005524(ATP binding);GO:0005548(phospholipid transporter activity);GO:0005768(endosome);GO:0005789(endoplasmic reticulum membrane);GO:0005794(Golgi apparatus);GO:0005886(plasma membrane);GO:0005887(integral component of plasma me…	02010(ABC transporters);04975(Fat digestion and absorption);04979(Cholesterol metabolism)	NA	NA
0	ENSG00000167996	FTH1	285.74	108.362	1.39884	0.98	0.959	0	0	ferritin heavy chain 1 [Source:HGNC Symbol;Acc:HGNC:3976]	GO:0004322(ferroxidase activity);GO:0005506(iron ion binding);GO:0005515(protein binding);GO:0005576(extracellular region);GO:0005634(nucleus);GO:0005737(cytoplasm);GO:0005829(cytosol);GO:0006826(iron ion transport);GO:0006879(cellular iron ion homeostasis);GO:0006880(intracellular sequestering of iron ion);GO:0006955(immune response);GO:0008043(intracellular ferritin complex);GO:0008198(ferrous …	04216(Ferroptosis);04217(Necroptosis);04978(Mineral absorption)	K00522	EC:1.16.3.2
0	ENSG00000104312	RIPK2	3.22316	1.2351	1.38385	0.187	0.279	0	0	receptor interacting serine/threonine kinase 2 [Source:HGNC Symbol;Acc:HGNC:10020]	GO:0000165(MAPK cascade);GO:0000166(nucleotide binding);GO:0001961(positive regulation of cytokine-mediated signaling pathway);GO:0002250(adaptive immune response);GO:0002376(immune system process);GO:0002827(positive regulation of T-helper 1 type immune response);GO:0004672(protein kinase activity);GO:0004674(protein serine/threonine kinase activity);GO:0004706(JUN kinase kinase kinase activity)…	04621(NOD-like receptor signaling pathway);04722(Neurotrophin signaling pathway);05131(Shigellosis);05132(Salmonella infection);05152(Tuberculosis)	K08846	EC:2.7.11.1
0	ENSG00000131873	CHSY1	2.48865	0.955466	1.38109	0.187	0.208	0	0	chondroitin sulfate synthase 1 [Source:HGNC Symbol;Acc:HGNC:17198]	GO:0000139(Golgi membrane);GO:0002063(chondrocyte development);GO:0005576(extracellular region);GO:0005794(Golgi apparatus);GO:0008376(acetylgalactosaminyltransferase activity);GO:0009954(proximal/distal pattern formation);GO:0016020(membrane);GO:0016021(integral component of membrane);GO:0016740(transferase activity);GO:0016757(transferase activity, transferring glycosyl groups);GO:0030206(chond…	00532(Glycosaminoglycan biosynthesis - chondroitin sulfate / dermatan sulfate);01100(Metabolic pathways)	K13499	EC:2.4.1.175;EC:2.4.1.226
0	ENSG00000182022	CHST15	2.29645	0.881867	1.38078	0.211	0.149	0	0	carbohydrate sulfotransferase 15 [Source:HGNC Symbol;Acc:HGNC:18137]	GO:0000139(Golgi membrane);GO:0005515(protein binding);GO:0005794(Golgi apparatus);GO:0016020(membrane);GO:0016021(integral component of membrane);GO:0016740(transferase activity);GO:0019319(hexose biosynthetic process);GO:0030206(chondroitin sulfate biosynthetic process);GO:0050656(3'-phosphoadenosine 5'-phosphosulfate binding);GO:0050659(N-acetylgalactosamine 4-sulfate 6-O-sulfotransferase acti…	00532(Glycosaminoglycan biosynthesis - chondroitin sulfate / dermatan sulfate)	K08106	EC:2.8.2.33
0	ENSG00000116044	NFE2L2	7.1627	2.75431	1.37881	0.471	0.628	0	0	nuclear factor, erythroid 2 like 2 [Source:HGNC Symbol;Acc:HGNC:7782]	GO:0000785(chromatin);GO:0000976(transcription regulatory region sequence-specific DNA binding);GO:0000978(RNA polymerase II cis-regulatory region sequence-specific DNA binding);GO:0000981(DNA-binding transcription factor activity, RNA polymerase II-specific);GO:0001221(transcription coregulator binding);GO:0001228(DNA-binding transcription activator activity, RNA polymerase II-specific);GO:00036…	04141(Protein processing in endoplasmic reticulum);05012(Parkinson disease);05200(Pathways in cancer);05225(Hepatocellular carcinoma);05418(Fluid shear stress and atherosclerosis)	NA	NA
0	ENSG00000119048	UBE2B	6.26477	2.42518	1.36917	0.452	0.637	0	0	ubiquitin conjugating enzyme E2 B [Source:HGNC Symbol;Acc:HGNC:12473]	GO:0000166(nucleotide binding);GO:0000209(protein polyubiquitination);GO:0000785(chromatin);GO:0001701(in utero embryonic development);GO:0001741(XY body);GO:0004842(ubiquitin-protein transferase activity);GO:0005515(protein binding);GO:0005524(ATP binding);GO:0005634(nucleus);GO:0005654(nucleoplasm);GO:0005657(replication fork);GO:0005737(cytoplasm);GO:0005886(plasma membrane);GO:0006281(DNA rep…	04120(Ubiquitin mediated proteolysis)	K10574	EC:2.3.2.23
0	ENSG00000221869	CEBPD	5.03618	1.95313	1.36655	0.326	0.407	0	0	CCAAT enhancer binding protein delta [Source:HGNC Symbol;Acc:HGNC:1835]	GO:0000785(chromatin);GO:0000976(transcription regulatory region sequence-specific DNA binding);GO:0000978(RNA polymerase II cis-regulatory region sequence-specific DNA binding);GO:0000981(DNA-binding transcription factor activity, RNA polymerase II-specific);GO:0001228(DNA-binding transcription activator activity, RNA polymerase II-specific);GO:0002244(hematopoietic progenitor cell differentiati…	NA	NA	NA
0	ENSG00000196352	CD55	7.08611	2.74937	1.36589	0.463	0.497	0	0	CD55 molecule (Cromer blood group) [Source:HGNC Symbol;Acc:HGNC:2665]	GO:0000139(Golgi membrane);GO:0001618(virus receptor activity);GO:0002376(immune system process);GO:0002456(T cell mediated immunity);GO:0002726(positive regulation of T cell cytokine production);GO:0005515(protein binding);GO:0005576(extracellular region);GO:0005886(plasma membrane);GO:0006958(complement activation, classical pathway);GO:0007204(positive regulation of cytosolic calcium ion conce…	04610(Complement and coagulation cascades);04640(Hematopoietic cell lineage);05416(Viral myocarditis)	NA	NA
0	ENSG00000171236	LRG1	2.0487	0.794974	1.36573	0.164	0.138	0	0	leucine rich alpha-2-glycoprotein 1 [Source:HGNC Symbol;Acc:HGNC:29480]	GO:0001938(positive regulation of endothelial cell proliferation);GO:0003674(molecular_function);GO:0005160(transforming growth factor beta receptor binding);GO:0005515(protein binding);GO:0005576(extracellular region);GO:0005615(extracellular space);GO:0008150(biological_process);GO:0009617(response to bacterium);GO:0016020(membrane);GO:0030511(positive regulation of transforming growth factor b…	NA	NA	NA
0	ENSG00000110713	NUP98	4.53481	1.76029	1.36523	0.353	0.496	0	0	nucleoporin 98 and 96 precursor [Source:HGNC Symbol;Acc:HGNC:8068]	GO:0000776(kinetochore);GO:0003713(transcription coactivator activity);GO:0003729(mRNA binding);GO:0005215(transporter activity);GO:0005515(protein binding);GO:0005634(nucleus);GO:0005635(nuclear envelope);GO:0005643(nuclear pore);GO:0005654(nucleoplasm);GO:0005829(cytosol);GO:0006508(proteolysis);GO:0006606(protein import into nucleus);GO:0006913(nucleocytoplasmic transport);GO:0006999(nuclear p…	03013(RNA transport);05014(Amyotrophic lateral sclerosis);05164(Influenza A)	NA	NA
0	ENSG00000141298	SSH2	8.80976	3.42184	1.36433	0.474	0.64	0	0	slingshot protein phosphatase 2 [Source:HGNC Symbol;Acc:HGNC:30580]	GO:0003779(actin binding);GO:0004721(phosphoprotein phosphatase activity);GO:0004722(protein serine/threonine phosphatase activity);GO:0004725(protein tyrosine phosphatase activity);GO:0005615(extracellular space);GO:0005737(cytoplasm);GO:0005856(cytoskeleton);GO:0006470(protein dephosphorylation);GO:0008138(protein tyrosine/serine/threonine phosphatase activity);GO:0016311(dephosphorylation);GO:…	04360(Axon guidance);04810(Regulation of actin cytoskeleton)	K05766	EC:3.1.3.16;EC:3.1.3.48
0	ENSG00000012660	ELOVL5	4.92568	1.91864	1.36023	0.336	0.364	0	0	ELOVL fatty acid elongase 5 [Source:HGNC Symbol;Acc:HGNC:21308]	GO:0005515(protein binding);GO:0005783(endoplasmic reticulum);GO:0005789(endoplasmic reticulum membrane);GO:0006629(lipid metabolic process);GO:0006631(fatty acid metabolic process);GO:0006633(fatty acid biosynthetic process);GO:0006636(unsaturated fatty acid biosynthetic process);GO:0009922(fatty acid elongase activity);GO:0016020(membrane);GO:0016021(integral component of membrane);GO:0016740(t…	00062(Fatty acid elongation);01040(Biosynthesis of unsaturated fatty acids);01100(Metabolic pathways);01212(Fatty acid metabolism)	K10244	EC:2.3.1.199
0	ENSG00000110852	CLEC2B	4.60251	1.79837	1.35573	0.311	0.309	0	0	C-type lectin domain family 2 member B [Source:HGNC Symbol;Acc:HGNC:2053]	GO:0005515(protein binding);GO:0005886(plasma membrane);GO:0005887(integral component of plasma membrane);GO:0009897(external side of plasma membrane);GO:0016020(membrane);GO:0016021(integral component of membrane);GO:0030246(carbohydrate binding);GO:0042802(identical protein binding)	05167(Kaposi sarcoma-associated herpesvirus infection)	NA	NA
0	ENSG00000100504	PYGL	1.81933	0.71122	1.35504	0.16	0.064	0	0	glycogen phosphorylase L [Source:HGNC Symbol;Acc:HGNC:9725]	GO:0000166(nucleotide binding);GO:0002060(purine nucleobase binding);GO:0003824(catalytic activity);GO:0004645(1,4-alpha-oligoglucan phosphorylase activity);GO:0005515(protein binding);GO:0005524(ATP binding);GO:0005536(glucose binding);GO:0005576(extracellular region);GO:0005737(cytoplasm);GO:0005829(cytosol);GO:0005975(carbohydrate metabolic process);GO:0005977(glycogen metabolic process);GO:00…	00500(Starch and sucrose metabolism);01100(Metabolic pathways);04217(Necroptosis);04910(Insulin signaling pathway);04922(Glucagon signaling pathway);04931(Insulin resistance)	K00688	EC:2.4.1.1
0	ENSG00000104320	NBN	2.79093	1.0967	1.34758	0.219	0.298	0	0	nibrin [Source:HGNC Symbol;Acc:HGNC:7652]	GO:0000077(DNA damage checkpoint);GO:0000723(telomere maintenance);GO:0000724(double-strand break repair via homologous recombination);GO:0000781(chromosome, telomeric region);GO:0001701(in utero embryonic development);GO:0001832(blastocyst growth);GO:0003684(damaged DNA binding);GO:0005515(protein binding);GO:0005634(nucleus);GO:0005654(nucleoplasm);GO:0005657(replication fork);GO:0005694(chromo…	03440(Homologous recombination);04218(Cellular senescence)	NA	NA
0	ENSG00000141506	PIK3R5	3.76704	1.48079	1.34706	0.273	0.261	0	0	phosphoinositide-3-kinase regulatory subunit 5 [Source:HGNC Symbol;Acc:HGNC:30035]	GO:0005634(nucleus);GO:0005737(cytoplasm);GO:0005829(cytosol);GO:0005886(plasma membrane);GO:0005942(phosphatidylinositol 3-kinase complex);GO:0005944(phosphatidylinositol 3-kinase complex, class IB);GO:0007186(G protein-coupled receptor signaling pathway);GO:0014065(phosphatidylinositol 3-kinase signaling);GO:0016020(membrane);GO:0016301(kinase activity);GO:0016310(phosphorylation);GO:0031683(G-…	04022(cGMP-PKG signaling pathway);04062(Chemokine signaling pathway);04072(Phospholipase D signaling pathway);04151(PI3K-Akt signaling pathway);04261(Adrenergic signaling in cardiomyocytes);04371(Apelin signaling pathway);04611(Platelet activation);04725(Cholinergic synapse);04921(Oxytocin signaling pathway);05145(Toxoplasmosis);05167(Kaposi sarcoma-associated herpesvirus infection)	NA	NA
0	ENSG00000179388	EGR3	2.06121	0.810703	1.34625	0.164	0.112	0	0	early growth response 3 [Source:HGNC Symbol;Acc:HGNC:3240]	GO:0000785(chromatin);GO:0000978(RNA polymerase II cis-regulatory region sequence-specific DNA binding);GO:0000981(DNA-binding transcription factor activity, RNA polymerase II-specific);GO:0001228(DNA-binding transcription activator activity, RNA polymerase II-specific);GO:0001938(positive regulation of endothelial cell proliferation);GO:0002042(cell migration involved in sprouting angiogenesis);…	04625(C-type lectin receptor signaling pathway);05161(Hepatitis B);05203(Viral carcinogenesis)	NA	NA
0	ENSG00000180353	HCLS1	3.64103	1.43248	1.34583	0.309	0.35	0	0	hematopoietic cell-specific Lyn substrate 1 [Source:HGNC Symbol;Acc:HGNC:4844]	GO:0000122(negative regulation of transcription by RNA polymerase II);GO:0003779(actin binding);GO:0005515(protein binding);GO:0005634(nucleus);GO:0005667(transcription regulator complex);GO:0005737(cytoplasm);GO:0005739(mitochondrion);GO:0005829(cytosol);GO:0005884(actin filament);GO:0005886(plasma membrane);GO:0006355(regulation of transcription, DNA-templated);GO:0008284(positive regulation of…	04530(Tight junction);05100(Bacterial invasion of epithelial cells);05130(Pathogenic Escherichia coli infection);05131(Shigellosis);05205(Proteoglycans in cancer)	NA	NA
0	ENSG00000131236	CAP1	6.20734	2.44319	1.34521	0.436	0.626	0	0	cyclase associated actin cytoskeleton regulatory protein 1 [Source:HGNC Symbol;Acc:HGNC:20040]	GO:0000902(cell morphogenesis);GO:0001667(ameboidal-type cell migration);GO:0003779(actin binding);GO:0005515(protein binding);GO:0005576(extracellular region);GO:0005737(cytoplasm);GO:0005886(plasma membrane);GO:0005925(focal adhesion);GO:0006898(receptor-mediated endocytosis);GO:0007010(cytoskeleton organization);GO:0007163(establishment or maintenance of cell polarity);GO:0007165(signal transd…	NA	NA	NA
0	ENSG00000100266	PACSIN2	3.40568	1.34455	1.34082	0.273	0.383	0	0	protein kinase C and casein kinase substrate in neurons 2 [Source:HGNC Symbol;Acc:HGNC:8571]	GO:0005215(transporter activity);GO:0005515(protein binding);GO:0005543(phospholipid binding);GO:0005737(cytoplasm);GO:0005768(endosome);GO:0005769(early endosome);GO:0005829(cytosol);GO:0005856(cytoskeleton);GO:0005886(plasma membrane);GO:0005901(caveola);GO:0005911(cell-cell junction);GO:0005925(focal adhesion);GO:0006897(endocytosis);GO:0007010(cytoskeleton organization);GO:0008092(cytoskeleta…	NA	NA	NA
0	ENSG00000100906	NFKBIA	14.7707	5.86658	1.33215	0.566	0.687	0	0	NFKB inhibitor alpha [Source:HGNC Symbol;Acc:HGNC:7797]	GO:0005515(protein binding);GO:0005634(nucleus);GO:0005654(nucleoplasm);GO:0005737(cytoplasm);GO:0005829(cytosol);GO:0005886(plasma membrane);GO:0006606(protein import into nucleus);GO:0006915(apoptotic process);GO:0007249(I-kappaB kinase/NF-kappaB signaling);GO:0007253(cytoplasmic sequestering of NF-kappaB);GO:0008134(transcription factor binding);GO:0008139(nuclear localization sequence binding…	04024(cAMP signaling pathway);04062(Chemokine signaling pathway);04064(NF-kappa B signaling pathway);04210(Apoptosis);04380(Osteoclast differentiation);04620(Toll-like receptor signaling pathway);04621(NOD-like receptor signaling pathway);04622(RIG-I-like receptor signaling pathway);04623(Cytosolic DNA-sensing pathway);04625(C-type lectin receptor signaling pathway);04657(IL-17 signaling pathway)…	NA	NA
0	ENSG00000057704	TMCC3	2.46525	0.981947	1.32802	0.211	0.211	0	0	transmembrane and coiled-coil domain family 3 [Source:HGNC Symbol;Acc:HGNC:29199]	GO:0005515(protein binding);GO:0005783(endoplasmic reticulum);GO:0005789(endoplasmic reticulum membrane);GO:0012505(endomembrane system);GO:0016020(membrane);GO:0016021(integral component of membrane);GO:0042802(identical protein binding);GO:0071889(14-3-3 protein binding)	NA	NA	NA
0	ENSG00000012779	ALOX5	2.25269	0.89733	1.32794	0.203	0.141	0	0	arachidonate 5-lipoxygenase [Source:HGNC Symbol;Acc:HGNC:435]	GO:0001937(negative regulation of endothelial cell proliferation);GO:0002232(leukocyte chemotaxis involved in inflammatory response);GO:0002523(leukocyte migration involved in inflammatory response);GO:0002540(leukotriene production involved in inflammatory response);GO:0004051(arachidonate 5-lipoxygenase activity);GO:0004052(arachidonate 12(S)-lipoxygenase activity);GO:0005506(iron ion binding);…	00590(Arachidonic acid metabolism);01100(Metabolic pathways);04664(Fc epsilon RI signaling pathway);04726(Serotonergic synapse);04913(Ovarian steroidogenesis);05145(Toxoplasmosis)	K00461	EC:1.13.11.34
0	ENSG00000093134	VNN3	1.78387	0.711777	1.32551	0.134	0.078	0	0	vanin 3 [Source:HGNC Symbol;Acc:HGNC:16431]	GO:0005575(cellular_component);GO:0005576(extracellular region);GO:0005886(plasma membrane);GO:0006807(nitrogen compound metabolic process);GO:0008150(biological_process);GO:0015939(pantothenate metabolic process);GO:0016787(hydrolase activity);GO:0017159(pantetheine hydrolase activity)	00770(Pantothenate and CoA biosynthesis)	K08069	EC:3.5.1.92
0	ENSG00000138069	RAB1A	5.88786	2.35849	1.31988	0.418	0.62	0	0	RAB1A, member RAS oncogene family [Source:HGNC Symbol;Acc:HGNC:9758]	GO:0000045(autophagosome assembly);GO:0000139(Golgi membrane);GO:0000166(nucleotide binding);GO:0003924(GTPase activity);GO:0003925(obsolete small monomeric GTPase activity);GO:0005515(protein binding);GO:0005525(GTP binding);GO:0005737(cytoplasm);GO:0005768(endosome);GO:0005769(early endosome);GO:0005783(endoplasmic reticulum);GO:0005794(Golgi apparatus);GO:0005829(cytosol);GO:0006886(intracellu…	04140(Autophagy - animal);05014(Amyotrophic lateral sclerosis);05022(Pathways of neurodegeneration - multiple diseases);05130(Pathogenic Escherichia coli infection);05134(Legionellosis)	NA	NA
0	ENSG00000135049	AGTPBP1	2.85953	1.15304	1.31033	0.243	0.294	0	0	ATP/GTP binding carboxypeptidase 1 [Source:HGNC Symbol;Acc:HGNC:17258]	GO:0001754(eye photoreceptor cell differentiation);GO:0004180(carboxypeptidase activity);GO:0004181(metallocarboxypeptidase activity);GO:0005634(nucleus);GO:0005730(nucleolus);GO:0005737(cytoplasm);GO:0005739(mitochondrion);GO:0005829(cytosol);GO:0006508(proteolysis);GO:0007005(mitochondrion organization);GO:0007628(adult walking behavior);GO:0008233(peptidase activity);GO:0008237(metallopeptidas…	NA	K23435	EC:3.4.17.24
0	ENSG00000185947	ZNF267	2.81559	1.13651	1.30882	0.228	0.291	0	0	zinc finger protein 267 [Source:HGNC Symbol;Acc:HGNC:13060]	GO:0000978(RNA polymerase II cis-regulatory region sequence-specific DNA binding);GO:0001228(DNA-binding transcription activator activity, RNA polymerase II-specific);GO:0003677(DNA binding);GO:0005634(nucleus);GO:0006355(regulation of transcription, DNA-templated);GO:0006357(regulation of transcription by RNA polymerase II);GO:0007275(multicellular organism development);GO:0045944(positive regul…	05168(Herpes simplex virus 1 infection)	NA	NA
0	ENSG00000133812	SBF2	4.43772	1.79269	1.30769	0.325	0.416	0	0	SET binding factor 2 [Source:HGNC Symbol;Acc:HGNC:2135]	GO:0005085(guanyl-nucleotide exchange factor activity);GO:0005515(protein binding);GO:0005737(cytoplasm);GO:0005768(endosome);GO:0005774(vacuolar membrane);GO:0005829(cytosol);GO:0006914(autophagy);GO:0008047(enzyme activator activity);GO:0010008(endosome membrane);GO:0016020(membrane);GO:0019208(phosphatase regulator activity);GO:0019902(phosphatase binding);GO:0030424(axon);GO:0035091(phosphati…	NA	NA	NA
0	ENSG00000198858	R3HDM4	2.34445	0.94708	1.30769	0.219	0.263	0	0	R3H domain containing 4 [Source:HGNC Symbol;Acc:HGNC:28270]	GO:0003676(nucleic acid binding);GO:0005634(nucleus)	NA	NA	NA
0	ENSG00000163191	S100A11	31.1045	12.6382	1.29934	0.847	0.837	0	0	S100 calcium binding protein A11 [Source:HGNC Symbol;Acc:HGNC:10488]	GO:0001726(ruffle);GO:0005509(calcium ion binding);GO:0005515(protein binding);GO:0005576(extracellular region);GO:0005615(extracellular space);GO:0005634(nucleus);GO:0005737(cytoplasm);GO:0005912(adherens junction);GO:0007165(signal transduction);GO:0008156(negative regulation of DNA replication);GO:0008285(negative regulation of cell population proliferation);GO:0014911(positive regulation of s…	NA	NA	NA
0	ENSG00000123066	MED13L	7.39959	3.01052	1.29743	0.45	0.642	0	0	mediator complex subunit 13L [Source:HGNC Symbol;Acc:HGNC:22962]	GO:0003712(transcription coregulator activity);GO:0005634(nucleus);GO:0006357(regulation of transcription by RNA polymerase II);GO:0016592(mediator complex)	04919(Thyroid hormone signaling pathway)	NA	NA
0	ENSG00000022567	SLC45A4	3.09596	1.26119	1.2956	0.226	0.315	0	0	solute carrier family 45 member 4 [Source:HGNC Symbol;Acc:HGNC:29196]	GO:0008506(sucrose:proton symporter activity);GO:0015770(sucrose transport);GO:0016020(membrane);GO:0016021(integral component of membrane)	NA	NA	NA
0	ENSG00000076685	NT5C2	4.26651	1.74101	1.29313	0.312	0.482	0	0	5'-nucleotidase, cytosolic II [Source:HGNC Symbol;Acc:HGNC:8022]	GO:0000166(nucleotide binding);GO:0000255(allantoin metabolic process);GO:0003824(catalytic activity);GO:0005515(protein binding);GO:0005737(cytoplasm);GO:0005829(cytosol);GO:0006204(IMP catabolic process);GO:0008152(metabolic process);GO:0008253(5'-nucleotidase activity);GO:0009117(nucleotide metabolic process);GO:0016311(dephosphorylation);GO:0016787(hydrolase activity);GO:0046040(IMP metabolic…	00230(Purine metabolism);00240(Pyrimidine metabolism);00760(Nicotinate and nicotinamide metabolism);01100(Metabolic pathways)	K01081	EC:3.1.3.5
0	ENSG00000026508	CD44	17.2188	7.02984	1.29242	0.495	0.602	0	0	CD44 molecule (Indian blood group) [Source:HGNC Symbol;Acc:HGNC:1681]	GO:0004888(transmembrane signaling receptor activity);GO:0004896(cytokine receptor activity);GO:0005515(protein binding);GO:0005518(collagen binding);GO:0005540(hyaluronic acid binding);GO:0005794(Golgi apparatus);GO:0005829(cytosol);GO:0005886(plasma membrane);GO:0005887(integral component of plasma membrane);GO:0005902(microvillus);GO:0005925(focal adhesion);GO:0006954(inflammatory response);GO…	04512(ECM-receptor interaction);04640(Hematopoietic cell lineage);05131(Shigellosis);05169(Epstein-Barr virus infection);05205(Proteoglycans in cancer);05206(MicroRNAs in cancer)	NA	NA
0	ENSG00000146278	PNRC1	8.20035	3.36376	1.28561	0.499	0.678	0	0	proline rich nuclear receptor coactivator 1 [Source:HGNC Symbol;Acc:HGNC:17278]	GO:0005515(protein binding);GO:0005634(nucleus)	NA	NA	NA
0	ENSG00000120705	ETF1	3.25727	1.34167	1.27964	0.282	0.414	0	0	eukaryotic translation termination factor 1 [Source:HGNC Symbol;Acc:HGNC:3477]	GO:0000184(nuclear-transcribed mRNA catabolic process, nonsense-mediated decay);GO:0002184(cytoplasmic translational termination);GO:0003723(RNA binding);GO:0003747(translation release factor activity);GO:0005515(protein binding);GO:0005737(cytoplasm);GO:0005829(cytosol);GO:0006412(translation);GO:0006415(translational termination);GO:0006449(regulation of translational termination);GO:0006479(pr…	03015(mRNA surveillance pathway)	NA	NA
0	ENSG00000155903	RASA2	4.90458	2.02315	1.27752	0.328	0.492	0	0	RAS p21 protein activator 2 [Source:HGNC Symbol;Acc:HGNC:9872]	GO:0005096(GTPase activator activity);GO:0005543(phospholipid binding);GO:0005737(cytoplasm);GO:0005829(cytosol);GO:0007165(signal transduction);GO:0035556(intracellular signal transduction);GO:0043087(regulation of GTPase activity);GO:0046580(negative regulation of Ras protein signal transduction);GO:0046872(metal ion binding);GO:0048471(perinuclear region of cytoplasm)	04010(MAPK signaling pathway);04014(Ras signaling pathway);05203(Viral carcinogenesis)	NA	NA
0	ENSG00000115165	CYTIP	5.56614	2.30002	1.27503	0.409	0.465	0	0	cytohesin 1 interacting protein [Source:HGNC Symbol;Acc:HGNC:9506]	GO:0005515(protein binding);GO:0005654(nucleoplasm);GO:0005737(cytoplasm);GO:0005768(endosome);GO:0005769(early endosome);GO:0005829(cytosol);GO:0005938(cell cortex);GO:0030155(regulation of cell adhesion)	NA	NA	NA
0	ENSG00000165006	UBAP1	3.29736	1.36435	1.2731	0.274	0.41	0	0	ubiquitin associated protein 1 [Source:HGNC Symbol;Acc:HGNC:12461]	GO:0000813(ESCRT I complex);GO:0005515(protein binding);GO:0005737(cytoplasm);GO:0005768(endosome);GO:0005829(cytosol);GO:0005886(plasma membrane);GO:0010008(endosome membrane);GO:0015031(protein transport);GO:0043130(ubiquitin binding);GO:0043162(ubiquitin-dependent protein catabolic process via the multivesicular body sorting pathway);GO:0043231(intracellular membrane-bounded organelle)	NA	NA	NA
0	ENSG00000075785	RAB7A	8.18621	3.38911	1.27229	0.415	0.68	0	0	RAB7A, member RAS oncogene family [Source:HGNC Symbol;Acc:HGNC:9788]	GO:0000045(autophagosome assembly);GO:0000166(nucleotide binding);GO:0000421(autophagosome membrane);GO:0003924(GTPase activity);GO:0003925(obsolete small monomeric GTPase activity);GO:0005515(protein binding);GO:0005525(GTP binding);GO:0005737(cytoplasm);GO:0005764(lysosome);GO:0005765(lysosomal membrane);GO:0005768(endosome);GO:0005770(late endosome);GO:0005794(Golgi apparatus);GO:0005811(lipid…	04137(Mitophagy - animal);04140(Autophagy - animal);04144(Endocytosis);04145(Phagosome);05132(Salmonella infection);05146(Amoebiasis);05152(Tuberculosis)	NA	NA
0	ENSG00000100226	GTPBP1	2.67775	1.11236	1.2674	0.23	0.316	0	0	GTP binding protein 1 [Source:HGNC Symbol;Acc:HGNC:4669]	GO:0000166(nucleotide binding);GO:0000177(cytoplasmic exosome (RNase complex));GO:0003723(RNA binding);GO:0003746(translation elongation factor activity);GO:0003924(GTPase activity);GO:0005515(protein binding);GO:0005525(GTP binding);GO:0005737(cytoplasm);GO:0005829(cytosol);GO:0006414(translational elongation);GO:0006955(immune response);GO:0007165(signal transduction);GO:0016020(membrane);GO:00…	NA	NA	NA
0	ENSG00000160712	IL6R	2.38682	0.995367	1.26179	0.217	0.255	0	0	interleukin 6 receptor [Source:HGNC Symbol;Acc:HGNC:6019]	GO:0002384(hepatic immune response);GO:0002446(neutrophil mediated immunity);GO:0002548(monocyte chemotaxis);GO:0002690(positive regulation of leukocyte chemotaxis);GO:0004896(cytokine receptor activity);GO:0004897(ciliary neurotrophic factor receptor activity);GO:0004915(interleukin-6 receptor activity);GO:0004921(interleukin-11 receptor activity);GO:0005138(interleukin-6 receptor binding);GO:00…	01521(EGFR tyrosine kinase inhibitor resistance);04060(Cytokine-cytokine receptor interaction);04061(Viral protein interaction with cytokine and cytokine receptor);04066(HIF-1 signaling pathway);04151(PI3K-Akt signaling pathway);04630(JAK-STAT signaling pathway);04640(Hematopoietic cell lineage);04659(Th17 cell differentiation);04932(Non-alcoholic fatty liver disease);05163(Human cytomegalovirus …	NA	NA
0	ENSG00000135241	PNPLA8	3.45204	1.44338	1.258	0.292	0.438	0	0	patatin like phospholipase domain containing 8 [Source:HGNC Symbol;Acc:HGNC:28900]	GO:0001516(prostaglandin biosynthetic process);GO:0004620(phospholipase activity);GO:0004622(lysophospholipase activity);GO:0005524(ATP binding);GO:0005739(mitochondrion);GO:0005777(peroxisome);GO:0005778(peroxisomal membrane);GO:0005783(endoplasmic reticulum);GO:0005789(endoplasmic reticulum membrane);GO:0006629(lipid metabolic process);GO:0006631(fatty acid metabolic process);GO:0008219(cell de…	NA	NA	NA
0	ENSG00000169895	SYAP1	5.1979	2.17367	1.25779	0.362	0.554	0	0	synapse associated protein 1 [Source:HGNC Symbol;Acc:HGNC:16273]	GO:0005515(protein binding);GO:0005634(nucleus);GO:0005654(nucleoplasm);GO:0005737(cytoplasm);GO:0005794(Golgi apparatus);GO:0005829(cytosol);GO:0005886(plasma membrane);GO:0016020(membrane);GO:0030054(cell junction);GO:0030154(cell differentiation);GO:0030424(axon);GO:0030425(dendrite);GO:0030426(growth cone);GO:0031234(extrinsic component of cytoplasmic side of plasma membrane);GO:0032869(cellu…	NA	NA	NA
0	ENSG00000115935	WIPF1	5.09489	2.13767	1.25301	0.376	0.422	0	0	WAS/WASL interacting protein family member 1 [Source:HGNC Symbol;Acc:HGNC:12736]	GO:0001726(ruffle);GO:0003779(actin binding);GO:0005515(protein binding);GO:0005522(profilin binding);GO:0005737(cytoplasm);GO:0005829(cytosol);GO:0005856(cytoskeleton);GO:0005884(actin filament);GO:0008154(actin polymerization or depolymerization);GO:0015629(actin cytoskeleton);GO:0017124(SH3 domain binding);GO:0030029(actin filament-based process);GO:0030048(actin filament-based movement);GO:00…	04144(Endocytosis);05130(Pathogenic Escherichia coli infection);05135(Yersinia infection)	NA	NA
0	ENSG00000084070	SMAP2	4.13301	1.73752	1.25016	0.323	0.462	0	0	small ArfGAP2 [Source:HGNC Symbol;Acc:HGNC:25082]	GO:0005096(GTPase activator activity);GO:0005515(protein binding);GO:0005737(cytoplasm);GO:0046872(metal ion binding);GO:0050790(regulation of catalytic activity)	04144(Endocytosis)	NA	NA
0	ENSG00000188186	LAMTOR4	4.42179	1.86071	1.24878	0.325	0.56	0	0	late endosomal/lysosomal adaptor, MAPK and MTOR activator 4 [Source:HGNC Symbol;Acc:HGNC:33772]	GO:0005085(guanyl-nucleotide exchange factor activity);GO:0005515(protein binding);GO:0005764(lysosome);GO:0005765(lysosomal membrane);GO:0008361(regulation of cell size);GO:0032008(positive regulation of TOR signaling);GO:0043231(intracellular membrane-bounded organelle);GO:0050790(regulation of catalytic activity);GO:0060090(molecular adaptor activity);GO:0061462(protein localization to lysosom…	04150(mTOR signaling pathway)	NA	NA
0	ENSG00000167703	SLC43A2	2.75281	1.16167	1.24471	0.222	0.191	0	0	solute carrier family 43 member 2 [Source:HGNC Symbol;Acc:HGNC:23087]	GO:0003333(amino acid transmembrane transport);GO:0005515(protein binding);GO:0005886(plasma membrane);GO:0006865(amino acid transport);GO:0015171(amino acid transmembrane transporter activity);GO:0015175(neutral amino acid transmembrane transporter activity);GO:0015179(L-amino acid transmembrane transporter activity);GO:0015804(neutral amino acid transport);GO:0015807(L-amino acid transport);GO:…	NA	NA	NA
0	ENSG00000261371	PECAM1	2.68963	1.14067	1.23753	0.233	0.174	0	0	platelet and endothelial cell adhesion molecule 1 [Source:HGNC Symbol;Acc:HGNC:8823]	GO:0001934(positive regulation of protein phosphorylation);GO:0004888(transmembrane signaling receptor activity);GO:0005515(protein binding);GO:0005615(extracellular space);GO:0005886(plasma membrane);GO:0005887(integral component of plasma membrane);GO:0005911(cell-cell junction);GO:0006909(phagocytosis);GO:0007155(cell adhesion);GO:0007156(homophilic cell adhesion via plasma membrane adhesion m…	04514(Cell adhesion molecules);04670(Leukocyte transendothelial migration);05144(Malaria);05418(Fluid shear stress and atherosclerosis)	NA	NA
0	ENSG00000115091	ACTR3	6.87664	2.91669	1.23737	0.489	0.693	0	0	actin related protein 3 [Source:HGNC Symbol;Acc:HGNC:170]	GO:0000166(nucleotide binding);GO:0003779(actin binding);GO:0005200(structural constituent of cytoskeleton);GO:0005515(protein binding);GO:0005524(ATP binding);GO:0005634(nucleus);GO:0005737(cytoplasm);GO:0005829(cytosol);GO:0005856(cytoskeleton);GO:0005885(Arp2/3 protein complex);GO:0005903(brush border);GO:0005911(cell-cell junction);GO:0005925(focal adhesion);GO:0007015(actin filament organiza…	04144(Endocytosis);04530(Tight junction);04666(Fc gamma R-mediated phagocytosis);04810(Regulation of actin cytoskeleton);05100(Bacterial invasion of epithelial cells);05130(Pathogenic Escherichia coli infection);05131(Shigellosis);05132(Salmonella infection);05135(Yersinia infection)	NA	NA
0	ENSG00000134250	NOTCH2	2.24968	0.955179	1.23588	0.213	0.214	0	0	notch receptor 2 [Source:HGNC Symbol;Acc:HGNC:7882]	GO:0000122(negative regulation of transcription by RNA polymerase II);GO:0000139(Golgi membrane);GO:0001701(in utero embryonic development);GO:0001709(cell fate determination);GO:0001889(liver development);GO:0001890(placenta development);GO:0001947(heart looping);GO:0002011(morphogenesis of an epithelial sheet);GO:0002315(marginal zone B cell differentiation);GO:0002437(inflammatory response to …	01522(Endocrine resistance);04330(Notch signaling pathway);04658(Th1 and Th2 cell differentiation);04919(Thyroid hormone signaling pathway);05165(Human papillomavirus infection);05200(Pathways in cancer);05206(MicroRNAs in cancer);05224(Breast cancer)	NA	NA
0	ENSG00000066084	DIP2B	3.27442	1.39067	1.23545	0.264	0.402	0	0	disco interacting protein 2 homolog B [Source:HGNC Symbol;Acc:HGNC:29284]	GO:0003674(molecular_function);GO:0005634(nucleus);GO:0005737(cytoplasm);GO:0007399(nervous system development);GO:0008150(biological_process);GO:0016020(membrane);GO:0030424(axon);GO:0030425(dendrite);GO:0030517(negative regulation of axon extension);GO:0042995(cell projection);GO:0043014(alpha-tubulin binding);GO:0043204(perikaryon);GO:0070062(extracellular exosome);GO:2000758(positive regulati…	NA	NA	NA
0	ENSG00000149269	PAK1	3.15878	1.34158	1.23543	0.26	0.382	0	0	p21 (RAC1) activated kinase 1 [Source:HGNC Symbol;Acc:HGNC:8590]	GO:0000166(nucleotide binding);GO:0001726(ruffle);GO:0001934(positive regulation of protein phosphorylation);GO:0002223(stimulatory C-type lectin receptor signaling pathway);GO:0003824(catalytic activity);GO:0004672(protein kinase activity);GO:0004674(protein serine/threonine kinase activity);GO:0005515(protein binding);GO:0005518(collagen binding);GO:0005524(ATP binding);GO:0005634(nucleus);GO:0…	04010(MAPK signaling pathway);04012(ErbB signaling pathway);04014(Ras signaling pathway);04024(cAMP signaling pathway);04062(Chemokine signaling pathway);04360(Axon guidance);04392(Hippo signaling pathway - multiple species);04510(Focal adhesion);04625(C-type lectin receptor signaling pathway);04650(Natural killer cell mediated cytotoxicity);04660(T cell receptor signaling pathway);04666(Fc gamma…	K04409	EC:2.7.11.1
0	ENSG00000167470	MIDN	4.55437	1.93485	1.23503	0.349	0.505	0	0	midnolin [Source:HGNC Symbol;Acc:HGNC:16298]	GO:0003674(molecular_function);GO:0005515(protein binding);GO:0005634(nucleus);GO:0005730(nucleolus);GO:0005737(cytoplasm);GO:0005829(cytosol);GO:0008150(biological_process);GO:0019900(kinase binding);GO:0033132(negative regulation of glucokinase activity);GO:0046676(negative regulation of insulin secretion)	NA	NA	NA
0	ENSG00000151466	SCLT1	3.73895	1.59052	1.23313	0.275	0.4	0	0	sodium channel and clathrin linker 1 [Source:HGNC Symbol;Acc:HGNC:26406]	GO:0005515(protein binding);GO:0005737(cytoplasm);GO:0005813(centrosome);GO:0005814(centriole);GO:0005829(cytosol);GO:0005856(cytoskeleton);GO:0008022(protein C-terminus binding);GO:0017080(sodium channel regulator activity);GO:0030276(clathrin binding);GO:0045162(clustering of voltage-gated sodium channels);GO:0060271(cilium assembly);GO:0071439(clathrin complex);GO:0097539(ciliary transition fi…	NA	NA	NA
0	ENSG00000197249	SERPINA1	6.18556	2.63832	1.22929	0.439	0.283	0	0	serpin family A member 1 [Source:HGNC Symbol;Acc:HGNC:8941]	GO:0002020(protease binding);GO:0004867(serine-type endopeptidase inhibitor activity);GO:0005515(protein binding);GO:0005576(extracellular region);GO:0005615(extracellular space);GO:0005783(endoplasmic reticulum);GO:0005788(endoplasmic reticulum lumen);GO:0005794(Golgi apparatus);GO:0006953(acute-phase response);GO:0007596(blood coagulation);GO:0007599(hemostasis);GO:0010466(negative regulation o…	04610(Complement and coagulation cascades)	NA	NA
0	ENSG00000072401	UBE2D1	2.38112	1.01582	1.22899	0.217	0.257	0	0	ubiquitin conjugating enzyme E2 D1 [Source:HGNC Symbol;Acc:HGNC:12474]	GO:0000122(negative regulation of transcription by RNA polymerase II);GO:0000151(ubiquitin ligase complex);GO:0000166(nucleotide binding);GO:0000209(protein polyubiquitination);GO:0004842(ubiquitin-protein transferase activity);GO:0005515(protein binding);GO:0005524(ATP binding);GO:0005634(nucleus);GO:0005654(nucleoplasm);GO:0005737(cytoplasm);GO:0005829(cytosol);GO:0006511(ubiquitin-dependent pr…	04120(Ubiquitin mediated proteolysis);04141(Protein processing in endoplasmic reticulum);05131(Shigellosis)	K06689	EC:2.3.2.23
0	ENSG00000143815	LBR	2.41439	1.03011	1.22885	0.218	0.278	0	0	lamin B receptor [Source:HGNC Symbol;Acc:HGNC:6518]	GO:0003677(DNA binding);GO:0003723(RNA binding);GO:0005515(protein binding);GO:0005521(lamin binding);GO:0005634(nucleus);GO:0005635(nuclear envelope);GO:0005637(nuclear inner membrane);GO:0005639(integral component of nuclear inner membrane);GO:0005737(cytoplasm);GO:0005783(endoplasmic reticulum);GO:0005789(endoplasmic reticulum membrane);GO:0006629(lipid metabolic process);GO:0006694(steroid bi…	00100(Steroid biosynthesis);01100(Metabolic pathways)	K19532	EC:1.3.1.70
0	ENSG00000071054	MAP4K4	5.40838	2.30925	1.22777	0.355	0.516	0	0	mitogen-activated protein kinase kinase kinase kinase 4 [Source:HGNC Symbol;Acc:HGNC:6866]	GO:0000165(MAPK cascade);GO:0000166(nucleotide binding);GO:0001953(negative regulation of cell-matrix adhesion);GO:0004111(creatine kinase activity);GO:0004672(protein kinase activity);GO:0004674(protein serine/threonine kinase activity);GO:0005515(protein binding);GO:0005524(ATP binding);GO:0005737(cytoplasm);GO:0005925(focal adhesion);GO:0006468(protein phosphorylation);GO:0008017(microtubule b…	04010(MAPK signaling pathway)	K04407	EC:2.7.11.1
0	ENSG00000133318	RTN3	3.05904	1.31006	1.22344	0.248	0.414	0	0	reticulon 3 [Source:HGNC Symbol;Acc:HGNC:10469]	GO:0000139(Golgi membrane);GO:0005515(protein binding);GO:0005615(extracellular space);GO:0005783(endoplasmic reticulum);GO:0005789(endoplasmic reticulum membrane);GO:0005794(Golgi apparatus);GO:0005886(plasma membrane);GO:0006915(apoptotic process);GO:0016020(membrane);GO:0016021(integral component of membrane);GO:0016192(vesicle-mediated transport);GO:0045202(synapse);GO:0071786(endoplasmic ret…	05010(Alzheimer disease)	NA	NA
0	ENSG00000155926	SLA	3.09794	1.32963	1.22028	0.252	0.244	0	0	Src like adaptor [Source:HGNC Symbol;Acc:HGNC:10902]	GO:0005102(signaling receptor binding);GO:0005515(protein binding);GO:0005737(cytoplasm);GO:0005768(endosome);GO:0005829(cytosol);GO:0005925(focal adhesion);GO:0007169(transmembrane receptor protein tyrosine kinase signaling pathway);GO:0009966(regulation of signal transduction);GO:0030154(cell differentiation);GO:0031234(extrinsic component of cytoplasmic side of plasma membrane);GO:0043197(dend…	NA	NA	NA
0	ENSG00000113368	LMNB1	1.96359	0.84441	1.21748	0.181	0.155	0	0	lamin B1 [Source:HGNC Symbol;Acc:HGNC:6637]	GO:0003690(double-stranded DNA binding);GO:0005198(structural molecule activity);GO:0005515(protein binding);GO:0005634(nucleus);GO:0005635(nuclear envelope);GO:0005637(nuclear inner membrane);GO:0005638(lamin filament);GO:0005652(nuclear lamina);GO:0005654(nucleoplasm);GO:0005882(intermediate filament);GO:0016020(membrane);GO:0016363(nuclear matrix);GO:0031965(nuclear membrane);GO:0043274(phosph…	04210(Apoptosis)	NA	NA
0	ENSG00000130449	ZSWIM6	9.13798	3.93566	1.21527	0.458	0.631	0	0	zinc finger SWIM-type containing 6 [Source:HGNC Symbol;Acc:HGNC:29316]	GO:0007399(nervous system development);GO:0008270(zinc ion binding);GO:0021773(striatal medium spiny neuron differentiation);GO:0031462(Cul2-RING ubiquitin ligase complex);GO:0046872(metal ion binding)	NA	NA	NA
0	ENSG00000072786	STK10	3.97164	1.71803	1.20898	0.319	0.451	0	0	serine/threonine kinase 10 [Source:HGNC Symbol;Acc:HGNC:11388]	GO:0000166(nucleotide binding);GO:0004672(protein kinase activity);GO:0004674(protein serine/threonine kinase activity);GO:0005515(protein binding);GO:0005524(ATP binding);GO:0005829(cytosol);GO:0005886(plasma membrane);GO:0006468(protein phosphorylation);GO:0007049(cell cycle);GO:0016020(membrane);GO:0016301(kinase activity);GO:0016310(phosphorylation);GO:0016740(transferase activity);GO:0035579…	04914(Progesterone-mediated oocyte maturation)	K08837	EC:2.7.11.1
0	ENSG00000107341	UBE2R2	4.18031	1.80852	1.2088	0.333	0.529	0	0	ubiquitin conjugating enzyme E2 R2 [Source:HGNC Symbol;Acc:HGNC:19907]	GO:0000166(nucleotide binding);GO:0000209(protein polyubiquitination);GO:0004842(ubiquitin-protein transferase activity);GO:0005515(protein binding);GO:0005524(ATP binding);GO:0005829(cytosol);GO:0006511(ubiquitin-dependent protein catabolic process);GO:0006513(protein monoubiquitination);GO:0016567(protein ubiquitination);GO:0016740(transferase activity);GO:0061631(ubiquitin conjugating enzyme a…	04120(Ubiquitin mediated proteolysis)	K02207	EC:2.3.2.23
0	ENSG00000183621	ZNF438	2.18317	0.945248	1.20766	0.178	0.224	0	0	zinc finger protein 438 [Source:HGNC Symbol;Acc:HGNC:21029]	GO:0000978(RNA polymerase II cis-regulatory region sequence-specific DNA binding);GO:0001228(DNA-binding transcription activator activity, RNA polymerase II-specific);GO:0003677(DNA binding);GO:0003700(DNA-binding transcription factor activity);GO:0005515(protein binding);GO:0005634(nucleus);GO:0005654(nucleoplasm);GO:0005829(cytosol);GO:0006357(regulation of transcription by RNA polymerase II);G…	NA	NA	NA
0	ENSG00000084676	NCOA1	5.144	2.22922	1.20635	0.358	0.554	0	0	nuclear receptor coactivator 1 [Source:HGNC Symbol;Acc:HGNC:7668]	GO:0000435(positive regulation of transcription from RNA polymerase II promoter by galactose);GO:0000785(chromatin);GO:0002155(regulation of thyroid hormone mediated signaling pathway);GO:0003677(DNA binding);GO:0003682(chromatin binding);GO:0003713(transcription coactivator activity);GO:0004402(histone acetyltransferase activity);GO:0005515(protein binding);GO:0005634(nucleus);GO:0005654(nucleop…	04915(Estrogen signaling pathway);04919(Thyroid hormone signaling pathway);05200(Pathways in cancer);05224(Breast cancer)	K09101	EC:2.3.1.48
0	ENSG00000174238	PITPNA	2.96615	1.28679	1.20481	0.241	0.386	0	0	phosphatidylinositol transfer protein alpha [Source:HGNC Symbol;Acc:HGNC:9001]	GO:0000062(fatty-acyl-CoA binding);GO:0005515(protein binding);GO:0005543(phospholipid binding);GO:0005548(phospholipid transporter activity);GO:0005634(nucleus);GO:0005737(cytoplasm);GO:0005829(cytosol);GO:0006629(lipid metabolic process);GO:0007601(visual perception);GO:0008289(lipid binding);GO:0008525(phosphatidylcholine transporter activity);GO:0008526(phosphatidylinositol transfer activity)…	NA	NA	NA
0	ENSG00000006652	IFRD1	2.3754	1.03095	1.2042	0.188	0.299	0	0	interferon related developmental regulator 1 [Source:HGNC Symbol;Acc:HGNC:5456]	GO:0005634(nucleus);GO:0007518(myoblast fate determination);GO:0030154(cell differentiation)	NA	NA	NA
0	ENSG00000141968	VAV1	2.36666	1.03212	1.19724	0.195	0.207	0	0	vav guanine nucleotide exchange factor 1 [Source:HGNC Symbol;Acc:HGNC:12657]	GO:0001784(phosphotyrosine residue binding);GO:0005085(guanyl-nucleotide exchange factor activity);GO:0005515(protein binding);GO:0005829(cytosol);GO:0005886(plasma membrane);GO:0005911(cell-cell junction);GO:0006909(phagocytosis);GO:0006955(immune response);GO:0007166(cell surface receptor signaling pathway);GO:0007186(G protein-coupled receptor signaling pathway);GO:0007229(integrin-mediated si…	04015(Rap1 signaling pathway);04024(cAMP signaling pathway);04062(Chemokine signaling pathway);04510(Focal adhesion);04650(Natural killer cell mediated cytotoxicity);04660(T cell receptor signaling pathway);04662(B cell receptor signaling pathway);04664(Fc epsilon RI signaling pathway);04666(Fc gamma R-mediated phagocytosis);04670(Leukocyte transendothelial migration);04810(Regulation of actin cy…	NA	NA
0	ENSG00000143669	LYST	5.95687	2.608	1.19161	0.409	0.547	0	0	lysosomal trafficking regulator [Source:HGNC Symbol;Acc:HGNC:1968]	GO:0005515(protein binding);GO:0005737(cytoplasm);GO:0005829(cytosol);GO:0006909(phagocytosis);GO:0007040(lysosome organization);GO:0008104(protein localization);GO:0015031(protein transport);GO:0015630(microtubule cytoskeleton);GO:0016020(membrane);GO:0019901(protein kinase binding);GO:0030595(leukocyte chemotaxis);GO:0032438(melanosome organization);GO:0032510(endosome to lysosome transport via…	NA	NA	NA
0	ENSG00000118689	FOXO3	4.91456	2.15303	1.19069	0.338	0.518	0	0	forkhead box O3 [Source:HGNC Symbol;Acc:HGNC:3821]	GO:0000122(negative regulation of transcription by RNA polymerase II);GO:0000785(chromatin);GO:0000976(transcription regulatory region sequence-specific DNA binding);GO:0000978(RNA polymerase II cis-regulatory region sequence-specific DNA binding);GO:0000981(DNA-binding transcription factor activity, RNA polymerase II-specific);GO:0001221(transcription coregulator binding);GO:0001227(DNA-binding …	01521(EGFR tyrosine kinase inhibitor resistance);04062(Chemokine signaling pathway);04068(FoxO signaling pathway);04137(Mitophagy - animal);04151(PI3K-Akt signaling pathway);04152(AMPK signaling pathway);04211(Longevity regulating pathway);04213(Longevity regulating pathway - multiple species);04218(Cellular senescence);04722(Neurotrophin signaling pathway);04917(Prolactin signaling pathway);0513…	NA	NA
0	ENSG00000173281	PPP1R3B	1.79793	0.788089	1.18991	0.177	0.172	0	0	protein phosphatase 1 regulatory subunit 3B [Source:HGNC Symbol;Acc:HGNC:14942]	GO:0000164(protein phosphatase type 1 complex);GO:0004721(phosphoprotein phosphatase activity);GO:0005515(protein binding);GO:0005975(carbohydrate metabolic process);GO:0005977(glycogen metabolic process);GO:0005979(regulation of glycogen biosynthetic process);GO:0005981(regulation of glycogen catabolic process);GO:0006470(protein dephosphorylation);GO:0008157(protein phosphatase 1 binding);GO:00…	04910(Insulin signaling pathway);04931(Insulin resistance)	NA	NA
0	ENSG00000197971	MBP	4.74717	2.08339	1.18813	0.361	0.481	0	0	myelin basic protein [Source:HGNC Symbol;Acc:HGNC:6925]	GO:0000165(MAPK cascade);GO:0002020(protease binding);GO:0005515(protein binding);GO:0005516(calmodulin binding);GO:0005634(nucleus);GO:0005829(cytosol);GO:0005886(plasma membrane);GO:0006955(immune response);GO:0007268(chemical synaptic transmission);GO:0007417(central nervous system development);GO:0007568(aging);GO:0007605(sensory perception of sound);GO:0008366(axon ensheathment);GO:0009636(r…	NA	NA	NA
0	ENSG00000197321	SVIL	3.06252	1.34731	1.18463	0.249	0.295	0	0	supervillin [Source:HGNC Symbol;Acc:HGNC:11480]	GO:0002102(podosome);GO:0003779(actin binding);GO:0005515(protein binding);GO:0005546(phosphatidylinositol-4,5-bisphosphate binding);GO:0005634(nucleus);GO:0005737(cytoplasm);GO:0005829(cytosol);GO:0005856(cytoskeleton);GO:0005886(plasma membrane);GO:0005925(focal adhesion);GO:0007010(cytoskeleton organization);GO:0007519(skeletal muscle tissue development);GO:0008154(actin polymerization or depo…	NA	NA	NA
0	ENSG00000137331	IER3	9.36435	4.13101	1.18068	0.476	0.504	0	0	immediate early response 3 [Source:HGNC Symbol;Acc:HGNC:5392]	GO:0005515(protein binding);GO:0005634(nucleus);GO:0005829(cytosol);GO:0006915(apoptotic process);GO:0009653(anatomical structure morphogenesis);GO:0016020(membrane);GO:0016021(integral component of membrane);GO:0043066(negative regulation of apoptotic process);GO:2001020(regulation of response to DNA damage stimulus)	NA	NA	NA
0	ENSG00000197081	IGF2R	3.22259	1.42303	1.17925	0.274	0.417	0	0	insulin like growth factor 2 receptor [Source:HGNC Symbol;Acc:HGNC:5467]	GO:0000139(Golgi membrane);GO:0001889(liver development);GO:0001965(G-protein alpha-subunit binding);GO:0001972(retinoic acid binding);GO:0005010(insulin-like growth factor-activated receptor activity);GO:0005515(protein binding);GO:0005520(insulin-like growth factor binding);GO:0005537(mannose binding);GO:0005615(extracellular space);GO:0005634(nucleus);GO:0005641(nuclear envelope lumen);GO:0005…	04142(Lysosome);04144(Endocytosis)	NA	NA
0	ENSG00000065615	CYB5R4	2.24718	0.992528	1.17894	0.202	0.289	0	0	cytochrome b5 reductase 4 [Source:HGNC Symbol;Acc:HGNC:20147]	GO:0003032(detection of oxygen);GO:0004128(cytochrome-b5 reductase activity, acting on NAD(P)H);GO:0005783(endoplasmic reticulum);GO:0005789(endoplasmic reticulum membrane);GO:0006091(generation of precursor metabolites and energy);GO:0006801(superoxide metabolic process);GO:0015701(bicarbonate transport);GO:0016174(NAD(P)H oxidase H2O2-forming activity);GO:0016491(oxidoreductase activity);GO:001…	00520(Amino sugar and nucleotide sugar metabolism)	K00326	EC:1.6.2.2
0	ENSG00000149177	PTPRJ	6.30326	2.78691	1.17743	0.409	0.534	0	0	protein tyrosine phosphatase receptor type J [Source:HGNC Symbol;Acc:HGNC:9673]	GO:0001772(immunological synapse);GO:0004721(phosphoprotein phosphatase activity);GO:0004725(protein tyrosine phosphatase activity);GO:0005161(platelet-derived growth factor receptor binding);GO:0005515(protein binding);GO:0005886(plasma membrane);GO:0005887(integral component of plasma membrane);GO:0005911(cell-cell junction);GO:0006470(protein dephosphorylation);GO:0008013(beta-catenin binding)…	04520(Adherens junction)	K05698	EC:3.1.3.48
0	ENSG00000130592	LSP1	3.13655	1.38701	1.1772	0.274	0.307	0	0	lymphocyte specific protein 1 [Source:HGNC Symbol;Acc:HGNC:6707]	GO:0003779(actin binding);GO:0005886(plasma membrane);GO:0006935(chemotaxis);GO:0006952(defense response);GO:0006968(cellular defense response);GO:0007165(signal transduction);GO:0008092(cytoskeletal protein binding);GO:0015629(actin cytoskeleton);GO:0016020(membrane);GO:0070062(extracellular exosome);GO:0098761(cellular response to interleukin-7)	04625(C-type lectin receptor signaling pathway);05152(Tuberculosis)	NA	NA
0	ENSG00000135899	SP110	3.46133	1.53263	1.17532	0.276	0.425	0	0	SP110 nuclear body protein [Source:HGNC Symbol;Acc:HGNC:5401]	GO:0000981(DNA-binding transcription factor activity, RNA polymerase II-specific);GO:0003677(DNA binding);GO:0005515(protein binding);GO:0005634(nucleus);GO:0005654(nucleoplasm);GO:0006357(regulation of transcription by RNA polymerase II);GO:0046872(metal ion binding)	NA	NA	NA
0	ENSG00000121858	TNFSF10	3.17639	1.40785	1.17389	0.252	0.359	0	0	TNF superfamily member 10 [Source:HGNC Symbol;Acc:HGNC:11925]	GO:0005102(signaling receptor binding);GO:0005125(cytokine activity);GO:0005164(tumor necrosis factor receptor binding);GO:0005515(protein binding);GO:0005576(extracellular region);GO:0005615(extracellular space);GO:0005886(plasma membrane);GO:0005887(integral component of plasma membrane);GO:0006915(apoptotic process);GO:0006955(immune response);GO:0007165(signal transduction);GO:0007166(cell su…	04060(Cytokine-cytokine receptor interaction);04061(Viral protein interaction with cytokine and cytokine receptor);04068(FoxO signaling pathway);04210(Apoptosis);04217(Necroptosis);04650(Natural killer cell mediated cytotoxicity);05130(Pathogenic Escherichia coli infection);05132(Salmonella infection);05164(Influenza A)	NA	NA
0	ENSG00000144655	CSRNP1	2.07411	0.920318	1.17229	0.203	0.255	0	0	cysteine and serine rich nuclear protein 1 [Source:HGNC Symbol;Acc:HGNC:14300]	GO:0000785(chromatin);GO:0000981(DNA-binding transcription factor activity, RNA polymerase II-specific);GO:0001228(DNA-binding transcription activator activity, RNA polymerase II-specific);GO:0003674(molecular_function);GO:0003677(DNA binding);GO:0003700(DNA-binding transcription factor activity);GO:0005515(protein binding);GO:0005634(nucleus);GO:0006355(regulation of transcription, DNA-templated…	NA	NA	NA
0	ENSG00000162704	ARPC5	6.6704	2.96404	1.17021	0.462	0.658	0	0	actin related protein 2/3 complex subunit 5 [Source:HGNC Symbol;Acc:HGNC:708]	GO:0003779(actin binding);GO:0005200(structural constituent of cytoskeleton);GO:0005515(protein binding);GO:0005576(extracellular region);GO:0005634(nucleus);GO:0005737(cytoplasm);GO:0005768(endosome);GO:0005829(cytosol);GO:0005856(cytoskeleton);GO:0005885(Arp2/3 protein complex);GO:0005925(focal adhesion);GO:0014909(smooth muscle cell migration);GO:0015629(actin cytoskeleton);GO:0016477(cell mig…	04144(Endocytosis);04530(Tight junction);04666(Fc gamma R-mediated phagocytosis);04810(Regulation of actin cytoskeleton);05100(Bacterial invasion of epithelial cells);05130(Pathogenic Escherichia coli infection);05131(Shigellosis);05132(Salmonella infection);05135(Yersinia infection)	NA	NA
0	ENSG00000062282	DGAT2	1.62152	0.72078	1.16972	0.156	0.115	0	0	diacylglycerol O-acyltransferase 2 [Source:HGNC Symbol;Acc:HGNC:16940]	GO:0003846(2-acylglycerol O-acyltransferase activity);GO:0004144(diacylglycerol O-acyltransferase activity);GO:0005515(protein binding);GO:0005737(cytoplasm);GO:0005739(mitochondrion);GO:0005783(endoplasmic reticulum);GO:0005789(endoplasmic reticulum membrane);GO:0005811(lipid droplet);GO:0005829(cytosol);GO:0006071(glycerol metabolic process);GO:0006629(lipid metabolic process);GO:0006640(monoac…	00561(Glycerolipid metabolism);01100(Metabolic pathways);04975(Fat digestion and absorption)	K11160	EC:2.3.1.20;EC:2.3.1.75
0	ENSG00000114331	ACAP2	4.5344	2.01751	1.16833	0.35	0.563	0	0	ArfGAP with coiled-coil, ankyrin repeat and PH domains 2 [Source:HGNC Symbol;Acc:HGNC:16469]	GO:0001726(ruffle);GO:0005096(GTPase activator activity);GO:0005515(protein binding);GO:0005768(endosome);GO:0010008(endosome membrane);GO:0016020(membrane);GO:0030029(actin filament-based process);GO:0032456(endocytic recycling);GO:0046872(metal ion binding);GO:0050790(regulation of catalytic activity);GO:1990090(cellular response to nerve growth factor stimulus)	04144(Endocytosis)	NA	NA
0	ENSG00000280138	ENSG00000280138	3.05987	1.3637	1.16594	0.236	0.363	0	0	novel transcript	NA	NA	NA	NA
0	ENSG00000096063	SRPK1	3.17198	1.42161	1.15786	0.229	0.432	0	0	SRSF protein kinase 1 [Source:HGNC Symbol;Acc:HGNC:11305]	GO:0000166(nucleotide binding);GO:0000245(spliceosomal complex assembly);GO:0000287(magnesium ion binding);GO:0000785(chromatin);GO:0003723(RNA binding);GO:0004672(protein kinase activity);GO:0004674(protein serine/threonine kinase activity);GO:0005515(protein binding);GO:0005524(ATP binding);GO:0005634(nucleus);GO:0005654(nucleoplasm);GO:0005694(chromosome);GO:0005737(cytoplasm);GO:0005783(endop…	05168(Herpes simplex virus 1 infection)	K15409	EC:2.7.11.1
0	ENSG00000160255	ITGB2	2.94177	1.32095	1.15511	0.255	0.26	0	0	integrin subunit beta 2 [Source:HGNC Symbol;Acc:HGNC:6155]	GO:0001540(amyloid-beta binding);GO:0001774(microglial cell activation);GO:0001851(complement component C3b binding);GO:0005178(integrin binding);GO:0005515(protein binding);GO:0005886(plasma membrane);GO:0005925(focal adhesion);GO:0006898(receptor-mediated endocytosis);GO:0006909(phagocytosis);GO:0006911(phagocytosis, engulfment);GO:0006915(apoptotic process);GO:0006954(inflammatory response);GO…	04015(Rap1 signaling pathway);04145(Phagosome);04390(Hippo signaling pathway);04514(Cell adhesion molecules);04610(Complement and coagulation cascades);04650(Natural killer cell mediated cytotoxicity);04670(Leukocyte transendothelial migration);04810(Regulation of actin cytoskeleton);05133(Pertussis);05134(Legionellosis);05140(Leishmaniasis);05144(Malaria);05146(Amoebiasis);05150(Staphylococcus a…	NA	NA
0	ENSG00000138621	PPCDC	1.93219	0.86797	1.15452	0.165	0.23	0	0	phosphopantothenoylcysteine decarboxylase [Source:HGNC Symbol;Acc:HGNC:28107]	GO:0003824(catalytic activity);GO:0004633(phosphopantothenoylcysteine decarboxylase activity);GO:0005515(protein binding);GO:0005829(cytosol);GO:0010181(FMN binding);GO:0015937(coenzyme A biosynthetic process);GO:0016829(lyase activity);GO:0016831(carboxy-lyase activity);GO:0042802(identical protein binding);GO:0071513(phosphopantothenoylcysteine decarboxylase complex)	00770(Pantothenate and CoA biosynthesis);01100(Metabolic pathways);01240(Biosynthesis of cofactors)	K01598	EC:4.1.1.36
0	ENSG00000156052	GNAQ	6.27983	2.82253	1.15374	0.381	0.506	0	0	G protein subunit alpha q [Source:HGNC Symbol;Acc:HGNC:4390]	GO:0000166(nucleotide binding);GO:0001508(action potential);GO:0001664(G protein-coupled receptor binding);GO:0001750(photoreceptor outer segment);GO:0003924(GTPase activity);GO:0005096(GTPase activator activity);GO:0005515(protein binding);GO:0005525(GTP binding);GO:0005634(nucleus);GO:0005737(cytoplasm);GO:0005765(lysosomal membrane);GO:0005794(Golgi apparatus);GO:0005834(heterotrimeric G-prote…	04015(Rap1 signaling pathway);04020(Calcium signaling pathway);04022(cGMP-PKG signaling pathway);04062(Chemokine signaling pathway);04071(Sphingolipid signaling pathway);04261(Adrenergic signaling in cardiomyocytes);04270(Vascular smooth muscle contraction);04371(Apelin signaling pathway);04540(Gap junction);04611(Platelet activation);04713(Circadian entrainment);04720(Long-term potentiation);047…	NA	NA
0	ENSG00000274213	ENSG00000274213	1.67221	0.753165	1.15072	0.142	0.139	0	0	novel transcript	NA	NA	NA	NA
0	ENSG00000166579	NDEL1	2.61279	1.17922	1.14776	0.242	0.376	0	0	nudE neurodevelopment protein 1 like 1 [Source:HGNC Symbol;Acc:HGNC:17620]	GO:0000132(establishment of mitotic spindle orientation);GO:0000226(microtubule cytoskeleton organization);GO:0000775(chromosome, centromeric region);GO:0000776(kinetochore);GO:0001764(neuron migration);GO:0001833(inner cell mass cell proliferation);GO:0005515(protein binding);GO:0005635(nuclear envelope);GO:0005694(chromosome);GO:0005737(cytoplasm);GO:0005813(centrosome);GO:0005815(microtubule o…	NA	NA	NA
0	ENSG00000027697	IFNGR1	2.26694	1.02358	1.14712	0.216	0.29	0	0	interferon gamma receptor 1 [Source:HGNC Symbol;Acc:HGNC:5439]	GO:0001774(microglial cell activation);GO:0004896(cytokine receptor activity);GO:0004906(interferon-gamma receptor activity);GO:0005515(protein binding);GO:0005886(plasma membrane);GO:0005887(integral component of plasma membrane);GO:0007165(signal transduction);GO:0009615(response to virus);GO:0010628(positive regulation of gene expression);GO:0016020(membrane);GO:0016021(integral component of m…	04060(Cytokine-cytokine receptor interaction);04066(HIF-1 signaling pathway);04217(Necroptosis);04380(Osteoclast differentiation);04630(JAK-STAT signaling pathway);04650(Natural killer cell mediated cytotoxicity);04658(Th1 and Th2 cell differentiation);04659(Th17 cell differentiation);05140(Leishmaniasis);05142(Chagas disease);05145(Toxoplasmosis);05152(Tuberculosis);05164(Influenza A);05167(Kapo…	NA	NA
0	ENSG00000100503	NIN	2.65949	1.20439	1.14285	0.21	0.277	0	0	ninein [Source:HGNC Symbol;Acc:HGNC:14906]	GO:0000166(nucleotide binding);GO:0000242(pericentriolar material);GO:0000922(spindle pole);GO:0005509(calcium ion binding);GO:0005515(protein binding);GO:0005525(GTP binding);GO:0005654(nucleoplasm);GO:0005730(nucleolus);GO:0005737(cytoplasm);GO:0005813(centrosome);GO:0005814(centriole);GO:0005815(microtubule organizing center);GO:0005856(cytoskeleton);GO:0005874(microtubule);GO:0005881(cytoplas…	NA	NA	NA
0	ENSG00000166900	STX3	1.83602	0.832068	1.14181	0.174	0.216	0	0	syntaxin 3 [Source:HGNC Symbol;Acc:HGNC:11438]	GO:0000149(SNARE binding);GO:0005484(SNAP receptor activity);GO:0005515(protein binding);GO:0005773(vacuole);GO:0005886(plasma membrane);GO:0005911(cell-cell junction);GO:0006836(neurotransmitter transport);GO:0006886(intracellular protein transport);GO:0006887(exocytosis);GO:0006906(vesicle fusion);GO:0008021(synaptic vesicle);GO:0008284(positive regulation of cell population proliferation);GO:0…	04130(SNARE interactions in vesicular transport);04721(Synaptic vesicle cycle)	NA	NA
0	ENSG00000156639	ZFAND3	8.81216	3.99794	1.14024	0.51	0.719	0	0	zinc finger AN1-type containing 3 [Source:HGNC Symbol;Acc:HGNC:18019]	GO:0003677(DNA binding);GO:0005515(protein binding);GO:0008270(zinc ion binding);GO:0046872(metal ion binding)	NA	NA	NA
0	ENSG00000117228	GBP1	2.71806	1.23347	1.13985	0.187	0.31	0	0	guanylate binding protein 1 [Source:HGNC Symbol;Acc:HGNC:4182]	GO:0000139(Golgi membrane);GO:0000166(nucleotide binding);GO:0002376(immune system process);GO:0003779(actin binding);GO:0003924(GTPase activity);GO:0005515(protein binding);GO:0005525(GTP binding);GO:0005576(extracellular region);GO:0005737(cytoplasm);GO:0005794(Golgi apparatus);GO:0005829(cytosol);GO:0005886(plasma membrane);GO:0012506(vesicle membrane);GO:0015629(actin cytoskeleton);GO:0016020…	04621(NOD-like receptor signaling pathway)	NA	NA
0	ENSG00000171988	JMJD1C	7.64932	3.48125	1.13573	0.47	0.669	0	0	jumonji domain containing 1C [Source:HGNC Symbol;Acc:HGNC:12313]	GO:0000118(histone deacetylase complex);GO:0000785(chromatin);GO:0003712(transcription coregulator activity);GO:0005515(protein binding);GO:0005634(nucleus);GO:0005654(nucleoplasm);GO:0006325(chromatin organization);GO:0006355(regulation of transcription, DNA-templated);GO:0006357(regulation of transcription by RNA polymerase II);GO:0007596(blood coagulation);GO:0016491(oxidoreductase activity);G…	05202(Transcriptional misregulation in cancer)	NA	NA
0	ENSG00000132334	PTPRE	3.38392	1.54193	1.13396	0.284	0.318	0	0	protein tyrosine phosphatase receptor type E [Source:HGNC Symbol;Acc:HGNC:9669]	GO:0004721(phosphoprotein phosphatase activity);GO:0004725(protein tyrosine phosphatase activity);GO:0005001(transmembrane receptor protein tyrosine phosphatase activity);GO:0005515(protein binding);GO:0005634(nucleus);GO:0005737(cytoplasm);GO:0005886(plasma membrane);GO:0006470(protein dephosphorylation);GO:0016020(membrane);GO:0016021(integral component of membrane);GO:0016311(dephosphorylation…	NA	K18033	EC:3.1.3.48
0	ENSG00000126883	NUP214	2.09582	0.957253	1.13054	0.191	0.29	0	0	nucleoporin 214 [Source:HGNC Symbol;Acc:HGNC:8064]	GO:0000278(mitotic cell cycle);GO:0005049(nuclear export signal receptor activity);GO:0005515(protein binding);GO:0005634(nucleus);GO:0005635(nuclear envelope);GO:0005643(nuclear pore);GO:0005654(nucleoplasm);GO:0005829(cytosol);GO:0006405(RNA export from nucleus);GO:0006406(mRNA export from nucleus);GO:0006606(protein import into nucleus);GO:0006611(protein export from nucleus);GO:0008139(nuclea…	03013(RNA transport);05014(Amyotrophic lateral sclerosis)	NA	NA
0	ENSG00000070961	ATP2B1	5.98067	2.73686	1.12779	0.38	0.561	0	0	ATPase plasma membrane Ca2+ transporting 1 [Source:HGNC Symbol;Acc:HGNC:814]	GO:0000166(nucleotide binding);GO:0001772(immunological synapse);GO:0001818(negative regulation of cytokine production);GO:0003056(regulation of vascular associated smooth muscle contraction);GO:0003407(neural retina development);GO:0005215(transporter activity);GO:0005388(calcium transmembrane transporter activity, phosphorylative mechanism);GO:0005515(protein binding);GO:0005516(calmodulin bind…	04020(Calcium signaling pathway);04022(cGMP-PKG signaling pathway);04024(cAMP signaling pathway);04261(Adrenergic signaling in cardiomyocytes);04925(Aldosterone synthesis and secretion);04961(Endocrine and other factor-regulated calcium reabsorption);04970(Salivary secretion);04972(Pancreatic secretion);04978(Mineral absorption)	K05850	EC:7.2.2.10
0	ENSG00000162645	GBP2	3.20562	1.47218	1.12265	0.262	0.386	0	0	guanylate binding protein 2 [Source:HGNC Symbol;Acc:HGNC:4183]	GO:0000139(Golgi membrane);GO:0000166(nucleotide binding);GO:0003924(GTPase activity);GO:0005515(protein binding);GO:0005525(GTP binding);GO:0005634(nucleus);GO:0005654(nucleoplasm);GO:0005737(cytoplasm);GO:0005794(Golgi apparatus);GO:0005829(cytosol);GO:0006955(immune response);GO:0016020(membrane);GO:0016787(hydrolase activity);GO:0031410(cytoplasmic vesicle);GO:0034504(protein localization to …	04621(NOD-like receptor signaling pathway)	NA	NA
0	ENSG00000135838	NPL	1.55789	0.71562	1.12232	0.149	0.106	0	0	N-acetylneuraminate pyruvate lyase [Source:HGNC Symbol;Acc:HGNC:16781]	GO:0003824(catalytic activity);GO:0005515(protein binding);GO:0005737(cytoplasm);GO:0005829(cytosol);GO:0005975(carbohydrate metabolic process);GO:0008747(N-acetylneuraminate lyase activity);GO:0016829(lyase activity);GO:0019262(N-acetylneuraminate catabolic process);GO:0042802(identical protein binding)	00520(Amino sugar and nucleotide sugar metabolism);01100(Metabolic pathways)	K01639	EC:4.1.3.3
0	ENSG00000034152	MAP2K3	2.63076	1.20847	1.1223	0.224	0.375	0	0	mitogen-activated protein kinase kinase 3 [Source:HGNC Symbol;Acc:HGNC:6843]	GO:0000165(MAPK cascade);GO:0000166(nucleotide binding);GO:0001817(regulation of cytokine production);GO:0001934(positive regulation of protein phosphorylation);GO:0002931(response to ischemia);GO:0004672(protein kinase activity);GO:0004674(protein serine/threonine kinase activity);GO:0004708(MAP kinase kinase activity);GO:0004713(protein tyrosine kinase activity);GO:0004714(transmembrane recepto…	04010(MAPK signaling pathway);04015(Rap1 signaling pathway);04218(Cellular senescence);04620(Toll-like receptor signaling pathway);04664(Fc epsilon RI signaling pathway);04668(TNF signaling pathway);04714(Thermogenesis);04750(Inflammatory mediator regulation of TRP channels);04912(GnRH signaling pathway);04935(Growth hormone synthesis, secretion and action);05014(Amyotrophic lateral sclerosis);05…	K04432	EC:2.7.12.2
0	ENSG00000131370	SH3BP5	2.41246	1.1099	1.12007	0.2	0.232	0	0	SH3 domain binding protein 5 [Source:HGNC Symbol;Acc:HGNC:10827]	GO:0004860(protein kinase inhibitor activity);GO:0005085(guanyl-nucleotide exchange factor activity);GO:0005515(protein binding);GO:0005654(nucleoplasm);GO:0005737(cytoplasm);GO:0005739(mitochondrion);GO:0006469(negative regulation of protein kinase activity);GO:0007165(signal transduction);GO:0016020(membrane);GO:0016604(nuclear body);GO:0017124(SH3 domain binding);GO:0030659(cytoplasmic vesicle…	NA	NA	NA
0	ENSG00000148572	NRBF2	1.93281	0.891393	1.11656	0.182	0.284	0	0	nuclear receptor binding factor 2 [Source:HGNC Symbol;Acc:HGNC:19692]	GO:0005515(protein binding);GO:0005634(nucleus);GO:0005654(nucleoplasm);GO:0005737(cytoplasm);GO:0005776(autophagosome);GO:0006914(autophagy);GO:0031410(cytoplasmic vesicle);GO:0034976(response to endoplasmic reticulum stress);GO:0035032(phosphatidylinositol 3-kinase complex, class III);GO:0043550(regulation of lipid kinase activity)	04140(Autophagy - animal);05010(Alzheimer disease);05014(Amyotrophic lateral sclerosis);05016(Huntington disease);05017(Spinocerebellar ataxia);05022(Pathways of neurodegeneration - multiple diseases)	NA	NA
0	ENSG00000157764	BRAF	5.0614	2.33585	1.11559	0.325	0.559	0	0	B-Raf proto-oncogene, serine/threonine kinase [Source:HGNC Symbol;Acc:HGNC:1097]	GO:0000165(MAPK cascade);GO:0000166(nucleotide binding);GO:0001934(positive regulation of protein phosphorylation);GO:0002318(myeloid progenitor cell differentiation);GO:0003824(catalytic activity);GO:0004672(protein kinase activity);GO:0004674(protein serine/threonine kinase activity);GO:0004708(MAP kinase kinase activity);GO:0004709(MAP kinase kinase kinase activity);GO:0004713(protein tyrosine…	01521(EGFR tyrosine kinase inhibitor resistance);01522(Endocrine resistance);04010(MAPK signaling pathway);04012(ErbB signaling pathway);04015(Rap1 signaling pathway);04024(cAMP signaling pathway);04062(Chemokine signaling pathway);04068(FoxO signaling pathway);04150(mTOR signaling pathway);04270(Vascular smooth muscle contraction);04510(Focal adhesion);04650(Natural killer cell mediated cytotoxi…	K04365	EC:2.7.11.1
0	ENSG00000163602	RYBP	3.73529	1.72605	1.11375	0.283	0.493	0	0	RING1 and YY1 binding protein [Source:HGNC Symbol;Acc:HGNC:10480]	GO:0000122(negative regulation of transcription by RNA polymerase II);GO:0003677(DNA binding);GO:0003712(transcription coregulator activity);GO:0003714(transcription corepressor activity);GO:0005515(protein binding);GO:0005634(nucleus);GO:0005654(nucleoplasm);GO:0005737(cytoplasm);GO:0006355(regulation of transcription, DNA-templated);GO:0006915(apoptotic process);GO:0007275(multicellular organis…	NA	NA	NA
0	ENSG00000204160	ZDHHC18	1.52028	0.703464	1.11179	0.147	0.133	0	0	zinc finger DHHC-type palmitoyltransferase 18 [Source:HGNC Symbol;Acc:HGNC:20712]	GO:0000139(Golgi membrane);GO:0005783(endoplasmic reticulum);GO:0005794(Golgi apparatus);GO:0006612(protein targeting to membrane);GO:0016020(membrane);GO:0016021(integral component of membrane);GO:0016409(palmitoyltransferase activity);GO:0016740(transferase activity);GO:0016746(transferase activity, transferring acyl groups);GO:0018230(peptidyl-L-cysteine S-palmitoylation);GO:0018345(protein pa…	NA	K16675	EC:2.3.1.225
0	ENSG00000125772	GPCPD1	4.31951	2.00297	1.10873	0.305	0.509	0	0	glycerophosphocholine phosphodiesterase 1 [Source:HGNC Symbol;Acc:HGNC:26957]	GO:0005737(cytoplasm);GO:0005829(cytosol);GO:0006629(lipid metabolic process);GO:0007519(skeletal muscle tissue development);GO:0008081(phosphoric diester hydrolase activity);GO:0016787(hydrolase activity);GO:0030246(carbohydrate binding);GO:0046475(glycerophospholipid catabolic process);GO:0047389(glycerophosphocholine phosphodiesterase activity);GO:2001070(starch binding)	00564(Glycerophospholipid metabolism);05231(Choline metabolism in cancer)	K18695	EC:3.1.4.2
0	ENSG00000100365	NCF4	1.56096	0.723992	1.10839	0.153	0.123	0	0	neutrophil cytosolic factor 4 [Source:HGNC Symbol;Acc:HGNC:7662]	GO:0005515(protein binding);GO:0005737(cytoplasm);GO:0005768(endosome);GO:0005829(cytosol);GO:0006909(phagocytosis);GO:0008289(lipid binding);GO:0010008(endosome membrane);GO:0016020(membrane);GO:0016176(superoxide-generating NADPH oxidase activator activity);GO:0032010(phagolysosome);GO:0032266(phosphatidylinositol-3-phosphate binding);GO:0035091(phosphatidylinositol binding);GO:0042554(superoxi…	04145(Phagosome);04380(Osteoclast differentiation);04670(Leukocyte transendothelial migration);05020(Prion disease);05140(Leishmaniasis)	NA	NA
0	ENSG00000150977	RILPL2	2.64231	1.22734	1.10627	0.214	0.267	0	0	Rab interacting lysosomal protein like 2 [Source:HGNC Symbol;Acc:HGNC:28787]	GO:0003382(epithelial cell morphogenesis);GO:0005515(protein binding);GO:0005737(cytoplasm);GO:0005813(centrosome);GO:0005815(microtubule organizing center);GO:0005829(cytosol);GO:0005856(cytoskeleton);GO:0005929(cilium);GO:0015031(protein transport);GO:0016020(membrane);GO:0036064(ciliary basal body);GO:0042802(identical protein binding);GO:0042995(cell projection);GO:0046983(protein dimerizatio…	NA	NA	NA
0	ENSG00000176597	B3GNT5	2.60498	1.2108	1.10532	0.203	0.309	0	0	UDP-GlcNAc:betaGal beta-1,3-N-acetylglucosaminyltransferase 5 [Source:HGNC Symbol;Acc:HGNC:15684]	GO:0000139(Golgi membrane);GO:0005515(protein binding);GO:0005794(Golgi apparatus);GO:0006486(protein glycosylation);GO:0007417(central nervous system development);GO:0007420(brain development);GO:0008457(beta-galactosyl-N-acetylglucosaminylgalactosylglucosyl-ceramide beta-1,3-acetylglucosaminyltransferase activity);GO:0008499(UDP-galactose:beta-N-acetylglucosamine beta-1,3-galactosyltransferase …	00601(Glycosphingolipid biosynthesis - lacto and neolacto series);01100(Metabolic pathways)	K03766	EC:2.4.1.206
0	ENSG00000266412	NCOA4	2.43473	1.13317	1.1034	0.21	0.358	0	0	nuclear receptor coactivator 4 [Source:HGNC Symbol;Acc:HGNC:7671]	GO:0003713(transcription coactivator activity);GO:0005515(protein binding);GO:0005634(nucleus);GO:0006622(protein targeting to lysosome);GO:0006879(cellular iron ion homeostasis);GO:0008584(male gonad development);GO:0009725(response to hormone);GO:0030520(intracellular estrogen receptor signaling pathway);GO:0044754(autolysosome);GO:0045893(positive regulation of transcription, DNA-templated);GO…	04216(Ferroptosis);05200(Pathways in cancer);05216(Thyroid cancer)	NA	NA
0	ENSG00000109466	KLHL2	1.85509	0.863711	1.10287	0.169	0.212	0	0	kelch like family member 2 [Source:HGNC Symbol;Acc:HGNC:6353]	GO:0001726(ruffle);GO:0003779(actin binding);GO:0005515(protein binding);GO:0005737(cytoplasm);GO:0005829(cytosol);GO:0005856(cytoskeleton);GO:0015629(actin cytoskeleton);GO:0016020(membrane);GO:0016021(integral component of membrane);GO:0016567(protein ubiquitination);GO:0030027(lamellipodium);GO:0031463(Cul3-RING ubiquitin ligase complex);GO:0042802(identical protein binding);GO:0042995(cell pr…	NA	NA	NA
0	ENSG00000164463	CREBRF	2.52171	1.17575	1.10082	0.219	0.367	0	0	CREB3 regulatory factor [Source:HGNC Symbol;Acc:HGNC:24050]	GO:0000122(negative regulation of transcription by RNA polymerase II);GO:0000977(RNA polymerase II transcription regulatory region sequence-specific DNA binding);GO:0000981(DNA-binding transcription factor activity, RNA polymerase II-specific);GO:0001228(DNA-binding transcription activator activity, RNA polymerase II-specific);GO:0003700(DNA-binding transcription factor activity);GO:0005515(prote…	NA	NA	NA
0	ENSG00000132589	FLOT2	1.82416	0.853876	1.09513	0.166	0.238	0	0	flotillin 2 [Source:HGNC Symbol;Acc:HGNC:3758]	GO:0001765(membrane raft assembly);GO:0001931(uropod);GO:0002080(acrosomal membrane);GO:0005515(protein binding);GO:0005768(endosome);GO:0005886(plasma membrane);GO:0005901(caveola);GO:0005912(adherens junction);GO:0005925(focal adhesion);GO:0007155(cell adhesion);GO:0008544(epidermis development);GO:0010629(negative regulation of gene expression);GO:0016020(membrane);GO:0016323(basolateral plasm…	04910(Insulin signaling pathway)	NA	NA
0	ENSG00000144848	ATG3	2.40321	1.12598	1.09378	0.221	0.374	0	0	autophagy related 3 [Source:HGNC Symbol;Acc:HGNC:20962]	GO:0000045(autophagosome assembly);GO:0000153(cytoplasmic ubiquitin ligase complex);GO:0000422(autophagy of mitochondrion);GO:0005515(protein binding);GO:0005737(cytoplasm);GO:0005829(cytosol);GO:0006464(cellular protein modification process);GO:0006612(protein targeting to membrane);GO:0006914(autophagy);GO:0015031(protein transport);GO:0016236(macroautophagy);GO:0016567(protein ubiquitination);…	04136(Autophagy - other);04140(Autophagy - animal);05167(Kaposi sarcoma-associated herpesvirus infection)	NA	NA
0	ENSG00000135365	PHF21A	3.14388	1.47404	1.09276	0.224	0.405	0	0	PHD finger protein 21A [Source:HGNC Symbol;Acc:HGNC:24156]	GO:0000118(histone deacetylase complex);GO:0000122(negative regulation of transcription by RNA polymerase II);GO:0003677(DNA binding);GO:0003682(chromatin binding);GO:0005515(protein binding);GO:0005634(nucleus);GO:0005654(nucleoplasm);GO:0006325(chromatin organization);GO:0046872(metal ion binding);GO:1990391(DNA repair complex)	NA	NA	NA
0	ENSG00000117298	ECE1	2.35035	1.10242	1.0922	0.206	0.271	0	0	endothelin converting enzyme 1 [Source:HGNC Symbol;Acc:HGNC:3146]	GO:0001921(positive regulation of receptor recycling);GO:0003100(regulation of systemic arterial blood pressure by endothelin);GO:0004175(endopeptidase activity);GO:0004222(metalloendopeptidase activity);GO:0005515(protein binding);GO:0005765(lysosomal membrane);GO:0005768(endosome);GO:0005769(early endosome);GO:0005886(plasma membrane);GO:0006508(proteolysis);GO:0007186(G protein-coupled recepto…	NA	K01415	EC:3.4.24.71
0	ENSG00000204397	CARD16	2.74015	1.2875	1.08969	0.243	0.347	0	0	caspase recruitment domain family member 16 [Source:HGNC Symbol;Acc:HGNC:33701]	GO:0004869(cysteine-type endopeptidase inhibitor activity);GO:0005515(protein binding);GO:0010466(negative regulation of peptidase activity);GO:0010804(negative regulation of tumor necrosis factor-mediated signaling pathway);GO:0019900(kinase binding);GO:0030414(peptidase inhibitor activity);GO:0031665(negative regulation of lipopolysaccharide-mediated signaling pathway);GO:0032091(negative regul…	04621(NOD-like receptor signaling pathway)	NA	NA
0	ENSG00000277443	MARCKS	6.98688	3.2954	1.08419	0.37	0.523	0	0	myristoylated alanine rich protein kinase C substrate [Source:HGNC Symbol;Acc:HGNC:6759]	GO:0003779(actin binding);GO:0005080(protein kinase C binding);GO:0005516(calmodulin binding);GO:0005737(cytoplasm);GO:0005813(centrosome);GO:0005856(cytoskeleton);GO:0005886(plasma membrane);GO:0005925(focal adhesion);GO:0005938(cell cortex);GO:0007015(actin filament organization);GO:0007417(central nervous system development);GO:0015629(actin cytoskeleton);GO:0016020(membrane);GO:0032432(actin …	04666(Fc gamma R-mediated phagocytosis);05206(MicroRNAs in cancer)	NA	NA
0	ENSG00000028137	TNFRSF1B	5.24319	2.47318	1.08408	0.383	0.356	0	0	TNF receptor superfamily member 1B [Source:HGNC Symbol;Acc:HGNC:11917]	GO:0002718(regulation of cytokine production involved in immune response);GO:0002724(regulation of T cell cytokine production);GO:0002947(tumor necrosis factor receptor superfamily complex);GO:0003176(aortic valve development);GO:0003177(pulmonary valve development);GO:0003332(negative regulation of extracellular matrix constituent secretion);GO:0005031(tumor necrosis factor-activated receptor ac…	04060(Cytokine-cytokine receptor interaction);04061(Viral protein interaction with cytokine and cytokine receptor);04668(TNF signaling pathway);04920(Adipocytokine signaling pathway);05014(Amyotrophic lateral sclerosis);05022(Pathways of neurodegeneration - multiple diseases);05170(Human immunodeficiency virus 1 infection)	NA	NA
0	ENSG00000171310	CHST11	6.44371	3.0401	1.08377	0.41	0.5	0	0	carbohydrate sulfotransferase 11 [Source:HGNC Symbol;Acc:HGNC:17422]	GO:0000139(Golgi membrane);GO:0001537(N-acetylgalactosamine 4-O-sulfotransferase activity);GO:0001701(in utero embryonic development);GO:0002063(chondrocyte development);GO:0005794(Golgi apparatus);GO:0005975(carbohydrate metabolic process);GO:0007585(respiratory gaseous exchange by respiratory system);GO:0008146(sulfotransferase activity);GO:0009791(post-embryonic development);GO:0016020(membran…	00532(Glycosaminoglycan biosynthesis - chondroitin sulfate / dermatan sulfate)	K01017	EC:2.8.2.5
0	ENSG00000105339	DENND3	1.84656	0.87207	1.08233	0.175	0.233	0	0	DENN domain containing 3 [Source:HGNC Symbol;Acc:HGNC:29134]	GO:0005085(guanyl-nucleotide exchange factor activity);GO:0005515(protein binding);GO:0005737(cytoplasm);GO:0005829(cytosol);GO:0008047(enzyme activator activity);GO:0008333(endosome to lysosome transport);GO:0030234(enzyme regulator activity);GO:0031410(cytoplasmic vesicle);GO:0032483(regulation of Rab protein signal transduction);GO:0044257(cellular protein catabolic process);GO:0050790(regulat…	NA	NA	NA
0	ENSG00000026297	RNASET2	3.24631	1.54045	1.07545	0.267	0.473	0	0	ribonuclease T2 [Source:HGNC Symbol;Acc:HGNC:21686]	GO:0002376(immune system process);GO:0003723(RNA binding);GO:0004518(nuclease activity);GO:0004519(endonuclease activity);GO:0004521(endoribonuclease activity);GO:0004540(ribonuclease activity);GO:0005576(extracellular region);GO:0005615(extracellular space);GO:0005739(mitochondrion);GO:0005758(mitochondrial intermembrane space);GO:0005764(lysosome);GO:0005783(endoplasmic reticulum);GO:0005788(en…	NA	K01166	EC:4.6.1.19
0	ENSG00000177156	TALDO1	4.38514	2.0851	1.07251	0.361	0.557	0	0	transaldolase 1 [Source:HGNC Symbol;Acc:HGNC:11559]	GO:0003824(catalytic activity);GO:0004801(sedoheptulose-7-phosphate:D-glyceraldehyde-3-phosphate glyceronetransferase activity);GO:0005515(protein binding);GO:0005634(nucleus);GO:0005737(cytoplasm);GO:0005829(cytosol);GO:0005975(carbohydrate metabolic process);GO:0006002(fructose 6-phosphate metabolic process);GO:0006098(pentose-phosphate shunt);GO:0009052(pentose-phosphate shunt, non-oxidative b…	00030(Pentose phosphate pathway);01100(Metabolic pathways);01200(Carbon metabolism);01230(Biosynthesis of amino acids)	K00616	EC:2.2.1.2
0	ENSG00000213654	GPSM3	2.35704	1.12092	1.07229	0.217	0.286	0	0	G protein signaling modulator 3 [Source:HGNC Symbol;Acc:HGNC:13945]	GO:0002690(positive regulation of leukocyte chemotaxis);GO:0003674(molecular_function);GO:0005515(protein binding);GO:0005575(cellular_component);GO:0005737(cytoplasm);GO:0005886(plasma membrane);GO:0008150(biological_process);GO:0030695(GTPase regulator activity);GO:0050727(regulation of inflammatory response);GO:0050729(positive regulation of inflammatory response);GO:0050790(regulation of cata…	NA	NA	NA
0	ENSG00000100330	MTMR3	2.25358	1.07177	1.07223	0.205	0.331	0	0	myotubularin related protein 3 [Source:HGNC Symbol;Acc:HGNC:7451]	GO:0004438(phosphatidylinositol-3-phosphatase activity);GO:0004721(phosphoprotein phosphatase activity);GO:0004722(protein serine/threonine phosphatase activity);GO:0004725(protein tyrosine phosphatase activity);GO:0005515(protein binding);GO:0005737(cytoplasm);GO:0005829(cytosol);GO:0006470(protein dephosphorylation);GO:0006629(lipid metabolic process);GO:0006661(phosphatidylinositol biosyntheti…	00562(Inositol phosphate metabolism);01100(Metabolic pathways);04070(Phosphatidylinositol signaling system);04140(Autophagy - animal)	K18082	EC:3.1.3.48;EC:3.1.3.64;EC:3.1.3.95
0	ENSG00000112531	QKI	4.26949	2.03778	1.06707	0.314	0.525	0	0	QKI, KH domain containing RNA binding [Source:HGNC Symbol;Acc:HGNC:21100]	GO:0001570(vasculogenesis);GO:0003676(nucleic acid binding);GO:0003723(RNA binding);GO:0003729(mRNA binding);GO:0005515(protein binding);GO:0005634(nucleus);GO:0005737(cytoplasm);GO:0006397(mRNA processing);GO:0006417(regulation of translation);GO:0007286(spermatid development);GO:0008366(axon ensheathment);GO:0008380(RNA splicing);GO:0010628(positive regulation of gene expression);GO:0017124(SH3…	NA	NA	NA
0	ENSG00000064666	CNN2	2.17308	1.03727	1.06695	0.204	0.313	0	0	calponin 2 [Source:HGNC Symbol;Acc:HGNC:2156]	GO:0001725(stress fiber);GO:0003779(actin binding);GO:0005515(protein binding);GO:0005516(calmodulin binding);GO:0005576(extracellular region);GO:0005856(cytoskeleton);GO:0005911(cell-cell junction);GO:0005925(focal adhesion);GO:0007010(cytoskeleton organization);GO:0010628(positive regulation of gene expression);GO:0016020(membrane);GO:0030097(hemopoiesis);GO:0030336(negative regulation of cell …	NA	NA	NA
0	ENSG00000070190	DAPP1	1.98665	0.949611	1.06493	0.176	0.233	0	0	dual adaptor of phosphotyrosine and 3-phosphoinositides 1 [Source:HGNC Symbol;Acc:HGNC:16500]	GO:0005515(protein binding);GO:0005543(phospholipid binding);GO:0005547(phosphatidylinositol-3,4,5-trisphosphate binding);GO:0005737(cytoplasm);GO:0005829(cytosol);GO:0005886(plasma membrane);GO:0006470(protein dephosphorylation);GO:0007165(signal transduction);GO:0016020(membrane);GO:0043325(phosphatidylinositol-3,4-bisphosphate binding)	04662(B cell receptor signaling pathway)	NA	NA
0	ENSG00000065135	GNAI3	2.82417	1.35069	1.06413	0.24	0.443	0	0	G protein subunit alpha i3 [Source:HGNC Symbol;Acc:HGNC:4387]	GO:0000139(Golgi membrane);GO:0000166(nucleotide binding);GO:0001664(G protein-coupled receptor binding);GO:0003924(GTPase activity);GO:0005515(protein binding);GO:0005525(GTP binding);GO:0005737(cytoplasm);GO:0005765(lysosomal membrane);GO:0005789(endoplasmic reticulum membrane);GO:0005794(Golgi apparatus);GO:0005813(centrosome);GO:0005815(microtubule organizing center);GO:0005834(heterotrimeric…	04015(Rap1 signaling pathway);04022(cGMP-PKG signaling pathway);04024(cAMP signaling pathway);04062(Chemokine signaling pathway);04071(Sphingolipid signaling pathway);04261(Adrenergic signaling in cardiomyocytes);04360(Axon guidance);04371(Apelin signaling pathway);04540(Gap junction);04611(Platelet activation);04670(Leukocyte transendothelial migration);04713(Circadian entrainment);04723(Retrogr…	NA	NA
0	ENSG00000153317	ASAP1	4.63213	2.21818	1.0623	0.346	0.476	0	0	ArfGAP with SH3 domain, ankyrin repeat and PH domain 1 [Source:HGNC Symbol;Acc:HGNC:2720]	GO:0001786(phosphatidylserine binding);GO:0002102(podosome);GO:0005096(GTPase activator activity);GO:0005515(protein binding);GO:0005546(phosphatidylinositol-4,5-bisphosphate binding);GO:0005547(phosphatidylinositol-3,4,5-trisphosphate binding);GO:0005737(cytoplasm);GO:0005829(cytosol);GO:0016020(membrane);GO:0030030(cell projection organization);GO:0031253(cell projection membrane);GO:0043197(de…	04144(Endocytosis);04666(Fc gamma R-mediated phagocytosis)	NA	NA
0	ENSG00000005893	LAMP2	2.46072	1.17888	1.06167	0.225	0.397	0	0	lysosomal associated membrane protein 2 [Source:HGNC Symbol;Acc:HGNC:6501]	GO:0000421(autophagosome membrane);GO:0005515(protein binding);GO:0005615(extracellular space);GO:0005764(lysosome);GO:0005765(lysosomal membrane);GO:0005768(endosome);GO:0005770(late endosome);GO:0005802(trans-Golgi network);GO:0005886(plasma membrane);GO:0006605(protein targeting);GO:0006914(autophagy);GO:0009267(cellular response to starvation);GO:0010008(endosome membrane);GO:0016020(membrane…	04140(Autophagy - animal);04142(Lysosome);04145(Phagosome);05152(Tuberculosis)	NA	NA
0	ENSG00000003402	CFLAR	5.36932	2.57581	1.05971	0.408	0.644	0	0	CASP8 and FADD like apoptosis regulator [Source:HGNC Symbol;Acc:HGNC:1876]	GO:0001666(response to hypoxia);GO:0002020(protease binding);GO:0004197(cysteine-type endopeptidase activity);GO:0005123(death receptor binding);GO:0005515(protein binding);GO:0005737(cytoplasm);GO:0005829(cytosol);GO:0006508(proteolysis);GO:0006915(apoptotic process);GO:0006919(activation of cysteine-type endopeptidase activity involved in apoptotic process);GO:0007519(skeletal muscle tissue dev…	04064(NF-kappa B signaling pathway);04140(Autophagy - animal);04210(Apoptosis);04217(Necroptosis);04668(TNF signaling pathway);05142(Chagas disease);05160(Hepatitis C)	NA	NA
0	ENSG00000217555	CKLF	2.66505	1.28021	1.05779	0.232	0.325	0	0	chemokine like factor [Source:HGNC Symbol;Acc:HGNC:13253]	GO:0005125(cytokine activity);GO:0005515(protein binding);GO:0005576(extracellular region);GO:0005615(extracellular space);GO:0006935(chemotaxis);GO:0007165(signal transduction);GO:0008009(chemokine activity);GO:0016020(membrane);GO:0016021(integral component of membrane);GO:0030593(neutrophil chemotaxis);GO:0030595(leukocyte chemotaxis);GO:0032940(secretion by cell);GO:0048246(macrophage chemota…	NA	NA	NA
0	ENSG00000103194	USP10	2.08195	1.00235	1.05456	0.181	0.33	0	0	ubiquitin specific peptidase 10 [Source:HGNC Symbol;Acc:HGNC:12608]	GO:0002039(p53 binding);GO:0003723(RNA binding);GO:0004197(cysteine-type endopeptidase activity);GO:0004843(thiol-dependent ubiquitin-specific protease activity);GO:0005515(protein binding);GO:0005634(nucleus);GO:0005654(nucleoplasm);GO:0005737(cytoplasm);GO:0005768(endosome);GO:0005769(early endosome);GO:0005829(cytosol);GO:0006281(DNA repair);GO:0006508(proteolysis);GO:0006511(ubiquitin-depende…	NA	K11841	EC:3.4.19.12
0	ENSG00000144711	IQSEC1	2.11722	1.02022	1.05329	0.205	0.261	0	0	IQ motif and Sec7 domain ArfGEF 1 [Source:HGNC Symbol;Acc:HGNC:29112]	GO:0005085(guanyl-nucleotide exchange factor activity);GO:0005515(protein binding);GO:0005634(nucleus);GO:0005730(nucleolus);GO:0005737(cytoplasm);GO:0008021(synaptic vesicle);GO:0008289(lipid binding);GO:0014069(postsynaptic density);GO:0016020(membrane);GO:0030036(actin cytoskeleton organization);GO:0030054(cell junction);GO:0031410(cytoplasmic vesicle);GO:0032012(regulation of ARF protein sign…	04144(Endocytosis)	NA	NA
0	ENSG00000164327	RICTOR	2.96193	1.42866	1.05188	0.235	0.444	0	0	RPTOR independent companion of MTOR complex 2 [Source:HGNC Symbol;Acc:HGNC:28611]	GO:0001932(regulation of protein phosphorylation);GO:0005515(protein binding);GO:0005829(cytosol);GO:0009792(embryo development ending in birth or egg hatching);GO:0010468(regulation of gene expression);GO:0018105(peptidyl-serine phosphorylation);GO:0019901(protein kinase binding);GO:0030838(positive regulation of actin filament polymerization);GO:0031532(actin cytoskeleton reorganization);GO:003…	04150(mTOR signaling pathway)	NA	NA
0	ENSG00000266094	RASSF5	1.99567	0.9628	1.05156	0.184	0.235	0	0	Ras association domain family member 5 [Source:HGNC Symbol;Acc:HGNC:17609]	GO:0005515(protein binding);GO:0005634(nucleus);GO:0005737(cytoplasm);GO:0005856(cytoskeleton);GO:0005874(microtubule);GO:0006915(apoptotic process);GO:0007165(signal transduction);GO:0008285(negative regulation of cell population proliferation);GO:0031267(small GTPase binding);GO:0031398(positive regulation of protein ubiquitination);GO:0035556(intracellular signal transduction);GO:0042802(ident…	04014(Ras signaling pathway);04015(Rap1 signaling pathway);04218(Cellular senescence);04670(Leukocyte transendothelial migration);05200(Pathways in cancer);05223(Non-small cell lung cancer)	NA	NA
0	ENSG00000177105	RHOG	2.48612	1.20225	1.04815	0.218	0.365	0	0	ras homolog family member G [Source:HGNC Symbol;Acc:HGNC:672]	GO:0000166(nucleotide binding);GO:0003924(GTPase activity);GO:0005515(protein binding);GO:0005525(GTP binding);GO:0005789(endoplasmic reticulum membrane);GO:0005829(cytosol);GO:0005856(cytoskeleton);GO:0005886(plasma membrane);GO:0005925(focal adhesion);GO:0005938(cell cortex);GO:0007015(actin filament organization);GO:0007163(establishment or maintenance of cell polarity);GO:0007264(small GTPase…	05100(Bacterial invasion of epithelial cells);05132(Salmonella infection);05135(Yersinia infection)	NA	NA
0	ENSG00000076641	PAG1	3.31027	1.60277	1.04638	0.244	0.343	0	0	phosphoprotein membrane anchor with glycosphingolipid microdomains 1 [Source:HGNC Symbol;Acc:HGNC:30043]	GO:0002250(adaptive immune response);GO:0002376(immune system process);GO:0005515(protein binding);GO:0005886(plasma membrane);GO:0007165(signal transduction);GO:0016020(membrane);GO:0016021(integral component of membrane);GO:0035556(intracellular signal transduction);GO:0035591(signaling adaptor activity);GO:0042169(SH2 domain binding);GO:0045121(membrane raft);GO:0050863(regulation of T cell ac…	NA	NA	NA
0	ENSG00000167460	TPM4	8.31531	4.06501	1.03251	0.489	0.692	0	0	tropomyosin 4 [Source:HGNC Symbol;Acc:HGNC:12013]	GO:0001649(osteoblast differentiation);GO:0001725(stress fiber);GO:0002102(podosome);GO:0003779(actin binding);GO:0005509(calcium ion binding);GO:0005515(protein binding);GO:0005737(cytoplasm);GO:0005829(cytosol);GO:0005856(cytoskeleton);GO:0005862(muscle thin filament tropomyosin);GO:0005884(actin filament);GO:0005925(focal adhesion);GO:0006936(muscle contraction);GO:0007015(actin filament organ…	04260(Cardiac muscle contraction);04261(Adrenergic signaling in cardiomyocytes);05410(Hypertrophic cardiomyopathy);05414(Dilated cardiomyopathy)	NA	NA
0	ENSG00000163565	IFI16	3.50212	1.71853	1.02705	0.273	0.464	0	0	interferon gamma inducible protein 16 [Source:HGNC Symbol;Acc:HGNC:5395]	GO:0000122(negative regulation of transcription by RNA polymerase II);GO:0000978(RNA polymerase II cis-regulatory region sequence-specific DNA binding);GO:0001227(DNA-binding transcription repressor activity, RNA polymerase II-specific);GO:0001819(positive regulation of cytokine production);GO:0002218(activation of innate immune response);GO:0002376(immune system process);GO:0003677(DNA binding);…	04621(NOD-like receptor signaling pathway)	NA	NA
0	ENSG00000076662	ICAM3	1.95515	0.960907	1.02481	0.185	0.261	0	0	intercellular adhesion molecule 3 [Source:HGNC Symbol;Acc:HGNC:5346]	GO:0005102(signaling receptor binding);GO:0005178(integrin binding);GO:0005515(protein binding);GO:0005886(plasma membrane);GO:0005887(integral component of plasma membrane);GO:0006909(phagocytosis);GO:0007155(cell adhesion);GO:0009987(cellular process);GO:0016020(membrane);GO:0016021(integral component of membrane);GO:0070062(extracellular exosome);GO:0098609(cell-cell adhesion)	04514(Cell adhesion molecules)	NA	NA
0	ENSG00000163171	CDC42EP3	2.08928	1.02788	1.02333	0.174	0.225	0	0	CDC42 effector protein 3 [Source:HGNC Symbol;Acc:HGNC:16943]	GO:0005515(protein binding);GO:0005519(cytoskeletal regulatory protein binding);GO:0005737(cytoplasm);GO:0005829(cytosol);GO:0005856(cytoskeleton);GO:0005886(plasma membrane);GO:0007165(signal transduction);GO:0007266(Rho protein signal transduction);GO:0008360(regulation of cell shape);GO:0012505(endomembrane system);GO:0015629(actin cytoskeleton);GO:0016020(membrane);GO:0030838(positive regulat…	NA	NA	NA
0	ENSG00000022277	RTF2	2.53864	1.25134	1.02058	0.231	0.427	0	0	replication termination factor 2 [Source:HGNC Symbol;Acc:HGNC:15890]	GO:0003677(DNA binding);GO:0005515(protein binding);GO:0005634(nucleus);GO:0005657(replication fork);GO:0005694(chromosome);GO:0072711(cellular response to hydroxyurea);GO:0097752(regulation of DNA stability);GO:1902979(mitotic DNA replication termination)	NA	NA	NA
0	ENSG00000160584	SIK3	8.68845	4.28444	1.01999	0.48	0.698	0	0	SIK family kinase 3 [Source:HGNC Symbol;Acc:HGNC:29165]	GO:0000166(nucleotide binding);GO:0000226(microtubule cytoskeleton organization);GO:0000287(magnesium ion binding);GO:0004672(protein kinase activity);GO:0004674(protein serine/threonine kinase activity);GO:0005515(protein binding);GO:0005524(ATP binding);GO:0005654(nucleoplasm);GO:0005737(cytoplasm);GO:0006468(protein phosphorylation);GO:0016301(kinase activity);GO:0016310(phosphorylation);GO:00…	NA	K19009	EC:2.7.11.1
0	ENSG00000119900	OGFRL1	1.56808	0.773827	1.01892	0.148	0.15	0	0	opioid growth factor receptor like 1 [Source:HGNC Symbol;Acc:HGNC:21378]	GO:0016020(membrane);GO:0038023(signaling receptor activity)	NA	NA	NA
0	ENSG00000137312	FLOT1	2.72015	1.3437	1.01747	0.244	0.406	0	0	flotillin 1 [Source:HGNC Symbol;Acc:HGNC:3757]	GO:0001765(membrane raft assembly);GO:0001819(positive regulation of cytokine production);GO:0001931(uropod);GO:0001934(positive regulation of protein phosphorylation);GO:0002020(protease binding);GO:0002090(regulation of receptor internalization);GO:0005515(protein binding);GO:0005765(lysosomal membrane);GO:0005768(endosome);GO:0005769(early endosome);GO:0005815(microtubule organizing center);GO…	04910(Insulin signaling pathway)	NA	NA
0	ENSG00000144118	RALB	1.69931	0.839852	1.01674	0.163	0.244	0	0	RAS like proto-oncogene B [Source:HGNC Symbol;Acc:HGNC:9840]	GO:0000166(nucleotide binding);GO:0001928(regulation of exocyst assembly);GO:0001934(positive regulation of protein phosphorylation);GO:0003924(GTPase activity);GO:0003925(obsolete small monomeric GTPase activity);GO:0005515(protein binding);GO:0005525(GTP binding);GO:0005886(plasma membrane);GO:0006915(apoptotic process);GO:0007049(cell cycle);GO:0007165(signal transduction);GO:0007265(Ras prote…	04014(Ras signaling pathway);04015(Rap1 signaling pathway);04072(Phospholipase D signaling pathway);05200(Pathways in cancer);05210(Colorectal cancer);05212(Pancreatic cancer)	NA	NA
0	ENSG00000015475	BID	2.16837	1.0722	1.01604	0.18	0.282	0	0	BH3 interacting domain death agonist [Source:HGNC Symbol;Acc:HGNC:1050]	GO:0001836(release of cytochrome c from mitochondria);GO:0005123(death receptor binding);GO:0005515(protein binding);GO:0005737(cytoplasm);GO:0005739(mitochondrion);GO:0005741(mitochondrial outer membrane);GO:0005829(cytosol);GO:0006626(protein targeting to mitochondrion);GO:0006915(apoptotic process);GO:0006919(activation of cysteine-type endopeptidase activity involved in apoptotic process);GO:…	01524(Platinum drug resistance);04071(Sphingolipid signaling pathway);04115(p53 signaling pathway);04210(Apoptosis);04215(Apoptosis - multiple species);04217(Necroptosis);04650(Natural killer cell mediated cytotoxicity);04932(Non-alcoholic fatty liver disease);05010(Alzheimer disease);05014(Amyotrophic lateral sclerosis);05022(Pathways of neurodegeneration - multiple diseases);05152(Tuberculosis)…	NA	NA
0	ENSG00000008294	SPAG9	4.91877	2.43852	1.01229	0.335	0.571	0	0	sperm associated antigen 9 [Source:HGNC Symbol;Acc:HGNC:14524]	GO:0001669(acrosomal vesicle);GO:0001933(negative regulation of protein phosphorylation);GO:0005078(MAP-kinase scaffold activity);GO:0005515(protein binding);GO:0005737(cytoplasm);GO:0005764(lysosome);GO:0005765(lysosomal membrane);GO:0005829(cytosol);GO:0008432(JUN kinase binding);GO:0016020(membrane);GO:0016021(integral component of membrane);GO:0016192(vesicle-mediated transport);GO:0019894(ki…	NA	NA	NA
0	ENSG00000122694	GLIPR2	2.05028	1.02111	1.00569	0.187	0.274	0	0	GLI pathogenesis related 2 [Source:HGNC Symbol;Acc:HGNC:18007]	GO:0000139(Golgi membrane);GO:0005576(extracellular region);GO:0005615(extracellular space);GO:0005794(Golgi apparatus);GO:0010634(positive regulation of epithelial cell migration);GO:0010718(positive regulation of epithelial to mesenchymal transition);GO:0016020(membrane);GO:0042803(protein homodimerization activity);GO:0070062(extracellular exosome);GO:0070374(positive regulation of ERK1 and ER…	NA	NA	NA
0	ENSG00000140030	GPR65	1.68942	0.842757	1.00334	0.152	0.146	0	0	G protein-coupled receptor 65 [Source:HGNC Symbol;Acc:HGNC:4517]	GO:0004930(G protein-coupled receptor activity);GO:0005886(plasma membrane);GO:0005887(integral component of plasma membrane);GO:0006915(apoptotic process);GO:0006955(immune response);GO:0007165(signal transduction);GO:0007186(G protein-coupled receptor signaling pathway);GO:0007189(adenylate cyclase-activating G protein-coupled receptor signaling pathway);GO:0007275(multicellular organism develo…	NA	NA	NA
0	ENSG00000140575	IQGAP1	5.94872	2.96762	1.00327	0.432	0.698	0	0	IQ motif containing GTPase activating protein 1 [Source:HGNC Symbol;Acc:HGNC:6110]	GO:0001726(ruffle);GO:0001817(regulation of cytokine production);GO:0005078(MAP-kinase scaffold activity);GO:0005095(GTPase inhibitor activity);GO:0005096(GTPase activator activity);GO:0005509(calcium ion binding);GO:0005515(protein binding);GO:0005516(calmodulin binding);GO:0005547(phosphatidylinositol-3,4,5-trisphosphate binding);GO:0005634(nucleus);GO:0005737(cytoplasm);GO:0005829(cytosol);GO:…	04520(Adherens junction);04810(Regulation of actin cytoskeleton);05205(Proteoglycans in cancer)	NA	NA
0	ENSG00000103490	PYCARD	2.26257	1.12956	1.00221	0.198	0.335	0	0	PYD and CARD domain containing [Source:HGNC Symbol;Acc:HGNC:16608]	GO:0000139(Golgi membrane);GO:0001773(myeloid dendritic cell activation);GO:0002020(protease binding);GO:0002218(activation of innate immune response);GO:0002230(positive regulation of defense response to virus by host);GO:0002277(myeloid dendritic cell activation involved in immune response);GO:0002376(immune system process);GO:0002588(positive regulation of antigen processing and presentation o…	04217(Necroptosis);04621(NOD-like receptor signaling pathway);04623(Cytosolic DNA-sensing pathway);04625(C-type lectin receptor signaling pathway);05130(Pathogenic Escherichia coli infection);05131(Shigellosis);05132(Salmonella infection);05133(Pertussis);05134(Legionellosis);05135(Yersinia infection);05164(Influenza A)	NA	NA
0	ENSG00000168010	ATG16L2	1.41438	0.706553	1.0013	0.146	0.147	0	0	autophagy related 16 like 2 [Source:HGNC Symbol;Acc:HGNC:25464]	GO:0000045(autophagosome assembly);GO:0000421(autophagosome membrane);GO:0005515(protein binding);GO:0005654(nucleoplasm);GO:0005737(cytoplasm);GO:0005829(cytosol);GO:0015031(protein transport);GO:0039689(negative stranded viral RNA replication)	04140(Autophagy - animal)	NA	NA
0	ENSG00000038219	BOD1L1	2.79179	1.4038	0.991853	0.24	0.469	0	0	biorientation of chromosomes in cell division 1 like 1 [Source:HGNC Symbol;Acc:HGNC:31792]	GO:0000922(spindle pole);GO:0000940(condensed chromosome outer kinetochore);GO:0004864(protein phosphatase inhibitor activity);GO:0005515(protein binding);GO:0005654(nucleoplasm);GO:0005694(chromosome);GO:0005737(cytoplasm);GO:0005813(centrosome);GO:0005815(microtubule organizing center);GO:0005856(cytoskeleton);GO:0005876(spindle microtubule);GO:0006281(DNA repair);GO:0006974(cellular response t…	NA	NA	NA
0	ENSG00000177663	IL17RA	1.71319	0.86544	0.985182	0.163	0.247	0	0	interleukin 17 receptor A [Source:HGNC Symbol;Acc:HGNC:5985]	GO:0002250(adaptive immune response);GO:0002376(immune system process);GO:0005102(signaling receptor binding);GO:0005515(protein binding);GO:0005576(extracellular region);GO:0005886(plasma membrane);GO:0005887(integral component of plasma membrane);GO:0006954(inflammatory response);GO:0007166(cell surface receptor signaling pathway);GO:0009615(response to virus);GO:0016020(membrane);GO:0016021(in…	04060(Cytokine-cytokine receptor interaction);04657(IL-17 signaling pathway)	NA	NA
0	ENSG00000048740	CELF2	4.94246	2.51469	0.974848	0.364	0.404	0	0	CUGBP Elav-like family member 2 [Source:HGNC Symbol;Acc:HGNC:2550]	GO:0000381(regulation of alternative mRNA splicing, via spliceosome);GO:0003676(nucleic acid binding);GO:0003723(RNA binding);GO:0003729(mRNA binding);GO:0003730(mRNA 3'-UTR binding);GO:0005634(nucleus);GO:0005654(nucleoplasm);GO:0005737(cytoplasm);GO:0006376(mRNA splice site selection);GO:0006396(RNA processing);GO:0006397(mRNA processing);GO:0008016(regulation of heart contraction);GO:0009987(c…	NA	NA	NA
0	ENSG00000197324	LRP10	2.27524	1.16297	0.968201	0.21	0.391	0	0	LDL receptor related protein 10 [Source:HGNC Symbol;Acc:HGNC:14553]	GO:0005041(low-density lipoprotein particle receptor activity);GO:0005515(protein binding);GO:0005886(plasma membrane);GO:0005905(clathrin-coated pit);GO:0006629(lipid metabolic process);GO:0006869(lipid transport);GO:0006897(endocytosis);GO:0016020(membrane);GO:0016021(integral component of membrane);GO:0048839(inner ear development)	NA	NA	NA
0	ENSG00000155744	FAM126B	1.86344	0.952838	0.967665	0.159	0.304	0	0	family with sequence similarity 126 member B [Source:HGNC Symbol;Acc:HGNC:28593]	GO:0005515(protein binding);GO:0005737(cytoplasm);GO:0005829(cytosol);GO:0005886(plasma membrane);GO:0016020(membrane);GO:0046854(phosphatidylinositol phosphorylation);GO:0072659(protein localization to plasma membrane)	NA	NA	NA
0	ENSG00000073910	FRY	1.9986	1.02473	0.963739	0.172	0.258	0	0	FRY microtubule binding protein [Source:HGNC Symbol;Acc:HGNC:20367]	GO:0000902(cell morphogenesis);GO:0000922(spindle pole);GO:0004857(enzyme inhibitor activity);GO:0005737(cytoplasm);GO:0005815(microtubule organizing center);GO:0005856(cytoskeleton);GO:0005938(cell cortex);GO:0030427(site of polarized growth);GO:0031175(neuron projection development);GO:0043086(negative regulation of catalytic activity);GO:1904428(negative regulation of tubulin deacetylation)	NA	NA	NA
0	ENSG00000077238	IL4R	2.32359	1.19156	0.96351	0.208	0.359	0	0	interleukin 4 receptor [Source:HGNC Symbol;Acc:HGNC:6015]	GO:0002376(immune system process);GO:0002532(production of molecular mediator involved in inflammatory response);GO:0002639(positive regulation of immunoglobulin production);GO:0004896(cytokine receptor activity);GO:0004913(interleukin-4 receptor activity);GO:0005515(protein binding);GO:0005576(extracellular region);GO:0005615(extracellular space);GO:0005654(nucleoplasm);GO:0005886(plasma membran…	04060(Cytokine-cytokine receptor interaction);04151(PI3K-Akt signaling pathway);04630(JAK-STAT signaling pathway);04640(Hematopoietic cell lineage);04658(Th1 and Th2 cell differentiation);04659(Th17 cell differentiation);05200(Pathways in cancer);05321(Inflammatory bowel disease)	NA	NA
0	ENSG00000188313	PLSCR1	3.06232	1.57152	0.962468	0.259	0.449	0	0	phospholipid scramblase 1 [Source:HGNC Symbol;Acc:HGNC:9092]	GO:0000287(magnesium ion binding);GO:0001228(DNA-binding transcription activator activity, RNA polymerase II-specific);GO:0001618(virus receptor activity);GO:0003677(DNA binding);GO:0004518(nuclease activity);GO:0005154(epidermal growth factor receptor binding);GO:0005509(calcium ion binding);GO:0005515(protein binding);GO:0005634(nucleus);GO:0005654(nucleoplasm);GO:0005730(nucleolus);GO:0005737(…	NA	NA	NA
0	ENSG00000104763	ASAH1	2.64521	1.35879	0.961063	0.225	0.398	0	0	N-acylsphingosine amidohydrolase 1 [Source:HGNC Symbol;Acc:HGNC:735]	GO:0003714(transcription corepressor activity);GO:0005515(protein binding);GO:0005576(extracellular region);GO:0005615(extracellular space);GO:0005634(nucleus);GO:0005737(cytoplasm);GO:0005764(lysosome);GO:0006629(lipid metabolic process);GO:0006631(fatty acid metabolic process);GO:0006665(sphingolipid metabolic process);GO:0016020(membrane);GO:0016021(integral component of membrane);GO:0016787(h…	00600(Sphingolipid metabolism);01100(Metabolic pathways);04071(Sphingolipid signaling pathway);04142(Lysosome)	K12348	EC:3.5.1.23
0	ENSG00000180370	PAK2	3.79095	1.9501	0.959007	0.31	0.573	0	0	p21 (RAC1) activated kinase 2 [Source:HGNC Symbol;Acc:HGNC:8591]	GO:0000166(nucleotide binding);GO:0002223(stimulatory C-type lectin receptor signaling pathway);GO:0003300(cardiac muscle hypertrophy);GO:0003824(catalytic activity);GO:0004672(protein kinase activity);GO:0004674(protein serine/threonine kinase activity);GO:0005515(protein binding);GO:0005524(ATP binding);GO:0005634(nucleus);GO:0005737(cytoplasm);GO:0005829(cytosol);GO:0005886(plasma membrane);GO…	04010(MAPK signaling pathway);04012(ErbB signaling pathway);04014(Ras signaling pathway);04360(Axon guidance);04510(Focal adhesion);04660(T cell receptor signaling pathway);04810(Regulation of actin cytoskeleton);05130(Pathogenic Escherichia coli infection);05170(Human immunodeficiency virus 1 infection);05211(Renal cell carcinoma)	K04410	EC:2.7.11.1
0	ENSG00000067048	DDX3Y	1.49249	0.768297	0.957986	0.136	0.141	0	0	DEAD-box helicase 3 Y-linked [Source:HGNC Symbol;Acc:HGNC:2699]	GO:0000166(nucleotide binding);GO:0003676(nucleic acid binding);GO:0003677(DNA binding);GO:0003723(RNA binding);GO:0003724(RNA helicase activity);GO:0004386(helicase activity);GO:0005524(ATP binding);GO:0005634(nucleus);GO:0005654(nucleoplasm);GO:0005737(cytoplasm);GO:0005829(cytosol);GO:0007276(gamete generation);GO:0016020(membrane);GO:0016787(hydrolase activity);GO:0016887(ATPase activity);GO:…	NA	K17642	EC:3.6.4.13
0	ENSG00000068383	INPP5A	1.67595	0.863152	0.957291	0.147	0.257	0	0	inositol polyphosphate-5-phosphatase A [Source:HGNC Symbol;Acc:HGNC:6076]	GO:0003824(catalytic activity);GO:0004445(inositol-polyphosphate 5-phosphatase activity);GO:0005515(protein binding);GO:0005886(plasma membrane);GO:0006796(phosphate-containing compound metabolic process);GO:0016020(membrane);GO:0016311(dephosphorylation);GO:0016787(hydrolase activity);GO:0016791(phosphatase activity);GO:0019637(organophosphate metabolic process);GO:0030425(dendrite);GO:0042731(P…	00562(Inositol phosphate metabolism);01100(Metabolic pathways);04070(Phosphatidylinositol signaling system);04910(Insulin signaling pathway)	K01106	EC:3.1.3.56
0	ENSG00000108946	PRKAR1A	2.43968	1.25654	0.957235	0.224	0.436	0	0	protein kinase cAMP-dependent type I regulatory subunit alpha [Source:HGNC Symbol;Acc:HGNC:9388]	GO:0000166(nucleotide binding);GO:0001707(mesoderm formation);GO:0001772(immunological synapse);GO:0001932(regulation of protein phosphorylation);GO:0004862(cAMP-dependent protein kinase inhibitor activity);GO:0005515(protein binding);GO:0005737(cytoplasm);GO:0005771(multivesicular body);GO:0005813(centrosome);GO:0005829(cytosol);GO:0005886(plasma membrane);GO:0005930(axoneme);GO:0005952(cAMP-dep…	04910(Insulin signaling pathway)	NA	NA
0	ENSG00000169891	REPS2	1.35748	0.700117	0.955263	0.135	0.169	0	0	RALBP1 associated Eps domain containing 2 [Source:HGNC Symbol;Acc:HGNC:9963]	GO:0005509(calcium ion binding);GO:0005515(protein binding);GO:0005737(cytoplasm);GO:0005829(cytosol);GO:0006897(endocytosis);GO:0007173(epidermal growth factor receptor signaling pathway);GO:0016197(endosomal transport);GO:0046872(metal ion binding);GO:0065003(protein-containing complex assembly)	NA	NA	NA
0	ENSG00000113742	CPEB4	2.26026	1.16677	0.953974	0.202	0.375	0	0	cytoplasmic polyadenylation element binding protein 4 [Source:HGNC Symbol;Acc:HGNC:21747]	GO:0000900(translation repressor activity, mRNA regulatory element binding);GO:0002931(response to ischemia);GO:0003676(nucleic acid binding);GO:0003723(RNA binding);GO:0003730(mRNA 3'-UTR binding);GO:0005515(protein binding);GO:0005634(nucleus);GO:0005737(cytoplasm);GO:0005783(endoplasmic reticulum);GO:0006412(translation);GO:0006417(regulation of translation);GO:0008135(translation factor activ…	04114(Oocyte meiosis);04914(Progesterone-mediated oocyte maturation)	NA	NA
0	ENSG00000147416	ATP6V1B2	1.68568	0.870845	0.952845	0.154	0.21	0	0	ATPase H+ transporting V1 subunit B2 [Source:HGNC Symbol;Acc:HGNC:854]	GO:0000221(vacuolar proton-transporting V-type ATPase, V1 domain);GO:0001726(ruffle);GO:0005515(protein binding);GO:0005524(ATP binding);GO:0005737(cytoplasm);GO:0005765(lysosomal membrane);GO:0005829(cytosol);GO:0005886(plasma membrane);GO:0005902(microvillus);GO:0006811(ion transport);GO:0006812(cation transport);GO:0006996(organelle organization);GO:0015078(proton transmembrane transporter act…	00190(Oxidative phosphorylation);01100(Metabolic pathways);04145(Phagosome);04150(mTOR signaling pathway);04721(Synaptic vesicle cycle);04966(Collecting duct acid secretion);05110(Vibrio cholerae infection);05120(Epithelial cell signaling in Helicobacter pylori infection);05165(Human papillomavirus infection);05323(Rheumatoid arthritis)	NA	NA
0	ENSG00000075426	FOSL2	2.99898	1.55036	0.95187	0.259	0.45	0	0	FOS like 2, AP-1 transcription factor subunit [Source:HGNC Symbol;Acc:HGNC:3798]	GO:0000785(chromatin);GO:0000977(RNA polymerase II transcription regulatory region sequence-specific DNA binding);GO:0000978(RNA polymerase II cis-regulatory region sequence-specific DNA binding);GO:0000981(DNA-binding transcription factor activity, RNA polymerase II-specific);GO:0001228(DNA-binding transcription activator activity, RNA polymerase II-specific);GO:0003334(keratinocyte development)…	04380(Osteoclast differentiation)	NA	NA
0	ENSG00000127947	PTPN12	2.68974	1.3918	0.950512	0.231	0.351	0	0	protein tyrosine phosphatase non-receptor type 12 [Source:HGNC Symbol;Acc:HGNC:9645]	GO:0002102(podosome);GO:0004721(phosphoprotein phosphatase activity);GO:0004725(protein tyrosine phosphatase activity);GO:0004726(non-membrane spanning protein tyrosine phosphatase activity);GO:0005515(protein binding);GO:0005634(nucleus);GO:0005654(nucleoplasm);GO:0005737(cytoplasm);GO:0005829(cytosol);GO:0005925(focal adhesion);GO:0006470(protein dephosphorylation);GO:0016311(dephosphorylation)…	NA	K18024	EC:3.1.3.48
0	ENSG00000116729	WLS	1.5043	0.781579	0.944626	0.133	0.213	0	0	Wnt ligand secretion mediator [Source:HGNC Symbol;Acc:HGNC:30238]	GO:0000139(Golgi membrane);GO:0001707(mesoderm formation);GO:0005515(protein binding);GO:0005768(endosome);GO:0005769(early endosome);GO:0005783(endoplasmic reticulum);GO:0005789(endoplasmic reticulum membrane);GO:0005794(Golgi apparatus);GO:0005802(trans-Golgi network);GO:0005829(cytosol);GO:0005886(plasma membrane);GO:0006886(intracellular protein transport);GO:0009948(anterior/posterior axis s…	NA	NA	NA
0	ENSG00000130775	THEMIS2	1.22854	0.638919	0.943238	0.124	0.114	0	0	thymocyte selection associated family member 2 [Source:HGNC Symbol;Acc:HGNC:16839]	GO:0002376(immune system process);GO:0005515(protein binding);GO:0005634(nucleus);GO:0005737(cytoplasm);GO:0006954(inflammatory response);GO:0007155(cell adhesion);GO:0050852(T cell receptor signaling pathway);GO:0050864(regulation of B cell activation)	NA	NA	NA
0	ENSG00000198604	BAZ1A	4.18506	2.17734	0.942683	0.301	0.583	0	0	bromodomain adjacent to zinc finger domain 1A [Source:HGNC Symbol;Acc:HGNC:960]	GO:0000228(nuclear chromosome);GO:0005515(protein binding);GO:0005634(nucleus);GO:0006261(DNA-dependent DNA replication);GO:0006338(chromatin remodeling);GO:0006357(regulation of transcription by RNA polymerase II);GO:0008623(CHRAC);GO:0016590(ACF complex);GO:0046872(metal ion binding)	NA	NA	NA
0	ENSG00000135604	STX11	1.49597	0.778605	0.942122	0.139	0.169	0	0	syntaxin 11 [Source:HGNC Symbol;Acc:HGNC:11429]	GO:0000149(SNARE binding);GO:0005484(SNAP receptor activity);GO:0005515(protein binding);GO:0005794(Golgi apparatus);GO:0005886(plasma membrane);GO:0006886(intracellular protein transport);GO:0006887(exocytosis);GO:0006906(vesicle fusion);GO:0008021(synaptic vesicle);GO:0012505(endomembrane system);GO:0015031(protein transport);GO:0016020(membrane);GO:0016021(integral component of membrane);GO:00…	04130(SNARE interactions in vesicular transport)	NA	NA
0	ENSG00000279838	ENSG00000279838	1.34364	0.700997	0.938663	0.125	0.141	0	0	TEC	NA	NA	NA	NA
0	ENSG00000109332	UBE2D3	6.49328	3.4042	0.931631	0.455	0.747	0	0	ubiquitin conjugating enzyme E2 D3 [Source:HGNC Symbol;Acc:HGNC:12476]	GO:0000122(negative regulation of transcription by RNA polymerase II);GO:0000166(nucleotide binding);GO:0000209(protein polyubiquitination);GO:0004842(ubiquitin-protein transferase activity);GO:0005515(protein binding);GO:0005524(ATP binding);GO:0005634(nucleus);GO:0005654(nucleoplasm);GO:0005768(endosome);GO:0005829(cytosol);GO:0005886(plasma membrane);GO:0006281(DNA repair);GO:0006464(cellular …	04120(Ubiquitin mediated proteolysis);04141(Protein processing in endoplasmic reticulum);05131(Shigellosis)	K06689	EC:2.3.2.23
0	ENSG00000188559	RALGAPA2	2.76989	1.45877	0.925075	0.219	0.407	0	0	Ral GTPase activating protein catalytic subunit alpha 2 [Source:HGNC Symbol;Acc:HGNC:16207]	GO:0005096(GTPase activator activity);GO:0005615(extracellular space);GO:0005634(nucleus);GO:0005737(cytoplasm);GO:0005829(cytosol);GO:0005886(plasma membrane);GO:0043547(positive regulation of GTPase activity);GO:0046982(protein heterodimerization activity);GO:0051056(regulation of small GTPase mediated signal transduction);GO:0090630(activation of GTPase activity)	NA	NA	NA
0	ENSG00000110422	HIPK3	2.19686	1.15731	0.924669	0.189	0.378	0	0	homeodomain interacting protein kinase 3 [Source:HGNC Symbol;Acc:HGNC:4915]	GO:0000166(nucleotide binding);GO:0004672(protein kinase activity);GO:0004674(protein serine/threonine kinase activity);GO:0004713(protein tyrosine kinase activity);GO:0005524(ATP binding);GO:0005634(nucleus);GO:0005737(cytoplasm);GO:0005829(cytosol);GO:0005886(plasma membrane);GO:0006468(protein phosphorylation);GO:0006915(apoptotic process);GO:0009299(mRNA transcription);GO:0016301(kinase activ…	04218(Cellular senescence)	K08826	EC:2.7.11.1
0	ENSG00000170892	TSEN34	1.40889	0.743194	0.922748	0.138	0.215	0	0	tRNA splicing endonuclease subunit 34 [Source:HGNC Symbol;Acc:HGNC:15506]	GO:0000213(tRNA-intron endonuclease activity);GO:0000214(tRNA-intron endonuclease complex);GO:0000379(tRNA-type intron splice site recognition and cleavage);GO:0003676(nucleic acid binding);GO:0004518(nuclease activity);GO:0004519(endonuclease activity);GO:0005634(nucleus);GO:0005654(nucleoplasm);GO:0005730(nucleolus);GO:0006388(tRNA splicing, via endonucleolytic cleavage and ligation);GO:0006397…	NA	K15323	EC:4.6.1.16
0	ENSG00000114626	ABTB1	1.2031	0.635363	0.921106	0.121	0.13	0	0	ankyrin repeat and BTB domain containing 1 [Source:HGNC Symbol;Acc:HGNC:18275]	GO:0000151(ubiquitin ligase complex);GO:0003746(translation elongation factor activity);GO:0005515(protein binding);GO:0005730(nucleolus);GO:0005737(cytoplasm);GO:0005829(cytosol);GO:0005886(plasma membrane);GO:0006412(translation);GO:0006414(translational elongation)	NA	NA	NA
0	ENSG00000076513	ANKRD13A	1.51497	0.800777	0.91982	0.145	0.251	0	0	ankyrin repeat domain 13A [Source:HGNC Symbol;Acc:HGNC:21268]	GO:0002091(negative regulation of receptor internalization);GO:0005515(protein binding);GO:0005737(cytoplasm);GO:0005768(endosome);GO:0005770(late endosome);GO:0005886(plasma membrane);GO:0016020(membrane);GO:0048471(perinuclear region of cytoplasm);GO:0140036(ubiquitin-dependent protein binding);GO:1905667(negative regulation of protein localization to endosome)	NA	NA	NA
0	ENSG00000111802	TDP2	1.37305	0.726618	0.918117	0.124	0.197	0	0	tyrosyl-DNA phosphodiesterase 2 [Source:HGNC Symbol;Acc:HGNC:17768]	GO:0000287(magnesium ion binding);GO:0003697(single-stranded DNA binding);GO:0003714(transcription corepressor activity);GO:0003824(catalytic activity);GO:0004518(nuclease activity);GO:0005515(protein binding);GO:0005634(nucleus);GO:0005654(nucleoplasm);GO:0005730(nucleolus);GO:0005737(cytoplasm);GO:0006281(DNA repair);GO:0006302(double-strand break repair);GO:0006974(cellular response to DNA dam…	NA	NA	NA
0	ENSG00000167193	CRK	2.21843	1.17714	0.914249	0.217	0.399	0	0	CRK proto-oncogene, adaptor protein [Source:HGNC Symbol;Acc:HGNC:2362]	GO:0001764(neuron migration);GO:0001784(phosphotyrosine residue binding);GO:0001878(response to yeast);GO:0002685(regulation of leukocyte migration);GO:0005159(insulin-like growth factor receptor binding);GO:0005515(protein binding);GO:0005634(nucleus);GO:0005737(cytoplasm);GO:0005829(cytosol);GO:0005886(plasma membrane);GO:0006357(regulation of transcription by RNA polymerase II);GO:0006629(lipi…	04010(MAPK signaling pathway);04012(ErbB signaling pathway);04015(Rap1 signaling pathway);04062(Chemokine signaling pathway);04510(Focal adhesion);04666(Fc gamma R-mediated phagocytosis);04722(Neurotrophin signaling pathway);04810(Regulation of actin cytoskeleton);04910(Insulin signaling pathway);04935(Growth hormone synthesis, secretion and action);05100(Bacterial invasion of epithelial cells);0…	NA	NA
0	ENSG00000211455	STK38L	1.78164	0.945425	0.914171	0.155	0.286	0	0	serine/threonine kinase 38 like [Source:HGNC Symbol;Acc:HGNC:17848]	GO:0000166(nucleotide binding);GO:0000287(magnesium ion binding);GO:0003779(actin binding);GO:0004672(protein kinase activity);GO:0004674(protein serine/threonine kinase activity);GO:0005515(protein binding);GO:0005524(ATP binding);GO:0005737(cytoplasm);GO:0005829(cytosol);GO:0005856(cytoskeleton);GO:0006468(protein phosphorylation);GO:0015629(actin cytoskeleton);GO:0016020(membrane);GO:0016301(k…	NA	K08790	EC:2.7.11.1
0	ENSG00000113269	RNF130	1.86576	0.991565	0.91198	0.178	0.224	0	0	ring finger protein 130 [Source:HGNC Symbol;Acc:HGNC:18280]	GO:0004842(ubiquitin-protein transferase activity);GO:0005737(cytoplasm);GO:0006511(ubiquitin-dependent protein catabolic process);GO:0006915(apoptotic process);GO:0012501(programmed cell death);GO:0016020(membrane);GO:0016021(integral component of membrane);GO:0016567(protein ubiquitination);GO:0016740(transferase activity);GO:0046872(metal ion binding);GO:0061630(ubiquitin protein ligase activi…	NA	K15701	EC:2.3.2.27
0	ENSG00000109046	WSB1	4.42608	2.36025	0.907092	0.324	0.633	0	0	WD repeat and SOCS box containing 1 [Source:HGNC Symbol;Acc:HGNC:19221]	GO:0005515(protein binding);GO:0005829(cytosol);GO:0008150(biological_process);GO:0016567(protein ubiquitination);GO:0035556(intracellular signal transduction)	NA	NA	NA
0	ENSG00000113532	ST8SIA4	2.37182	1.26554	0.906239	0.188	0.284	0	0	ST8 alpha-N-acetyl-neuraminide alpha-2,8-sialyltransferase 4 [Source:HGNC Symbol;Acc:HGNC:10871]	GO:0000139(Golgi membrane);GO:0001574(ganglioside biosynthetic process);GO:0003828(alpha-N-acetylneuraminate alpha-2,8-sialyltransferase activity);GO:0005794(Golgi apparatus);GO:0006464(cellular protein modification process);GO:0006486(protein glycosylation);GO:0006491(N-glycan processing);GO:0007399(nervous system development);GO:0008373(sialyltransferase activity);GO:0009311(oligosaccharide met…	NA	NA	NA
0	ENSG00000165025	SYK	1.90463	1.01682	0.90544	0.169	0.3	0	0	spleen associated tyrosine kinase [Source:HGNC Symbol;Acc:HGNC:11491]	GO:0000166(nucleotide binding);GO:0001525(angiogenesis);GO:0001775(cell activation);GO:0001784(phosphotyrosine residue binding);GO:0001819(positive regulation of cytokine production);GO:0001820(serotonin secretion);GO:0001945(lymph vessel development);GO:0002092(positive regulation of receptor internalization);GO:0002223(stimulatory C-type lectin receptor signaling pathway);GO:0002250(adaptive im…	04064(NF-kappa B signaling pathway);04072(Phospholipase D signaling pathway);04151(PI3K-Akt signaling pathway);04380(Osteoclast differentiation);04611(Platelet activation);04625(C-type lectin receptor signaling pathway);04650(Natural killer cell mediated cytotoxicity);04662(B cell receptor signaling pathway);04664(Fc epsilon RI signaling pathway);04666(Fc gamma R-mediated phagocytosis);05152(Tube…	K05855	EC:2.7.10.2
0	ENSG00000065882	TBC1D1	1.87659	1.00205	0.905155	0.158	0.263	0	0	TBC1 domain family member 1 [Source:HGNC Symbol;Acc:HGNC:11578]	GO:0005096(GTPase activator activity);GO:0005515(protein binding);GO:0005634(nucleus);GO:0006886(intracellular protein transport);GO:0032880(regulation of protein localization);GO:0050790(regulation of catalytic activity);GO:0090630(activation of GTPase activity)	04152(AMPK signaling pathway)	NA	NA
0	ENSG00000083223	TUT7	2.5563	1.36801	0.901978	0.217	0.465	0	0	terminal uridylyl transferase 7 [Source:HGNC Symbol;Acc:HGNC:25817]	GO:0000289(nuclear-transcribed mRNA poly(A) tail shortening);GO:0001556(oocyte maturation);GO:0003676(nucleic acid binding);GO:0003723(RNA binding);GO:0005515(protein binding);GO:0005654(nucleoplasm);GO:0005737(cytoplasm);GO:0005829(cytosol);GO:0008270(zinc ion binding);GO:0010526(negative regulation of transposition, RNA-mediated);GO:0010586(miRNA metabolic process);GO:0016740(transferase activi…	NA	K13291	EC:2.7.7.52
0	ENSG00000159840	ZYX	1.6341	0.87821	0.895863	0.163	0.266	0	0	zyxin [Source:HGNC Symbol;Acc:HGNC:13200]	GO:0001725(stress fiber);GO:0003723(RNA binding);GO:0005515(protein binding);GO:0005634(nucleus);GO:0005737(cytoplasm);GO:0005829(cytosol);GO:0005856(cytoskeleton);GO:0005886(plasma membrane);GO:0005912(adherens junction);GO:0005925(focal adhesion);GO:0007155(cell adhesion);GO:0007160(cell-matrix adhesion);GO:0007165(signal transduction);GO:0007179(transforming growth factor beta receptor signali…	04510(Focal adhesion)	NA	NA
0	ENSG00000141526	SLC16A3	1.73829	0.93486	0.894847	0.168	0.266	0	0	solute carrier family 16 member 3 [Source:HGNC Symbol;Acc:HGNC:10924]	GO:0003723(RNA binding);GO:0005515(protein binding);GO:0005886(plasma membrane);GO:0005887(integral component of plasma membrane);GO:0008028(monocarboxylic acid transmembrane transporter activity);GO:0015129(lactate transmembrane transporter activity);GO:0015293(symporter activity);GO:0015718(monocarboxylic acid transport);GO:0016020(membrane);GO:0016021(integral component of membrane);GO:0016323…	05230(Central carbon metabolism in cancer)	NA	NA
0	ENSG00000107968	MAP3K8	2.67479	1.43923	0.894129	0.198	0.36	0	0	mitogen-activated protein kinase kinase kinase 8 [Source:HGNC Symbol;Acc:HGNC:6860]	GO:0000165(MAPK cascade);GO:0000166(nucleotide binding);GO:0000287(magnesium ion binding);GO:0002376(immune system process);GO:0004672(protein kinase activity);GO:0004674(protein serine/threonine kinase activity);GO:0004709(MAP kinase kinase kinase activity);GO:0005515(protein binding);GO:0005524(ATP binding);GO:0005737(cytoplasm);GO:0005829(cytosol);GO:0006468(protein phosphorylation);GO:0007049…	04010(MAPK signaling pathway);04620(Toll-like receptor signaling pathway);04660(T cell receptor signaling pathway);04668(TNF signaling pathway)	K04415	EC:2.7.11.25
0	ENSG00000123609	NMI	1.47482	0.794159	0.893035	0.14	0.257	0	0	N-myc and STAT interactor [Source:HGNC Symbol;Acc:HGNC:7854]	GO:0002281(macrophage activation involved in immune response);GO:0002376(immune system process);GO:0003712(transcription coregulator activity);GO:0005515(protein binding);GO:0005576(extracellular region);GO:0005615(extracellular space);GO:0005634(nucleus);GO:0005654(nucleoplasm);GO:0005737(cytoplasm);GO:0005829(cytosol);GO:0006355(regulation of transcription, DNA-templated);GO:0006366(transcripti…	NA	NA	NA
0	ENSG00000197548	ATG7	3.24835	1.75185	0.890832	0.255	0.483	0	0	autophagy related 7 [Source:HGNC Symbol;Acc:HGNC:16935]	GO:0000045(autophagosome assembly);GO:0000407(phagophore assembly site);GO:0000422(autophagy of mitochondrion);GO:0005515(protein binding);GO:0005576(extracellular region);GO:0005737(cytoplasm);GO:0005829(cytosol);GO:0005930(axoneme);GO:0006497(protein lipidation);GO:0006501(C-terminal protein lipidation);GO:0006914(autophagy);GO:0006995(cellular response to nitrogen starvation);GO:0008134(transc…	04136(Autophagy - other);04140(Autophagy - animal);04216(Ferroptosis)	NA	NA
0	ENSG00000164713	BRI3	5.79128	3.12399	0.890491	0.415	0.629	0	0	brain protein I3 [Source:HGNC Symbol;Acc:HGNC:1109]	GO:0005515(protein binding);GO:0005634(nucleus);GO:0005737(cytoplasm);GO:0005764(lysosome);GO:0005765(lysosomal membrane);GO:0005886(plasma membrane);GO:0016020(membrane);GO:0016021(integral component of membrane);GO:0035577(azurophil granule membrane);GO:0042802(identical protein binding);GO:0048471(perinuclear region of cytoplasm)	NA	NA	NA
0	ENSG00000117335	CD46	2.33192	1.2583	0.890043	0.217	0.429	0	0	CD46 molecule [Source:HGNC Symbol;Acc:HGNC:6953]	GO:0001618(virus receptor activity);GO:0002079(inner acrosomal membrane);GO:0002250(adaptive immune response);GO:0002376(immune system process);GO:0002456(T cell mediated immunity);GO:0005515(protein binding);GO:0005886(plasma membrane);GO:0005887(integral component of plasma membrane);GO:0005925(focal adhesion);GO:0006958(complement activation, classical pathway);GO:0007338(single fertilization)…	04610(Complement and coagulation cascades);05162(Measles)	NA	NA
0	ENSG00000185950	IRS2	1.60665	0.866969	0.890001	0.129	0.219	0	0	insulin receptor substrate 2 [Source:HGNC Symbol;Acc:HGNC:6126]	GO:0002053(positive regulation of mesenchymal cell proliferation);GO:0002903(negative regulation of B cell apoptotic process);GO:0005158(insulin receptor binding);GO:0005515(protein binding);GO:0005737(cytoplasm);GO:0005829(cytosol);GO:0005886(plasma membrane);GO:0006006(glucose metabolic process);GO:0007165(signal transduction);GO:0007420(brain development);GO:0008284(positive regulation of cell…	04022(cGMP-PKG signaling pathway);04068(FoxO signaling pathway);04140(Autophagy - animal);04152(AMPK signaling pathway);04211(Longevity regulating pathway);04213(Longevity regulating pathway - multiple species);04910(Insulin signaling pathway);04920(Adipocytokine signaling pathway);04923(Regulation of lipolysis in adipocytes);04930(Type II diabetes mellitus);04931(Insulin resistance);04932(Non-al…	NA	NA
0	ENSG00000132405	TBC1D14	1.37703	0.743115	0.889901	0.138	0.197	0	0	TBC1 domain family member 14 [Source:HGNC Symbol;Acc:HGNC:29246]	GO:0005096(GTPase activator activity);GO:0005515(protein binding);GO:0005654(nucleoplasm);GO:0005776(autophagosome);GO:0005794(Golgi apparatus);GO:0005829(cytosol);GO:0006886(intracellular protein transport);GO:0006914(autophagy);GO:0010507(negative regulation of autophagy);GO:0019901(protein kinase binding);GO:0043231(intracellular membrane-bounded organelle);GO:0055037(recycling endosome);GO:00…	NA	NA	NA
0	ENSG00000196782	MAML3	3.15429	1.70231	0.889822	0.213	0.352	0	0	mastermind like transcriptional coactivator 3 [Source:HGNC Symbol;Acc:HGNC:16272]	GO:0003713(transcription coactivator activity);GO:0005515(protein binding);GO:0005634(nucleus);GO:0005654(nucleoplasm);GO:0007219(Notch signaling pathway);GO:0007221(positive regulation of transcription of Notch receptor target);GO:0016607(nuclear speck);GO:0045944(positive regulation of transcription by RNA polymerase II)	04330(Notch signaling pathway);04658(Th1 and Th2 cell differentiation);05165(Human papillomavirus infection)	NA	NA
0	ENSG00000123329	ARHGAP9	1.25774	0.678786	0.889803	0.123	0.13	0	0	Rho GTPase activating protein 9 [Source:HGNC Symbol;Acc:HGNC:14130]	GO:0005096(GTPase activator activity);GO:0005515(protein binding);GO:0005547(phosphatidylinositol-3,4,5-trisphosphate binding);GO:0005576(extracellular region);GO:0005737(cytoplasm);GO:0005829(cytosol);GO:0007165(signal transduction);GO:0008289(lipid binding);GO:0034774(secretory granule lumen);GO:0043087(regulation of GTPase activity);GO:0050790(regulation of catalytic activity);GO:0051056(regul…	NA	NA	NA
0	ENSG00000196182	STK40	1.8318	0.992234	0.884508	0.176	0.333	0	0	serine/threonine kinase 40 [Source:HGNC Symbol;Acc:HGNC:21373]	GO:0000166(nucleotide binding);GO:0003016(respiratory system process);GO:0004672(protein kinase activity);GO:0004674(protein serine/threonine kinase activity);GO:0005515(protein binding);GO:0005524(ATP binding);GO:0005634(nucleus);GO:0005654(nucleoplasm);GO:0005737(cytoplasm);GO:0005829(cytosol);GO:0005977(glycogen metabolic process);GO:0006468(protein phosphorylation);GO:0010468(regulation of ge…	NA	K16312	EC:2.7.11.1
0	ENSG00000116489	CAPZA1	3.55473	1.9302	0.880988	0.309	0.607	0	0	capping actin protein of muscle Z-line subunit alpha 1 [Source:HGNC Symbol;Acc:HGNC:1488]	GO:0003779(actin binding);GO:0005515(protein binding);GO:0005576(extracellular region);GO:0005737(cytoplasm);GO:0005829(cytosol);GO:0005856(cytoskeleton);GO:0008290(F-actin capping protein complex);GO:0015629(actin cytoskeleton);GO:0030036(actin cytoskeleton organization);GO:0034329(cell junction assembly);GO:0045296(cadherin binding);GO:0051015(actin filament binding);GO:0051016(barbed-end actin…	04144(Endocytosis)	NA	NA
0	ENSG00000091039	OSBPL8	4.30678	2.33941	0.880464	0.328	0.571	0	0	oxysterol binding protein like 8 [Source:HGNC Symbol;Acc:HGNC:16396]	GO:0001786(phosphatidylserine binding);GO:0005515(protein binding);GO:0005548(phospholipid transporter activity);GO:0005634(nucleus);GO:0005783(endoplasmic reticulum);GO:0005789(endoplasmic reticulum membrane);GO:0005829(cytosol);GO:0006869(lipid transport);GO:0008289(lipid binding);GO:0010891(negative regulation of sequestering of triglyceride);GO:0015248(sterol transporter activity);GO:0015485(…	NA	NA	NA
0	ENSG00000179818	PCBP1-AS1	1.49226	0.810698	0.880265	0.151	0.264	0	0	PCBP1 antisense RNA 1 [Source:HGNC Symbol;Acc:HGNC:42948]	NA	NA	NA	NA
0	ENSG00000102908	NFAT5	5.3125	2.89006	0.878295	0.283	0.587	0	0	nuclear factor of activated T cells 5 [Source:HGNC Symbol;Acc:HGNC:7774]	GO:0000785(chromatin);GO:0000978(RNA polymerase II cis-regulatory region sequence-specific DNA binding);GO:0000981(DNA-binding transcription factor activity, RNA polymerase II-specific);GO:0001228(DNA-binding transcription activator activity, RNA polymerase II-specific);GO:0003677(DNA binding);GO:0003700(DNA-binding transcription factor activity);GO:0005515(protein binding);GO:0005634(nucleus);GO…	NA	NA	NA
0	ENSG00000107738	VSIR	1.61284	0.878306	0.876804	0.164	0.305	0	0	V-set immunoregulatory receptor [Source:HGNC Symbol;Acc:HGNC:30085]	GO:0005515(protein binding);GO:0005886(plasma membrane);GO:0010628(positive regulation of gene expression);GO:0010950(positive regulation of endopeptidase activity);GO:0016020(membrane);GO:0016021(integral component of membrane);GO:0019899(enzyme binding);GO:0030335(positive regulation of cell migration);GO:0031638(zymogen activation);GO:0032689(negative regulation of interferon-gamma production)…	04514(Cell adhesion molecules)	NA	NA
0	ENSG00000172183	ISG20	4.12298	2.24962	0.874008	0.323	0.579	0	0	interferon stimulated exonuclease gene 20 [Source:HGNC Symbol;Acc:HGNC:6130]	GO:0000175(3'-5'-exoribonuclease activity);GO:0000738(DNA catabolic process, exonucleolytic);GO:0002376(immune system process);GO:0003676(nucleic acid binding);GO:0003723(RNA binding);GO:0004518(nuclease activity);GO:0004527(exonuclease activity);GO:0005634(nucleus);GO:0005654(nucleoplasm);GO:0005730(nucleolus);GO:0005737(cytoplasm);GO:0006364(rRNA processing);GO:0006401(RNA catabolic process);GO…	NA	K12579	EC:3.1.13.1
0	ENSG00000138433	CIR1	2.35167	1.28584	0.870969	0.207	0.442	0	0	corepressor interacting with RBPJ, CIR1 [Source:HGNC Symbol;Acc:HGNC:24217]	GO:0000122(negative regulation of transcription by RNA polymerase II);GO:0001701(in utero embryonic development);GO:0003714(transcription corepressor activity);GO:0005515(protein binding);GO:0005634(nucleus);GO:0005737(cytoplasm);GO:0005813(centrosome);GO:0005815(microtubule organizing center);GO:0005856(cytoskeleton);GO:0006397(mRNA processing);GO:0008380(RNA splicing);GO:0016607(nuclear speck);…	04330(Notch signaling pathway);05169(Epstein-Barr virus infection)	NA	NA
0	ENSG00000137177	KIF13A	1.79526	0.981771	0.870737	0.156	0.274	0	0	kinesin family member 13A [Source:HGNC Symbol;Acc:HGNC:14566]	GO:0000139(Golgi membrane);GO:0000166(nucleotide binding);GO:0003774(motor activity);GO:0003777(microtubule motor activity);GO:0005515(protein binding);GO:0005524(ATP binding);GO:0005737(cytoplasm);GO:0005768(endosome);GO:0005794(Golgi apparatus);GO:0005813(centrosome);GO:0005815(microtubule organizing center);GO:0005856(cytoskeleton);GO:0005871(kinesin complex);GO:0005874(microtubule);GO:0006886…	NA	NA	NA
0	ENSG00000124788	ATXN1	6.83141	3.73845	0.869743	0.379	0.66	0	0	ataxin 1 [Source:HGNC Symbol;Acc:HGNC:10548]	GO:0000122(negative regulation of transcription by RNA polymerase II);GO:0003677(DNA binding);GO:0003723(RNA binding);GO:0005515(protein binding);GO:0005634(nucleus);GO:0005654(nucleoplasm);GO:0005730(nucleolus);GO:0005737(cytoplasm);GO:0005829(cytosol);GO:0006355(regulation of transcription, DNA-templated);GO:0006396(RNA processing);GO:0007399(nervous system development);GO:0007420(brain develop…	04330(Notch signaling pathway);05017(Spinocerebellar ataxia);05022(Pathways of neurodegeneration - multiple diseases)	NA	NA
0	ENSG00000008130	NADK	1.46636	0.804386	0.866281	0.139	0.266	0	0	NAD kinase [Source:HGNC Symbol;Acc:HGNC:29831]	GO:0000166(nucleotide binding);GO:0003951(NAD+ kinase activity);GO:0005515(protein binding);GO:0005524(ATP binding);GO:0005829(cytosol);GO:0006741(NADP biosynthetic process);GO:0016301(kinase activity);GO:0016310(phosphorylation);GO:0016740(transferase activity);GO:0016773(phosphotransferase activity, alcohol group as acceptor);GO:0019674(NAD metabolic process);GO:0046034(ATP metabolic process);G…	00760(Nicotinate and nicotinamide metabolism);01100(Metabolic pathways);01240(Biosynthesis of cofactors)	K00858	EC:2.7.1.23
0	ENSG00000170871	KIAA0232	2.52233	1.38582	0.864017	0.222	0.443	0	0	KIAA0232 [Source:HGNC Symbol;Acc:HGNC:28992]	GO:0000166(nucleotide binding);GO:0005524(ATP binding)	NA	NA	NA
0	ENSG00000158470	B4GALT5	2.42393	1.33338	0.862255	0.208	0.393	0	0	beta-1,4-galactosyltransferase 5 [Source:HGNC Symbol;Acc:HGNC:928]	GO:0000139(Golgi membrane);GO:0003945(N-acetyllactosamine synthase activity);GO:0005794(Golgi apparatus);GO:0005975(carbohydrate metabolic process);GO:0006486(protein glycosylation);GO:0006629(lipid metabolic process);GO:0006665(sphingolipid metabolic process);GO:0008378(galactosyltransferase activity);GO:0008489(UDP-galactose:glucosylceramide beta-1,4-galactosyltransferase activity);GO:0009101(g…	00512(Mucin type O-glycan biosynthesis);01100(Metabolic pathways)	NA	NA
0	ENSG00000124831	LRRFIP1	5.7938	3.1889	0.861451	0.416	0.676	0	0	LRR binding FLII interacting protein 1 [Source:HGNC Symbol;Acc:HGNC:6702]	GO:0000122(negative regulation of transcription by RNA polymerase II);GO:0000978(RNA polymerase II cis-regulatory region sequence-specific DNA binding);GO:0000981(DNA-binding transcription factor activity, RNA polymerase II-specific);GO:0001227(DNA-binding transcription repressor activity, RNA polymerase II-specific);GO:0003677(DNA binding);GO:0003725(double-stranded RNA binding);GO:0005515(prote…	NA	NA	NA
0	ENSG00000204525	HLA-C	17.2882	9.51557	0.861429	0.748	0.848	0	0	major histocompatibility complex, class I, C [Source:HGNC Symbol;Acc:HGNC:4933]	GO:0000139(Golgi membrane);GO:0002250(adaptive immune response);GO:0002376(immune system process);GO:0002474(antigen processing and presentation of peptide antigen via MHC class I);GO:0002480(antigen processing and presentation of exogenous peptide antigen via MHC class I, TAP-independent);GO:0002486(antigen processing and presentation of endogenous peptide antigen via MHC class I via ER pathway,…	04144(Endocytosis);04145(Phagosome);04218(Cellular senescence);04514(Cell adhesion molecules);04612(Antigen processing and presentation);04650(Natural killer cell mediated cytotoxicity);04940(Type I diabetes mellitus);05163(Human cytomegalovirus infection);05165(Human papillomavirus infection);05166(Human T-cell leukemia virus 1 infection);05167(Kaposi sarcoma-associated herpesvirus infection);05…	NA	NA
0	ENSG00000165997	ARL5B	1.86451	1.02754	0.859603	0.171	0.323	0	0	ADP ribosylation factor like GTPase 5B [Source:HGNC Symbol;Acc:HGNC:23052]	GO:0000166(nucleotide binding);GO:0003924(GTPase activity);GO:0005515(protein binding);GO:0005525(GTP binding);GO:0005802(trans-Golgi network);GO:0006886(intracellular protein transport);GO:0016192(vesicle-mediated transport);GO:1903292(protein localization to Golgi membrane)	NA	NA	NA
0	ENSG00000123684	LPGAT1	1.6417	0.905843	0.857856	0.148	0.28	0	0	lysophosphatidylglycerol acyltransferase 1 [Source:HGNC Symbol;Acc:HGNC:28985]	GO:0003841(1-acylglycerol-3-phosphate O-acyltransferase activity);GO:0003846(2-acylglycerol O-acyltransferase activity);GO:0005737(cytoplasm);GO:0005783(endoplasmic reticulum);GO:0005789(endoplasmic reticulum membrane);GO:0006629(lipid metabolic process);GO:0008654(phospholipid biosynthetic process);GO:0012505(endomembrane system);GO:0016020(membrane);GO:0016021(integral component of membrane);GO…	00564(Glycerophospholipid metabolism)	NA	NA
0	ENSG00000188895	MSL1	1.3874	0.766433	0.856152	0.132	0.249	0	0	MSL complex subunit 1 [Source:HGNC Symbol;Acc:HGNC:27905]	GO:0003682(chromatin binding);GO:0005515(protein binding);GO:0005634(nucleus);GO:0005654(nucleoplasm);GO:0006325(chromatin organization);GO:0016607(nuclear speck);GO:0043984(histone H4-K16 acetylation);GO:0072487(MSL complex)	NA	NA	NA
0	ENSG00000140941	MAP1LC3B	2.90024	1.6051	0.853512	0.238	0.534	0	0	microtubule associated protein 1 light chain 3 beta [Source:HGNC Symbol;Acc:HGNC:13352]	GO:0000045(autophagosome assembly);GO:0000421(autophagosome membrane);GO:0000422(autophagy of mitochondrion);GO:0000423(mitophagy);GO:0005515(protein binding);GO:0005737(cytoplasm);GO:0005739(mitochondrion);GO:0005776(autophagosome);GO:0005829(cytosol);GO:0005856(cytoskeleton);GO:0005874(microtubule);GO:0005930(axoneme);GO:0006914(autophagy);GO:0006995(cellular response to nitrogen starvation);GO…	04216(Ferroptosis)	NA	NA
0	ENSG00000198189	HSD17B11	1.51073	0.836176	0.85337	0.147	0.271	0	0	hydroxysteroid 17-beta dehydrogenase 11 [Source:HGNC Symbol;Acc:HGNC:22960]	GO:0004303(estradiol 17-beta-dehydrogenase activity);GO:0005515(protein binding);GO:0005737(cytoplasm);GO:0005783(endoplasmic reticulum);GO:0005811(lipid droplet);GO:0005829(cytosol);GO:0006629(lipid metabolic process);GO:0006694(steroid biosynthetic process);GO:0006703(estrogen biosynthetic process);GO:0006710(androgen catabolic process);GO:0016229(steroid dehydrogenase activity);GO:0016491(oxid…	NA	NA	NA
0	ENSG00000156931	VPS8	2.22777	1.23482	0.851298	0.188	0.384	0	0	VPS8 subunit of CORVET complex [Source:HGNC Symbol;Acc:HGNC:29122]	GO:0005515(protein binding);GO:0005768(endosome);GO:0005769(early endosome);GO:0015031(protein transport);GO:0033263(CORVET complex);GO:0034058(endosomal vesicle fusion);GO:0046872(metal ion binding)	NA	NA	NA
0	ENSG00000100221	JOSD1	1.86267	1.03373	0.849509	0.174	0.352	0	0	Josephin domain containing 1 [Source:HGNC Symbol;Acc:HGNC:28953]	GO:0004843(thiol-dependent ubiquitin-specific protease activity);GO:0005515(protein binding);GO:0005737(cytoplasm);GO:0005829(cytosol);GO:0005886(plasma membrane);GO:0006508(proteolysis);GO:0008233(peptidase activity);GO:0016020(membrane);GO:0016579(protein deubiquitination);GO:0016787(hydrolase activity)	NA	K15235	EC:3.4.19.12
0	ENSG00000215114	UBXN2B	1.1521	0.641548	0.844643	0.114	0.162	0	0	UBX domain protein 2B [Source:HGNC Symbol;Acc:HGNC:27035]	GO:0000045(autophagosome assembly);GO:0000132(establishment of mitotic spindle orientation);GO:0005515(protein binding);GO:0005634(nucleus);GO:0005737(cytoplasm);GO:0005783(endoplasmic reticulum);GO:0005794(Golgi apparatus);GO:0005815(microtubule organizing center);GO:0005829(cytosol);GO:0005856(cytoskeleton);GO:0007030(Golgi organization);GO:0031468(nuclear envelope reassembly);GO:0031616(spindl…	NA	NA	NA
0	ENSG00000271614	ATP2B1-AS1	1.65979	0.927511	0.839564	0.156	0.227	0	0	ATP2B1 antisense RNA 1 [Source:HGNC Symbol;Acc:HGNC:27883]	NA	NA	NA	NA
0	ENSG00000132359	RAP1GAP2	1.54919	0.865932	0.839188	0.143	0.225	0	0	RAP1 GTPase activating protein 2 [Source:HGNC Symbol;Acc:HGNC:29176]	GO:0002250(adaptive immune response);GO:0005096(GTPase activator activity);GO:0005515(protein binding);GO:0005737(cytoplasm);GO:0005813(centrosome);GO:0005829(cytosol);GO:0005886(plasma membrane);GO:0008361(regulation of cell size);GO:0031965(nuclear membrane);GO:0048471(perinuclear region of cytoplasm);GO:0050790(regulation of catalytic activity);GO:0051056(regulation of small GTPase mediated si…	NA	NA	NA
0	ENSG00000142634	EFHD2	4.07123	2.27568	0.839166	0.325	0.57	0	0	EF-hand domain family member D2 [Source:HGNC Symbol;Acc:HGNC:28670]	GO:0005509(calcium ion binding);GO:0016020(membrane);GO:0045121(membrane raft);GO:0045296(cadherin binding);GO:0046872(metal ion binding)	NA	NA	NA
0	ENSG00000078177	N4BP2	1.46889	0.823985	0.834042	0.103	0.253	0	0	NEDD4 binding protein 2 [Source:HGNC Symbol;Acc:HGNC:29851]	GO:0000166(nucleotide binding);GO:0004519(endonuclease activity);GO:0005515(protein binding);GO:0005524(ATP binding);GO:0005737(cytoplasm);GO:0005829(cytosol);GO:0016310(phosphorylation);GO:0016787(hydrolase activity);GO:0043130(ubiquitin binding);GO:0046404(ATP-dependent polydeoxyribonucleotide 5'-hydroxyl-kinase activity);GO:0090305(nucleic acid phosphodiester bond hydrolysis)	NA	NA	NA
0	ENSG00000198736	MSRB1	1.31062	0.735861	0.832743	0.123	0.169	0	0	methionine sulfoxide reductase B1 [Source:HGNC Symbol;Acc:HGNC:14133]	GO:0002376(immune system process);GO:0003779(actin binding);GO:0005515(protein binding);GO:0005575(cellular_component);GO:0005634(nucleus);GO:0005654(nucleoplasm);GO:0005737(cytoplasm);GO:0005829(cytosol);GO:0005856(cytoskeleton);GO:0008270(zinc ion binding);GO:0015629(actin cytoskeleton);GO:0016491(oxidoreductase activity);GO:0030041(actin filament polymerization);GO:0030091(protein repair);GO:0…	NA	K07305	EC:1.8.4.12
0	ENSG00000101109	STK4	4.39888	2.47139	0.831813	0.339	0.549	0	0	serine/threonine kinase 4 [Source:HGNC Symbol;Acc:HGNC:11408]	GO:0000166(nucleotide binding);GO:0000287(magnesium ion binding);GO:0000902(cell morphogenesis);GO:0001569(branching involved in blood vessel morphogenesis);GO:0001841(neural tube formation);GO:0001934(positive regulation of protein phosphorylation);GO:0003157(endocardium development);GO:0004672(protein kinase activity);GO:0004674(protein serine/threonine kinase activity);GO:0005515(protein bindi…	04010(MAPK signaling pathway);04014(Ras signaling pathway);04068(FoxO signaling pathway);05200(Pathways in cancer);05223(Non-small cell lung cancer)	NA	NA
0	ENSG00000146112	PPP1R18	1.60282	0.901836	0.829674	0.151	0.243	0	0	protein phosphatase 1 regulatory subunit 18 [Source:HGNC Symbol;Acc:HGNC:29413]	GO:0003779(actin binding);GO:0005515(protein binding);GO:0005737(cytoplasm);GO:0005856(cytoskeleton);GO:0019902(phosphatase binding)	NA	NA	NA
0	ENSG00000065243	PKN2	2.59885	1.46556	0.826421	0.225	0.475	0	0	protein kinase N2 [Source:HGNC Symbol;Acc:HGNC:9406]	GO:0000166(nucleotide binding);GO:0003723(RNA binding);GO:0004672(protein kinase activity);GO:0004674(protein serine/threonine kinase activity);GO:0004697(protein kinase C activity);GO:0004698(calcium-dependent protein kinase C activity);GO:0005515(protein binding);GO:0005524(ATP binding);GO:0005634(nucleus);GO:0005654(nucleoplasm);GO:0005737(cytoplasm);GO:0005813(centrosome);GO:0005829(cytosol);…	04151(PI3K-Akt signaling pathway);04621(NOD-like receptor signaling pathway);05135(Yersinia infection)	K23691	EC:2.7.11.13
0	ENSG00000140396	NCOA2	3.55264	2.00483	0.825415	0.28	0.55	0	0	nuclear receptor coactivator 2 [Source:HGNC Symbol;Acc:HGNC:7669]	GO:0000122(negative regulation of transcription by RNA polymerase II);GO:0000785(chromatin);GO:0000978(RNA polymerase II cis-regulatory region sequence-specific DNA binding);GO:0001162(RNA polymerase II intronic transcription regulatory region sequence-specific DNA binding);GO:0003682(chromatin binding);GO:0003713(transcription coactivator activity);GO:0005102(signaling receptor binding);GO:00055…	04915(Estrogen signaling pathway);04919(Thyroid hormone signaling pathway)	NA	NA
0	ENSG00000131759	RARA	1.16913	0.665498	0.812924	0.12	0.172	0	0	retinoic acid receptor alpha [Source:HGNC Symbol;Acc:HGNC:9864]	GO:0000122(negative regulation of transcription by RNA polymerase II);GO:0000785(chromatin);GO:0000900(translation repressor activity, mRNA regulatory element binding);GO:0000976(transcription regulatory region sequence-specific DNA binding);GO:0000977(RNA polymerase II transcription regulatory region sequence-specific DNA binding);GO:0000978(RNA polymerase II cis-regulatory region sequence-speci…	04659(Th17 cell differentiation);04915(Estrogen signaling pathway);05200(Pathways in cancer);05202(Transcriptional misregulation in cancer);05221(Acute myeloid leukemia)	NA	NA
0	ENSG00000177885	GRB2	3.62624	2.06431	0.812814	0.306	0.585	0	0	growth factor receptor bound protein 2 [Source:HGNC Symbol;Acc:HGNC:4566]	GO:0001784(phosphotyrosine residue binding);GO:0003723(RNA binding);GO:0005154(epidermal growth factor receptor binding);GO:0005168(neurotrophin TRKA receptor binding);GO:0005515(protein binding);GO:0005634(nucleus);GO:0005654(nucleoplasm);GO:0005730(nucleolus);GO:0005737(cytoplasm);GO:0005768(endosome);GO:0005794(Golgi apparatus);GO:0005829(cytosol);GO:0005886(plasma membrane);GO:0005911(cell-ce…	01521(EGFR tyrosine kinase inhibitor resistance);01522(Endocrine resistance);04010(MAPK signaling pathway);04012(ErbB signaling pathway);04014(Ras signaling pathway);04062(Chemokine signaling pathway);04068(FoxO signaling pathway);04072(Phospholipase D signaling pathway);04150(mTOR signaling pathway);04151(PI3K-Akt signaling pathway);04380(Osteoclast differentiation);04510(Focal adhesion);04540(G…	NA	NA
0	ENSG00000144228	SPOPL	1.50554	0.860289	0.807385	0.14	0.285	0	0	speckle type BTB/POZ protein like [Source:HGNC Symbol;Acc:HGNC:27934]	GO:0005515(protein binding);GO:0005634(nucleus);GO:0005737(cytoplasm);GO:0016567(protein ubiquitination);GO:0030162(regulation of proteolysis);GO:0031397(negative regulation of protein ubiquitination);GO:0031463(Cul3-RING ubiquitin ligase complex);GO:0031625(ubiquitin protein ligase binding);GO:0043161(proteasome-mediated ubiquitin-dependent protein catabolic process)	04340(Hedgehog signaling pathway)	NA	NA
0	ENSG00000101558	VAPA	3.5925	2.05359	0.806841	0.302	0.607	0	0	VAMP associated protein A [Source:HGNC Symbol;Acc:HGNC:12648]	GO:0005515(protein binding);GO:0005634(nucleus);GO:0005783(endoplasmic reticulum);GO:0005789(endoplasmic reticulum membrane);GO:0005829(cytosol);GO:0005886(plasma membrane);GO:0005923(bicellular tight junction);GO:0006888(endoplasmic reticulum to Golgi vesicle-mediated transport);GO:0008017(microtubule binding);GO:0008219(cell death);GO:0015630(microtubule cytoskeleton);GO:0016020(membrane);GO:00…	04979(Cholesterol metabolism)	NA	NA
0	ENSG00000138071	ACTR2	4.57166	2.6177	0.804419	0.353	0.679	0	0	actin related protein 2 [Source:HGNC Symbol;Acc:HGNC:169]	GO:0000166(nucleotide binding);GO:0003779(actin binding);GO:0005200(structural constituent of cytoskeleton);GO:0005515(protein binding);GO:0005524(ATP binding);GO:0005576(extracellular region);GO:0005634(nucleus);GO:0005737(cytoplasm);GO:0005829(cytosol);GO:0005856(cytoskeleton);GO:0005885(Arp2/3 protein complex);GO:0005925(focal adhesion);GO:0005938(cell cortex);GO:0007163(establishment or maint…	04144(Endocytosis);04530(Tight junction);04666(Fc gamma R-mediated phagocytosis);04810(Regulation of actin cytoskeleton);05100(Bacterial invasion of epithelial cells);05130(Pathogenic Escherichia coli infection);05131(Shigellosis);05132(Salmonella infection);05135(Yersinia infection)	NA	NA
0	ENSG00000078618	NRDC	2.34188	1.34312	0.80208	0.208	0.474	0	0	nardilysin convertase [Source:HGNC Symbol;Acc:HGNC:7995]	GO:0004222(metalloendopeptidase activity);GO:0005515(protein binding);GO:0005739(mitochondrion);GO:0005829(cytosol);GO:0006508(proteolysis);GO:0008233(peptidase activity);GO:0008237(metallopeptidase activity);GO:0009986(cell surface);GO:0016787(hydrolase activity);GO:0046872(metal ion binding);GO:0048408(epidermal growth factor binding);GO:0051044(positive regulation of membrane protein ectodomai…	NA	K01411	EC:3.4.24.61
0	ENSG00000153207	AHCTF1	1.43607	0.82407	0.801291	0.138	0.27	0	0	AT-hook containing transcription factor 1 [Source:HGNC Symbol;Acc:HGNC:24618]	GO:0000775(chromosome, centromeric region);GO:0000776(kinetochore);GO:0000785(chromatin);GO:0003677(DNA binding);GO:0005634(nucleus);GO:0005635(nuclear envelope);GO:0005643(nuclear pore);GO:0005654(nucleoplasm);GO:0005694(chromosome);GO:0005737(cytoplasm);GO:0005829(cytosol);GO:0007049(cell cycle);GO:0015031(protein transport);GO:0016363(nuclear matrix);GO:0031080(nuclear pore outer ring);GO:0031…	NA	NA	NA
0	ENSG00000159128	IFNGR2	2.27745	1.30784	0.800234	0.201	0.416	0	0	interferon gamma receptor 2 [Source:HGNC Symbol;Acc:HGNC:5440]	GO:0000139(Golgi membrane);GO:0001774(microglial cell activation);GO:0004896(cytokine receptor activity);GO:0004906(interferon-gamma receptor activity);GO:0005515(protein binding);GO:0005737(cytoplasm);GO:0005783(endoplasmic reticulum);GO:0005789(endoplasmic reticulum membrane);GO:0005794(Golgi apparatus);GO:0005886(plasma membrane);GO:0005887(integral component of plasma membrane);GO:0007166(cel…	04060(Cytokine-cytokine receptor interaction);04066(HIF-1 signaling pathway);04217(Necroptosis);04380(Osteoclast differentiation);04630(JAK-STAT signaling pathway);04650(Natural killer cell mediated cytotoxicity);04658(Th1 and Th2 cell differentiation);04659(Th17 cell differentiation);05140(Leishmaniasis);05142(Chagas disease);05145(Toxoplasmosis);05152(Tuberculosis);05164(Influenza A);05168(Herp…	NA	NA
0	ENSG00000231925	TAPBP	2.9957	1.72138	0.799329	0.262	0.576	0	0	TAP binding protein [Source:HGNC Symbol;Acc:HGNC:11566]	GO:0000139(Golgi membrane);GO:0002398(MHC class Ib protein complex assembly);GO:0005515(protein binding);GO:0005783(endoplasmic reticulum);GO:0005789(endoplasmic reticulum membrane);GO:0006890(retrograde vesicle-mediated transport, Golgi to endoplasmic reticulum);GO:0006955(immune response);GO:0010468(regulation of gene expression);GO:0015433(ABC-type peptide antigen transporter activity);GO:0015…	04612(Antigen processing and presentation);05163(Human cytomegalovirus infection);05168(Herpes simplex virus 1 infection);05169(Epstein-Barr virus infection);05170(Human immunodeficiency virus 1 infection)	NA	NA
0	ENSG00000065413	ANKRD44	4.48491	2.57977	0.797838	0.346	0.483	0	0	ankyrin repeat domain 44 [Source:HGNC Symbol;Acc:HGNC:25259]	GO:0005515(protein binding)	NA	NA	NA
0	ENSG00000105887	MTPN	2.69569	1.55309	0.795509	0.235	0.5	0	0	myotrophin [Source:HGNC Symbol;Acc:HGNC:15667]	GO:0005515(protein binding);GO:0005634(nucleus);GO:0005737(cytoplasm);GO:0005829(cytosol);GO:0006417(regulation of translation);GO:0006584(catecholamine metabolic process);GO:0008290(F-actin capping protein complex);GO:0008361(regulation of cell size);GO:0010557(positive regulation of macromolecule biosynthetic process);GO:0010613(positive regulation of cardiac muscle hypertrophy);GO:0016202(regu…	NA	NA	NA
0	ENSG00000197622	CDC42SE1	1.81138	1.04539	0.793042	0.175	0.364	0	0	CDC42 small effector 1 [Source:HGNC Symbol;Acc:HGNC:17719]	GO:0005095(GTPase inhibitor activity);GO:0005737(cytoplasm);GO:0005856(cytoskeleton);GO:0005886(plasma membrane);GO:0006909(phagocytosis);GO:0007165(signal transduction);GO:0008360(regulation of cell shape);GO:0016020(membrane);GO:0030054(cell junction);GO:0031267(small GTPase binding);GO:0035023(regulation of Rho protein signal transduction);GO:0050790(regulation of catalytic activity)	NA	NA	NA
0	ENSG00000069399	BCL3	1.54257	0.890982	0.791867	0.155	0.311	0	0	BCL3 transcription coactivator [Source:HGNC Symbol;Acc:HGNC:998]	GO:0002268(follicular dendritic cell differentiation);GO:0002315(marginal zone B cell differentiation);GO:0002455(humoral immune response mediated by circulating immunoglobulin);GO:0002467(germinal center formation);GO:0003713(transcription coactivator activity);GO:0003714(transcription corepressor activity);GO:0005515(protein binding);GO:0005634(nucleus);GO:0005654(nucleoplasm);GO:0005737(cytopl…	04625(C-type lectin receptor signaling pathway);04668(TNF signaling pathway)	NA	NA
0	ENSG00000215301	DDX3X	4.22849	2.44556	0.789977	0.337	0.649	0	0	DEAD-box helicase 3 X-linked [Source:HGNC Symbol;Acc:HGNC:2745]	GO:0000166(nucleotide binding);GO:0002376(immune system process);GO:0003676(nucleic acid binding);GO:0003677(DNA binding);GO:0003678(DNA helicase activity);GO:0003723(RNA binding);GO:0003724(RNA helicase activity);GO:0003729(mRNA binding);GO:0003924(GTPase activity);GO:0004386(helicase activity);GO:0005515(protein binding);GO:0005524(ATP binding);GO:0005576(extracellular region);GO:0005634(nucleu…	04622(RIG-I-like receptor signaling pathway);05161(Hepatitis B);05203(Viral carcinogenesis)	K11594	EC:3.6.4.13
0	ENSG00000128340	RAC2	2.87514	1.66312	0.789742	0.259	0.409	0	0	Rac family small GTPase 2 [Source:HGNC Symbol;Acc:HGNC:9802]	GO:0000166(nucleotide binding);GO:0003924(GTPase activity);GO:0005515(protein binding);GO:0005525(GTP binding);GO:0005635(nuclear envelope);GO:0005737(cytoplasm);GO:0005741(mitochondrial outer membrane);GO:0005789(endoplasmic reticulum membrane);GO:0005829(cytosol);GO:0005856(cytoskeleton);GO:0005884(actin filament);GO:0005886(plasma membrane);GO:0005925(focal adhesion);GO:0005938(cell cortex);GO…	04010(MAPK signaling pathway);04014(Ras signaling pathway);04015(Rap1 signaling pathway);04024(cAMP signaling pathway);04062(Chemokine signaling pathway);04071(Sphingolipid signaling pathway);04310(Wnt signaling pathway);04360(Axon guidance);04370(VEGF signaling pathway);04510(Focal adhesion);04520(Adherens junction);04650(Natural killer cell mediated cytotoxicity);04662(B cell receptor signaling…	NA	NA
0	ENSG00000080815	PSEN1	2.42563	1.40661	0.786132	0.205	0.458	0	0	presenilin 1 [Source:HGNC Symbol;Acc:HGNC:9508]	GO:0000045(autophagosome assembly);GO:0000122(negative regulation of transcription by RNA polymerase II);GO:0000139(Golgi membrane);GO:0000776(kinetochore);GO:0001568(blood vessel development);GO:0001708(cell fate specification);GO:0001756(somitogenesis);GO:0001764(neuron migration);GO:0001921(positive regulation of receptor recycling);GO:0001933(negative regulation of protein phosphorylation);GO…	04310(Wnt signaling pathway);04330(Notch signaling pathway);04722(Neurotrophin signaling pathway);05010(Alzheimer disease);05022(Pathways of neurodegeneration - multiple diseases);05165(Human papillomavirus infection)	NA	NA
0	ENSG00000110934	BIN2	1.43178	0.830948	0.784983	0.143	0.202	0	0	bridging integrator 2 [Source:HGNC Symbol;Acc:HGNC:1053]	GO:0001891(phagocytic cup);GO:0002102(podosome);GO:0005515(protein binding);GO:0005543(phospholipid binding);GO:0005576(extracellular region);GO:0005737(cytoplasm);GO:0005886(plasma membrane);GO:0005938(cell cortex);GO:0006911(phagocytosis, engulfment);GO:0016020(membrane);GO:0030054(cell junction);GO:0034774(secretory granule lumen);GO:0042995(cell projection);GO:0060326(cell chemotaxis);GO:0071…	NA	NA	NA
0	ENSG00000100731	PCNX1	2.73324	1.58908	0.782423	0.228	0.431	0	0	pecanex 1 [Source:HGNC Symbol;Acc:HGNC:19740]	GO:0016020(membrane);GO:0016021(integral component of membrane)	NA	NA	NA
0	ENSG00000011114	BTBD7	2.00767	1.169	0.780249	0.108	0.389	0	0	BTB domain containing 7 [Source:HGNC Symbol;Acc:HGNC:18269]	GO:0005515(protein binding);GO:0005634(nucleus);GO:0060693(regulation of branching involved in salivary gland morphogenesis);GO:0061138(morphogenesis of a branching epithelium)	NA	NA	NA
0	ENSG00000148110	MFSD14B	1.4456	0.843252	0.777631	0.123	0.308	0	0	major facilitator superfamily domain containing 14B [Source:HGNC Symbol;Acc:HGNC:23376]	GO:0005515(protein binding);GO:0016020(membrane);GO:0016021(integral component of membrane);GO:0022857(transmembrane transporter activity);GO:0055085(transmembrane transport)	NA	NA	NA
0	ENSG00000118263	KLF7	1.2743	0.744253	0.775835	0.128	0.201	0	0	Kruppel like factor 7 [Source:HGNC Symbol;Acc:HGNC:6350]	GO:0000122(negative regulation of transcription by RNA polymerase II);GO:0000785(chromatin);GO:0000978(RNA polymerase II cis-regulatory region sequence-specific DNA binding);GO:0000981(DNA-binding transcription factor activity, RNA polymerase II-specific);GO:0001228(DNA-binding transcription activator activity, RNA polymerase II-specific);GO:0003677(DNA binding);GO:0003700(DNA-binding transcripti…	NA	NA	NA
0	ENSG00000204592	HLA-E	9.73195	5.684	0.775822	0.589	0.809	0	0	major histocompatibility complex, class I, E [Source:HGNC Symbol;Acc:HGNC:4962]	GO:0000139(Golgi membrane);GO:0001815(positive regulation of antibody-dependent cellular cytotoxicity);GO:0001916(positive regulation of T cell mediated cytotoxicity);GO:0002250(adaptive immune response);GO:0002376(immune system process);GO:0002474(antigen processing and presentation of peptide antigen via MHC class I);GO:0002476(antigen processing and presentation of endogenous peptide antigen v…	04144(Endocytosis);04145(Phagosome);04218(Cellular senescence);04514(Cell adhesion molecules);04612(Antigen processing and presentation);04650(Natural killer cell mediated cytotoxicity);04940(Type I diabetes mellitus);05163(Human cytomegalovirus infection);05165(Human papillomavirus infection);05166(Human T-cell leukemia virus 1 infection);05167(Kaposi sarcoma-associated herpesvirus infection);05…	NA	NA
0	ENSG00000166128	RAB8B	2.96676	1.7369	0.772372	0.246	0.421	0	0	RAB8B, member RAS oncogene family [Source:HGNC Symbol;Acc:HGNC:30273]	GO:0000166(nucleotide binding);GO:0003924(GTPase activity);GO:0005102(signaling receptor binding);GO:0005515(protein binding);GO:0005525(GTP binding);GO:0005654(nucleoplasm);GO:0005768(endosome);GO:0005778(peroxisomal membrane);GO:0005886(plasma membrane);GO:0006904(vesicle docking involved in exocytosis);GO:0008021(synaptic vesicle);GO:0009306(protein secretion);GO:0015031(protein transport);GO:…	04530(Tight junction)	NA	NA
0	ENSG00000182117	NOP10	3.36278	1.96972	0.771664	0.284	0.577	0	0	NOP10 ribonucleoprotein [Source:HGNC Symbol;Acc:HGNC:14378]	GO:0001522(pseudouridine synthesis);GO:0003723(RNA binding);GO:0005515(protein binding);GO:0005634(nucleus);GO:0005654(nucleoplasm);GO:0005697(telomerase holoenzyme complex);GO:0005730(nucleolus);GO:0005732(sno(s)RNA-containing ribonucleoprotein complex);GO:0006364(rRNA processing);GO:0007004(telomere maintenance via telomerase);GO:0015030(Cajal body);GO:0016604(nuclear body);GO:0030515(snoRNA bi…	03008(Ribosome biogenesis in eukaryotes)	NA	NA
0	ENSG00000021355	SERPINB1	5.23834	3.07185	0.77	0.376	0.605	0	0	serpin family B member 1 [Source:HGNC Symbol;Acc:HGNC:3311]	GO:0004867(serine-type endopeptidase inhibitor activity);GO:0005515(protein binding);GO:0005576(extracellular region);GO:0005615(extracellular space);GO:0005737(cytoplasm);GO:0005764(lysosome);GO:0005768(endosome);GO:0005769(early endosome);GO:0010466(negative regulation of peptidase activity);GO:0010951(negative regulation of endopeptidase activity);GO:0016020(membrane);GO:0030414(peptidase inhi…	NA	NA	NA
0	ENSG00000213639	PPP1CB	3.69089	2.16702	0.768257	0.305	0.61	0	0	protein phosphatase 1 catalytic subunit beta [Source:HGNC Symbol;Acc:HGNC:9282]	GO:0000164(protein phosphatase type 1 complex);GO:0000165(MAPK cascade);GO:0000781(chromosome, telomeric region);GO:0004721(phosphoprotein phosphatase activity);GO:0004722(protein serine/threonine phosphatase activity);GO:0005515(protein binding);GO:0005634(nucleus);GO:0005654(nucleoplasm);GO:0005730(nucleolus);GO:0005737(cytoplasm);GO:0005829(cytosol);GO:0005886(plasma membrane);GO:0005925(focal…	03015(mRNA surveillance pathway);04022(cGMP-PKG signaling pathway);04024(cAMP signaling pathway);04114(Oocyte meiosis);04218(Cellular senescence);04261(Adrenergic signaling in cardiomyocytes);04270(Vascular smooth muscle contraction);04390(Hippo signaling pathway);04510(Focal adhesion);04611(Platelet activation);04720(Long-term potentiation);04728(Dopaminergic synapse);04750(Inflammatory mediator…	K06269	EC:3.1.3.16
0	ENSG00000131389	SLC6A6	1.43429	0.843324	0.766174	0.144	0.275	0	0	solute carrier family 6 member 6 [Source:HGNC Symbol;Acc:HGNC:11052]	GO:0005368(taurine transmembrane transporter activity);GO:0005369(taurine:sodium symporter activity);GO:0005886(plasma membrane);GO:0005887(integral component of plasma membrane);GO:0006836(neurotransmitter transport);GO:0006865(amino acid transport);GO:0010940(positive regulation of necrotic cell death);GO:0015171(amino acid transmembrane transporter activity);GO:0015185(gamma-aminobutyric acid …	NA	NA	NA
0	ENSG00000054267	ARID4B	5.08063	2.99316	0.763337	0.379	0.674	0	0	AT-rich interaction domain 4B [Source:HGNC Symbol;Acc:HGNC:15550]	GO:0000976(transcription regulatory region sequence-specific DNA binding);GO:0003674(molecular_function);GO:0003677(DNA binding);GO:0005515(protein binding);GO:0005634(nucleus);GO:0005654(nucleoplasm);GO:0005737(cytoplasm);GO:0005739(mitochondrion);GO:0005829(cytosol);GO:0006325(chromatin organization);GO:0006349(regulation of gene expression by genetic imprinting);GO:0006355(regulation of transc…	NA	NA	NA
0	ENSG00000015285	WAS	1.15346	0.681203	0.759807	0.12	0.161	0	0	WASP actin nucleation promoting factor [Source:HGNC Symbol;Acc:HGNC:12731]	GO:0002625(regulation of T cell antigen processing and presentation);GO:0003779(actin binding);GO:0005515(protein binding);GO:0005634(nucleus);GO:0005737(cytoplasm);GO:0005829(cytosol);GO:0005856(cytoskeleton);GO:0005884(actin filament);GO:0005886(plasma membrane);GO:0005911(cell-cell junction);GO:0006952(defense response);GO:0006955(immune response);GO:0007015(actin filament organization);GO:000…	04062(Chemokine signaling pathway);04520(Adherens junction);04530(Tight junction);04666(Fc gamma R-mediated phagocytosis);05135(Yersinia infection);05231(Choline metabolism in cancer)	NA	NA
0	ENSG00000120709	FAM53C	1.5606	0.923729	0.756559	0.146	0.303	0	0	family with sequence similarity 53 member C [Source:HGNC Symbol;Acc:HGNC:1336]	GO:0005515(protein binding);GO:0005634(nucleus);GO:0006606(protein import into nucleus)	NA	NA	NA
0	ENSG00000033800	PIAS1	2.96083	1.7562	0.753545	0.245	0.55	0	0	protein inhibitor of activated STAT 1 [Source:HGNC Symbol;Acc:HGNC:2752]	GO:0000122(negative regulation of transcription by RNA polymerase II);GO:0003677(DNA binding);GO:0003712(transcription coregulator activity);GO:0003714(transcription corepressor activity);GO:0005515(protein binding);GO:0005634(nucleus);GO:0005654(nucleoplasm);GO:0006357(regulation of transcription by RNA polymerase II);GO:0007259(receptor signaling pathway via JAK-STAT);GO:0008270(zinc ion bindin…	04120(Ubiquitin mediated proteolysis);04630(JAK-STAT signaling pathway);05160(Hepatitis C)	NA	NA
0	ENSG00000039319	ZFYVE16	1.71907	1.02255	0.749456	0.155	0.308	0	0	zinc finger FYVE-type containing 16 [Source:HGNC Symbol;Acc:HGNC:20756]	GO:0005515(protein binding);GO:0005545(1-phosphatidylinositol binding);GO:0005547(phosphatidylinositol-3,4,5-trisphosphate binding);GO:0005737(cytoplasm);GO:0005768(endosome);GO:0005769(early endosome);GO:0005829(cytosol);GO:0006622(protein targeting to lysosome);GO:0007165(signal transduction);GO:0016020(membrane);GO:0016050(vesicle organization);GO:0016197(endosomal transport);GO:0030100(regula…	04144(Endocytosis);04350(TGF-beta signaling pathway)	NA	NA
0	ENSG00000102393	GLA	1.62502	0.967746	0.747758	0.123	0.254	0	0	galactosidase alpha [Source:HGNC Symbol;Acc:HGNC:4296]	GO:0003824(catalytic activity);GO:0004553(hydrolase activity, hydrolyzing O-glycosyl compounds);GO:0004557(alpha-galactosidase activity);GO:0005102(signaling receptor binding);GO:0005515(protein binding);GO:0005576(extracellular region);GO:0005737(cytoplasm);GO:0005764(lysosome);GO:0005794(Golgi apparatus);GO:0005975(carbohydrate metabolic process);GO:0008152(metabolic process);GO:0009311(oligosa…	00052(Galactose metabolism);00561(Glycerolipid metabolism);00600(Sphingolipid metabolism);00603(Glycosphingolipid biosynthesis - globo and isoglobo series);01100(Metabolic pathways);04142(Lysosome)	K01189	EC:3.2.1.22
0	ENSG00000188641	DPYD	4.33398	2.58161	0.747419	0.321	0.566	0	0	dihydropyrimidine dehydrogenase [Source:HGNC Symbol;Acc:HGNC:3012]	GO:0000166(nucleotide binding);GO:0002058(uracil binding);GO:0003824(catalytic activity);GO:0005515(protein binding);GO:0005737(cytoplasm);GO:0005829(cytosol);GO:0006145(purine nucleobase catabolic process);GO:0006208(pyrimidine nucleobase catabolic process);GO:0006210(thymine catabolic process);GO:0006212(uracil catabolic process);GO:0006214(thymidine catabolic process);GO:0006248(CMP catabolic …	00240(Pyrimidine metabolism);00410(beta-Alanine metabolism);00770(Pantothenate and CoA biosynthesis);00983(Drug metabolism - other enzymes);01100(Metabolic pathways)	K00207	EC:1.3.1.2
0	ENSG00000035681	NSMAF	1.33405	0.796267	0.744488	0.102	0.241	0	0	neutral sphingomyelinase activation associated factor [Source:HGNC Symbol;Acc:HGNC:8017]	GO:0005515(protein binding);GO:0005737(cytoplasm);GO:0005829(cytosol);GO:0006672(ceramide metabolic process);GO:0007165(signal transduction);GO:0016230(sphingomyelin phosphodiesterase activator activity);GO:0043065(positive regulation of apoptotic process);GO:0050790(regulation of catalytic activity)	04071(Sphingolipid signaling pathway)	NA	NA
0	ENSG00000127528	KLF2	6.3038	3.76427	0.743852	0.402	0.544	0	0	Kruppel like factor 2 [Source:HGNC Symbol;Acc:HGNC:6347]	GO:0000122(negative regulation of transcription by RNA polymerase II);GO:0000785(chromatin);GO:0000902(cell morphogenesis);GO:0000978(RNA polymerase II cis-regulatory region sequence-specific DNA binding);GO:0000981(DNA-binding transcription factor activity, RNA polymerase II-specific);GO:0001701(in utero embryonic development);GO:0003677(DNA binding);GO:0003700(DNA-binding transcription factor a…	04068(FoxO signaling pathway);04371(Apelin signaling pathway);05418(Fluid shear stress and atherosclerosis)	NA	NA
0	ENSG00000179820	MYADM	1.76344	1.05357	0.743102	0.158	0.332	0	0	myeloid associated differentiation marker [Source:HGNC Symbol;Acc:HGNC:7544]	GO:0001726(ruffle);GO:0001933(negative regulation of protein phosphorylation);GO:0003674(molecular_function);GO:0005515(protein binding);GO:0005886(plasma membrane);GO:0005911(cell-cell junction);GO:0010629(negative regulation of gene expression);GO:0016020(membrane);GO:0016021(integral component of membrane);GO:0030335(positive regulation of cell migration);GO:0030837(negative regulation of acti…	NA	NA	NA
0	ENSG00000010818	HIVEP2	2.55669	1.5303	0.740465	0.196	0.418	0	0	HIVEP zinc finger 2 [Source:HGNC Symbol;Acc:HGNC:4921]	GO:0000978(RNA polymerase II cis-regulatory region sequence-specific DNA binding);GO:0000981(DNA-binding transcription factor activity, RNA polymerase II-specific);GO:0003677(DNA binding);GO:0005634(nucleus);GO:0005654(nucleoplasm);GO:0006357(regulation of transcription by RNA polymerase II);GO:0046872(metal ion binding)	NA	NA	NA
0	ENSG00000163660	CCNL1	3.25807	1.95104	0.739774	0.285	0.581	0	0	cyclin L1 [Source:HGNC Symbol;Acc:HGNC:20569]	GO:0000079(regulation of cyclin-dependent protein serine/threonine kinase activity);GO:0005515(protein binding);GO:0005634(nucleus);GO:0005654(nucleoplasm);GO:0006355(regulation of transcription, DNA-templated);GO:0006357(regulation of transcription by RNA polymerase II);GO:0006396(RNA processing);GO:0016538(cyclin-dependent protein serine/threonine kinase regulator activity);GO:0016607(nuclear s…	NA	NA	NA
0	ENSG00000154845	PPP4R1	1.49214	0.895378	0.736814	0.15	0.303	0	0	protein phosphatase 4 regulatory subunit 1 [Source:HGNC Symbol;Acc:HGNC:9320]	GO:0004721(phosphoprotein phosphatase activity);GO:0005515(protein binding);GO:0006468(protein phosphorylation);GO:0006470(protein dephosphorylation);GO:0007165(signal transduction);GO:0019888(protein phosphatase regulator activity);GO:0030289(protein phosphatase 4 complex);GO:0050790(regulation of catalytic activity)	NA	NA	NA
0	ENSG00000155111	CDK19	1.72357	1.03426	0.736804	0.148	0.327	0	0	cyclin dependent kinase 19 [Source:HGNC Symbol;Acc:HGNC:19338]	GO:0000166(nucleotide binding);GO:0004672(protein kinase activity);GO:0004674(protein serine/threonine kinase activity);GO:0004693(cyclin-dependent protein serine/threonine kinase activity);GO:0005524(ATP binding);GO:0005634(nucleus);GO:0005737(cytoplasm);GO:0005829(cytosol);GO:0006468(protein phosphorylation);GO:0008353(RNA polymerase II CTD heptapeptide repeat kinase activity);GO:0016301(kinase…	NA	K02208	EC:2.7.11.22;EC:2.7.11.23
0	ENSG00000164096	C4orf3	2.80614	1.68508	0.735773	0.235	0.535	0	0	chromosome 4 open reading frame 3 [Source:HGNC Symbol;Acc:HGNC:19225]	GO:0005515(protein binding);GO:0005789(endoplasmic reticulum membrane);GO:0016020(membrane);GO:0016021(integral component of membrane);GO:1901877(negative regulation of calcium ion binding);GO:1901895(negative regulation of ATPase-coupled calcium transmembrane transporter activity)	NA	NA	NA
0	ENSG00000083168	KAT6A	2.92519	1.75691	0.735491	0.24	0.506	0	0	lysine acetyltransferase 6A [Source:HGNC Symbol;Acc:HGNC:13013]	GO:0000123(histone acetyltransferase complex);GO:0000786(nucleosome);GO:0003677(DNA binding);GO:0003712(transcription coregulator activity);GO:0003713(transcription coactivator activity);GO:0004402(histone acetyltransferase activity);GO:0005515(protein binding);GO:0005634(nucleus);GO:0005654(nucleoplasm);GO:0005730(nucleolus);GO:0005829(cytosol);GO:0006323(DNA packaging);GO:0006325(chromatin orga…	04550(Signaling pathways regulating pluripotency of stem cells)	K11305	EC:2.3.1.48
0	ENSG00000125347	IRF1	5.4172	3.25891	0.733157	0.337	0.639	0	0	interferon regulatory factor 1 [Source:HGNC Symbol;Acc:HGNC:6116]	GO:0000785(chromatin);GO:0000976(transcription regulatory region sequence-specific DNA binding);GO:0000978(RNA polymerase II cis-regulatory region sequence-specific DNA binding);GO:0000981(DNA-binding transcription factor activity, RNA polymerase II-specific);GO:0001228(DNA-binding transcription activator activity, RNA polymerase II-specific);GO:0002376(immune system process);GO:0002819(regulatio…	04625(C-type lectin receptor signaling pathway);04668(TNF signaling pathway);04917(Prolactin signaling pathway);05133(Pertussis);05165(Human papillomavirus infection)	NA	NA
0	ENSG00000102897	LYRM1	1.02725	0.618008	0.733089	0.107	0.171	0	0	LYR motif containing 1 [Source:HGNC Symbol;Acc:HGNC:25074]	GO:0005634(nucleus);GO:0005654(nucleoplasm);GO:0030496(midbody)	NA	NA	NA
0	ENSG00000126860	EVI2A	1.10451	0.664553	0.732955	0.116	0.155	0	0	ecotropic viral integration site 2A [Source:HGNC Symbol;Acc:HGNC:3499]	GO:0004888(transmembrane signaling receptor activity);GO:0005515(protein binding);GO:0016020(membrane);GO:0016021(integral component of membrane)	NA	NA	NA
0	ENSG00000104093	DMXL2	1.40466	0.845656	0.732079	0.127	0.235	0	0	Dmx like 2 [Source:HGNC Symbol;Acc:HGNC:2938]	GO:0005515(protein binding);GO:0005615(extracellular space);GO:0007035(vacuolar acidification);GO:0008021(synaptic vesicle);GO:0016020(membrane);GO:0030054(cell junction);GO:0030672(synaptic vesicle membrane);GO:0031267(small GTPase binding);GO:0031410(cytoplasmic vesicle);GO:0043291(RAVE complex);GO:0045202(synapse);GO:0098992(neuronal dense core vesicle)	NA	NA	NA
0	ENSG00000288755	ENSG00000288755	1.69719	1.02302	0.730309	0.156	0.289	0	0	novel transcript	NA	NA	NA	NA
0	ENSG00000108061	SHOC2	1.96115	1.18269	0.729627	0.187	0.434	0	0	SHOC2 leucine rich repeat scaffold protein [Source:HGNC Symbol;Acc:HGNC:15454]	GO:0000164(protein phosphatase type 1 complex);GO:0005515(protein binding);GO:0005634(nucleus);GO:0005654(nucleoplasm);GO:0005737(cytoplasm);GO:0005829(cytosol);GO:0007165(signal transduction);GO:0007265(Ras protein signal transduction);GO:0008157(protein phosphatase 1 binding);GO:0008543(fibroblast growth factor receptor signaling pathway);GO:0019888(protein phosphatase regulator activity);GO:00…	04014(Ras signaling pathway)	NA	NA
0	ENSG00000113369	ARRDC3	1.87243	1.1305	0.727947	0.16	0.383	0	0	arrestin domain containing 3 [Source:HGNC Symbol;Acc:HGNC:29263]	GO:0001659(temperature homeostasis);GO:0005515(protein binding);GO:0005737(cytoplasm);GO:0005764(lysosome);GO:0005768(endosome);GO:0005769(early endosome);GO:0005886(plasma membrane);GO:0015031(protein transport);GO:0016020(membrane);GO:0031651(negative regulation of heat generation);GO:0031699(beta-3 adrenergic receptor binding);GO:0043588(skin development);GO:0051443(positive regulation of ubiq…	NA	NA	NA
0	ENSG00000142166	IFNAR1	1.53206	0.926662	0.725358	0.142	0.362	0	0	interferon alpha and beta receptor subunit 1 [Source:HGNC Symbol;Acc:HGNC:5432]	GO:0004896(cytokine receptor activity);GO:0004904(interferon receptor activity);GO:0004905(type I interferon receptor activity);GO:0005515(protein binding);GO:0005764(lysosome);GO:0005768(endosome);GO:0005770(late endosome);GO:0005886(plasma membrane);GO:0005887(integral component of plasma membrane);GO:0007259(receptor signaling pathway via JAK-STAT);GO:0009615(response to virus);GO:0016020(memb…	04060(Cytokine-cytokine receptor interaction);04151(PI3K-Akt signaling pathway);04217(Necroptosis);04380(Osteoclast differentiation);04620(Toll-like receptor signaling pathway);04621(NOD-like receptor signaling pathway);04630(JAK-STAT signaling pathway);04650(Natural killer cell mediated cytotoxicity);05160(Hepatitis C);05161(Hepatitis B);05162(Measles);05164(Influenza A);05165(Human papillomavir…	NA	NA
0	ENSG00000110315	RNF141	0.941631	0.570308	0.72342	0.097	0.175	0	0	ring finger protein 141 [Source:HGNC Symbol;Acc:HGNC:21159]	GO:0004842(ubiquitin-protein transferase activity);GO:0005515(protein binding);GO:0006355(regulation of transcription, DNA-templated);GO:0016020(membrane);GO:0046872(metal ion binding);GO:0051865(protein autoubiquitination)	NA	NA	NA
0	ENSG00000067064	IDI1	1.94712	1.18037	0.7221	0.18	0.402	0	0	isopentenyl-diphosphate delta isomerase 1 [Source:HGNC Symbol;Acc:HGNC:5387]	GO:0000287(magnesium ion binding);GO:0004452(isopentenyl-diphosphate delta-isomerase activity);GO:0005515(protein binding);GO:0005737(cytoplasm);GO:0005777(peroxisome);GO:0005829(cytosol);GO:0006629(lipid metabolic process);GO:0006694(steroid biosynthetic process);GO:0006695(cholesterol biosynthetic process);GO:0008202(steroid metabolic process);GO:0008203(cholesterol metabolic process);GO:000829…	00900(Terpenoid backbone biosynthesis);01100(Metabolic pathways)	K01823	EC:5.3.3.2
0	ENSG00000115310	RTN4	3.74209	2.27151	0.720193	0.286	0.59	0	0	reticulon 4 [Source:HGNC Symbol;Acc:HGNC:14085]	GO:0001825(blastocyst formation);GO:0002523(leukocyte migration involved in inflammatory response);GO:0003723(RNA binding);GO:0005515(protein binding);GO:0005635(nuclear envelope);GO:0005783(endoplasmic reticulum);GO:0005789(endoplasmic reticulum membrane);GO:0005886(plasma membrane);GO:0006915(apoptotic process);GO:0007029(endoplasmic reticulum organization);GO:0007399(nervous system development…	05010(Alzheimer disease)	NA	NA
0	ENSG00000123146	ADGRE5	4.19233	2.5459	0.71958	0.283	0.481	0	0	adhesion G protein-coupled receptor E5 [Source:HGNC Symbol;Acc:HGNC:1711]	GO:0004888(transmembrane signaling receptor activity);GO:0004930(G protein-coupled receptor activity);GO:0005509(calcium ion binding);GO:0005515(protein binding);GO:0005576(extracellular region);GO:0005615(extracellular space);GO:0005886(plasma membrane);GO:0005887(integral component of plasma membrane);GO:0005925(focal adhesion);GO:0006954(inflammatory response);GO:0006955(immune response);GO:00…	NA	NA	NA
0	ENSG00000147251	DOCK11	1.51694	0.921597	0.718957	0.145	0.243	0	0	dedicator of cytokinesis 11 [Source:HGNC Symbol;Acc:HGNC:23483]	GO:0001782(B cell homeostasis);GO:0002315(marginal zone B cell differentiation);GO:0005085(guanyl-nucleotide exchange factor activity);GO:0005515(protein binding);GO:0005829(cytosol);GO:0007264(small GTPase mediated signal transduction);GO:0031267(small GTPase binding);GO:0043547(positive regulation of GTPase activity);GO:0050790(regulation of catalytic activity);GO:0051491(positive regulation of…	NA	NA	NA
0	ENSG00000198961	PJA2	1.91861	1.16587	0.718653	0.178	0.433	0	0	praja ring finger ubiquitin ligase 2 [Source:HGNC Symbol;Acc:HGNC:17481]	GO:0000139(Golgi membrane);GO:0004842(ubiquitin-protein transferase activity);GO:0005515(protein binding);GO:0005737(cytoplasm);GO:0005783(endoplasmic reticulum);GO:0005789(endoplasmic reticulum membrane);GO:0005794(Golgi apparatus);GO:0005886(plasma membrane);GO:0006954(inflammatory response);GO:0007616(long-term memory);GO:0010738(regulation of protein kinase A signaling);GO:0014069(postsynapti…	NA	K10634	EC:2.3.2.27
0	ENSG00000024048	UBR2	2.4702	1.50371	0.716097	0.206	0.504	0	0	ubiquitin protein ligase E3 component n-recognin 2 [Source:HGNC Symbol;Acc:HGNC:21289]	GO:0000151(ubiquitin ligase complex);GO:0000785(chromatin);GO:0005515(protein binding);GO:0005634(nucleus);GO:0005694(chromosome);GO:0005737(cytoplasm);GO:0005829(cytosol);GO:0006342(chromatin silencing);GO:0006511(ubiquitin-dependent protein catabolic process);GO:0007131(reciprocal meiotic recombination);GO:0007140(male meiotic nuclear division);GO:0007141(male meiosis I);GO:0007283(spermatogene…	NA	K10626	EC:2.3.2.27
0	ENSG00000235453	SMIM27	0.924607	0.563221	0.715139	0.094	0.142	0	0	small integral membrane protein 27 [Source:HGNC Symbol;Acc:HGNC:31420]	GO:0016020(membrane);GO:0016021(integral component of membrane)	NA	NA	NA
0	ENSG00000112343	TRIM38	1.55924	0.950977	0.713364	0.149	0.344	0	0	tripartite motif containing 38 [Source:HGNC Symbol;Acc:HGNC:10059]	GO:0000209(protein polyubiquitination);GO:0002376(immune system process);GO:0003713(transcription coactivator activity);GO:0005515(protein binding);GO:0005575(cellular_component);GO:0005654(nucleoplasm);GO:0005737(cytoplasm);GO:0005829(cytosol);GO:0008270(zinc ion binding);GO:0010468(regulation of gene expression);GO:0010508(positive regulation of autophagy);GO:0016567(protein ubiquitination);GO:…	NA	K12014	EC:2.3.2.27
0	ENSG00000132155	RAF1	1.59352	0.97471	0.709171	0.149	0.371	0	0	Raf-1 proto-oncogene, serine/threonine kinase [Source:HGNC Symbol;Acc:HGNC:9829]	GO:0000165(MAPK cascade);GO:0000166(nucleotide binding);GO:0001678(cellular glucose homeostasis);GO:0001934(positive regulation of protein phosphorylation);GO:0004672(protein kinase activity);GO:0004674(protein serine/threonine kinase activity);GO:0004709(MAP kinase kinase kinase activity);GO:0005515(protein binding);GO:0005524(ATP binding);GO:0005634(nucleus);GO:0005737(cytoplasm);GO:0005739(mit…	01521(EGFR tyrosine kinase inhibitor resistance);01522(Endocrine resistance);04010(MAPK signaling pathway);04012(ErbB signaling pathway);04014(Ras signaling pathway);04015(Rap1 signaling pathway);04022(cGMP-PKG signaling pathway);04024(cAMP signaling pathway);04062(Chemokine signaling pathway);04068(FoxO signaling pathway);04071(Sphingolipid signaling pathway);04072(Phospholipase D signaling path…	K04366	EC:2.7.11.1
0	ENSG00000187605	TET3	1.48643	0.90964	0.708488	0.127	0.3	0	0	tet methylcytosine dioxygenase 3 [Source:HGNC Symbol;Acc:HGNC:28313]	GO:0001939(female pronucleus);GO:0001940(male pronucleus);GO:0003677(DNA binding);GO:0005515(protein binding);GO:0005634(nucleus);GO:0005694(chromosome);GO:0005737(cytoplasm);GO:0006211(5-methylcytosine catabolic process);GO:0006325(chromatin organization);GO:0006493(protein O-linked glycosylation);GO:0006807(nitrogen compound metabolic process);GO:0008270(zinc ion binding);GO:0008327(methyl-CpG …	NA	NA	NA
0	ENSG00000117410	ATP6V0B	3.04667	1.86539	0.707758	0.265	0.562	0	0	ATPase H+ transporting V0 subunit b [Source:HGNC Symbol;Acc:HGNC:861]	GO:0005215(transporter activity);GO:0005515(protein binding);GO:0005765(lysosomal membrane);GO:0005768(endosome);GO:0005773(vacuole);GO:0005774(vacuolar membrane);GO:0006811(ion transport);GO:0010008(endosome membrane);GO:0015078(proton transmembrane transporter activity);GO:0016020(membrane);GO:0016021(integral component of membrane);GO:0016241(regulation of macroautophagy);GO:0030670(phagocytic…	00190(Oxidative phosphorylation);01100(Metabolic pathways);04142(Lysosome);04145(Phagosome);04721(Synaptic vesicle cycle);05110(Vibrio cholerae infection);05120(Epithelial cell signaling in Helicobacter pylori infection);05152(Tuberculosis);05165(Human papillomavirus infection);05323(Rheumatoid arthritis)	NA	NA
0	ENSG00000137414	FAM8A1	0.837447	0.513166	0.706572	0.084	0.127	0	0	family with sequence similarity 8 member A1 [Source:HGNC Symbol;Acc:HGNC:16372]	GO:0000836(Hrd1p ubiquitin ligase complex);GO:0005515(protein binding);GO:0016020(membrane);GO:0016021(integral component of membrane);GO:0030433(ubiquitin-dependent ERAD pathway)	NA	NA	NA
0	ENSG00000165175	MID1IP1	1.19383	0.732238	0.705215	0.107	0.234	0	0	MID1 interacting protein 1 [Source:HGNC Symbol;Acc:HGNC:20715]	GO:0005515(protein binding);GO:0005634(nucleus);GO:0005737(cytoplasm);GO:0005829(cytosol);GO:0005856(cytoskeleton);GO:0005874(microtubule);GO:0006629(lipid metabolic process);GO:0007026(negative regulation of microtubule depolymerization);GO:0008022(protein C-terminus binding);GO:0015630(microtubule cytoskeleton);GO:0042802(identical protein binding);GO:0045723(positive regulation of fatty acid b…	NA	NA	NA
0	ENSG00000187764	SEMA4D	1.70865	1.04875	0.704188	0.165	0.319	0	0	semaphorin 4D [Source:HGNC Symbol;Acc:HGNC:10732]	GO:0000122(negative regulation of transcription by RNA polymerase II);GO:0001755(neural crest cell migration);GO:0001934(positive regulation of protein phosphorylation);GO:0004888(transmembrane signaling receptor activity);GO:0005102(signaling receptor binding);GO:0005515(protein binding);GO:0005615(extracellular space);GO:0005886(plasma membrane);GO:0005887(integral component of plasma membrane)…	04360(Axon guidance)	NA	NA
0	ENSG00000114353	GNAI2	3.32889	2.04508	0.702885	0.282	0.523	0	0	G protein subunit alpha i2 [Source:HGNC Symbol;Acc:HGNC:4385]	GO:0000166(nucleotide binding);GO:0001664(G protein-coupled receptor binding);GO:0001973(G protein-coupled adenosine receptor signaling pathway);GO:0003924(GTPase activity);GO:0005515(protein binding);GO:0005525(GTP binding);GO:0005634(nucleus);GO:0005654(nucleoplasm);GO:0005737(cytoplasm);GO:0005813(centrosome);GO:0005815(microtubule organizing center);GO:0005829(cytosol);GO:0005834(heterotrimer…	04015(Rap1 signaling pathway);04022(cGMP-PKG signaling pathway);04024(cAMP signaling pathway);04062(Chemokine signaling pathway);04071(Sphingolipid signaling pathway);04261(Adrenergic signaling in cardiomyocytes);04360(Axon guidance);04371(Apelin signaling pathway);04540(Gap junction);04611(Platelet activation);04670(Leukocyte transendothelial migration);04713(Circadian entrainment);04723(Retrogr…	NA	NA
0	ENSG00000081320	STK17B	5.8637	3.60413	0.702163	0.385	0.611	0	0	serine/threonine kinase 17b [Source:HGNC Symbol;Acc:HGNC:11396]	GO:0000166(nucleotide binding);GO:0004672(protein kinase activity);GO:0004674(protein serine/threonine kinase activity);GO:0005524(ATP binding);GO:0005634(nucleus);GO:0005793(endoplasmic reticulum-Golgi intermediate compartment);GO:0005886(plasma membrane);GO:0006468(protein phosphorylation);GO:0006915(apoptotic process);GO:0012501(programmed cell death);GO:0015629(actin cytoskeleton);GO:0016020(…	NA	K08804	EC:2.7.11.1
0	ENSG00000151883	PARP8	3.39001	2.08661	0.700124	0.265	0.482	0	0	poly(ADP-ribose) polymerase family member 8 [Source:HGNC Symbol;Acc:HGNC:26124]	GO:0003950(NAD+ ADP-ribosyltransferase activity);GO:0006471(protein ADP-ribosylation);GO:0016740(transferase activity);GO:0016757(transferase activity, transferring glycosyl groups);GO:0070213(protein auto-ADP-ribosylation);GO:0140289(protein mono-ADP-ribosylation);GO:1990404(protein ADP-ribosylase activity)	NA	K15258	EC:2.4.2.30
0	ENSG00000078804	TP53INP2	0.922208	0.567947	0.699334	0.095	0.158	0	0	tumor protein p53 inducible nuclear protein 2 [Source:HGNC Symbol;Acc:HGNC:16104]	GO:0000045(autophagosome assembly);GO:0001649(osteoblast differentiation);GO:0001894(tissue homeostasis);GO:0005515(protein binding);GO:0005634(nucleus);GO:0005737(cytoplasm);GO:0005776(autophagosome);GO:0005829(cytosol);GO:0006511(ubiquitin-dependent protein catabolic process);GO:0006914(autophagy);GO:0010508(positive regulation of autophagy);GO:0016236(macroautophagy);GO:0016605(PML body);GO:00…	04140(Autophagy - animal)	NA	NA
0	ENSG00000118217	ATF6	1.82271	1.12287	0.698895	0.169	0.416	0	0	activating transcription factor 6 [Source:HGNC Symbol;Acc:HGNC:791]	GO:0000139(Golgi membrane);GO:0000785(chromatin);GO:0000976(transcription regulatory region sequence-specific DNA binding);GO:0000977(RNA polymerase II transcription regulatory region sequence-specific DNA binding);GO:0000978(RNA polymerase II cis-regulatory region sequence-specific DNA binding);GO:0000981(DNA-binding transcription factor activity, RNA polymerase II-specific);GO:0001228(DNA-bindi…	04141(Protein processing in endoplasmic reticulum);05010(Alzheimer disease);05012(Parkinson disease);05014(Amyotrophic lateral sclerosis);05022(Pathways of neurodegeneration - multiple diseases)	NA	NA
0	ENSG00000112062	MAPK14	1.66959	1.03054	0.696086	0.148	0.368	0	0	mitogen-activated protein kinase 14 [Source:HGNC Symbol;Acc:HGNC:6876]	GO:0000077(DNA damage checkpoint);GO:0000165(MAPK cascade);GO:0000166(nucleotide binding);GO:0000902(cell morphogenesis);GO:0000922(spindle pole);GO:0001502(cartilage condensation);GO:0001525(angiogenesis);GO:0001649(osteoblast differentiation);GO:0001890(placenta development);GO:0002021(response to dietary excess);GO:0002062(chondrocyte differentiation);GO:0002862(negative regulation of inflamma…	01522(Endocrine resistance);04010(MAPK signaling pathway);04015(Rap1 signaling pathway);04068(FoxO signaling pathway);04071(Sphingolipid signaling pathway);04114(Oocyte meiosis);04218(Cellular senescence);04261(Adrenergic signaling in cardiomyocytes);04370(VEGF signaling pathway);04380(Osteoclast differentiation);04550(Signaling pathways regulating pluripotency of stem cells);04611(Platelet activ…	K04441	EC:2.7.11.24
0	ENSG00000169967	MAP3K2	2.56553	1.5837	0.695952	0.222	0.523	0	0	mitogen-activated protein kinase kinase kinase 2 [Source:HGNC Symbol;Acc:HGNC:6854]	GO:0000165(MAPK cascade);GO:0000166(nucleotide binding);GO:0004672(protein kinase activity);GO:0004674(protein serine/threonine kinase activity);GO:0004709(MAP kinase kinase kinase activity);GO:0005515(protein binding);GO:0005524(ATP binding);GO:0005634(nucleus);GO:0005654(nucleoplasm);GO:0005737(cytoplasm);GO:0005829(cytosol);GO:0006468(protein phosphorylation);GO:0016301(kinase activity);GO:001…	04010(MAPK signaling pathway);04540(Gap junction);04912(GnRH signaling pathway)	K04420	EC:2.7.11.25
0	ENSG00000138814	PPP3CA	3.70193	2.2888	0.693686	0.282	0.59	0	0	protein phosphatase 3 catalytic subunit alpha [Source:HGNC Symbol;Acc:HGNC:9314]	GO:0000082(G1/S transition of mitotic cell cycle);GO:0001975(response to amphetamine);GO:0004721(phosphoprotein phosphatase activity);GO:0004722(protein serine/threonine phosphatase activity);GO:0004723(calcium-dependent protein serine/threonine phosphatase activity);GO:0005509(calcium ion binding);GO:0005515(protein binding);GO:0005516(calmodulin binding);GO:0005634(nucleus);GO:0005654(nucleopla…	04010(MAPK signaling pathway);04020(Calcium signaling pathway);04022(cGMP-PKG signaling pathway);04114(Oocyte meiosis);04218(Cellular senescence);04310(Wnt signaling pathway);04360(Axon guidance);04370(VEGF signaling pathway);04380(Osteoclast differentiation);04625(C-type lectin receptor signaling pathway);04650(Natural killer cell mediated cytotoxicity);04658(Th1 and Th2 cell differentiation);04…	K04348	EC:3.1.3.16
0	ENSG00000097033	SH3GLB1	1.96887	1.22055	0.689839	0.177	0.459	0	0	SH3 domain containing GRB2 like, endophilin B1 [Source:HGNC Symbol;Acc:HGNC:10833]	GO:0000139(Golgi membrane);GO:0000421(autophagosome membrane);GO:0005515(protein binding);GO:0005737(cytoplasm);GO:0005739(mitochondrion);GO:0005741(mitochondrial outer membrane);GO:0005794(Golgi apparatus);GO:0005829(cytosol);GO:0006914(autophagy);GO:0006915(apoptotic process);GO:0008289(lipid binding);GO:0010508(positive regulation of autophagy);GO:0016020(membrane);GO:0016241(regulation of mac…	04140(Autophagy - animal);04144(Endocytosis)	NA	NA
0	ENSG00000166710	B2M	87.0886	54.1569	0.685337	0.98	0.953	0	0	beta-2-microglobulin [Source:HGNC Symbol;Acc:HGNC:914]	GO:0000139(Golgi membrane);GO:0001895(retina homeostasis);GO:0001916(positive regulation of T cell mediated cytotoxicity);GO:0002237(response to molecule of bacterial origin);GO:0002376(immune system process);GO:0002474(antigen processing and presentation of peptide antigen via MHC class I);GO:0002481(antigen processing and presentation of exogenous protein antigen via MHC class Ib, TAP-dependent…	04612(Antigen processing and presentation);05163(Human cytomegalovirus infection);05166(Human T-cell leukemia virus 1 infection);05168(Herpes simplex virus 1 infection);05169(Epstein-Barr virus infection);05170(Human immunodeficiency virus 1 infection)	NA	NA
0	ENSG00000105656	ELL	1.17398	0.731233	0.682998	0.121	0.266	0	0	elongation factor for RNA polymerase II [Source:HGNC Symbol;Acc:HGNC:23114]	GO:0001701(in utero embryonic development);GO:0005515(protein binding);GO:0005634(nucleus);GO:0005654(nucleoplasm);GO:0005829(cytosol);GO:0006366(transcription by RNA polymerase II);GO:0006368(transcription elongation from RNA polymerase II promoter);GO:0008023(transcription elongation factor complex);GO:0015030(Cajal body);GO:0016604(nuclear body);GO:0016607(nuclear speck);GO:0019902(phosphatase…	NA	NA	NA
0	ENSG00000115267	IFIH1	1.15144	0.718572	0.680238	0.105	0.257	0	0	interferon induced with helicase C domain 1 [Source:HGNC Symbol;Acc:HGNC:18873]	GO:0000166(nucleotide binding);GO:0002376(immune system process);GO:0003677(DNA binding);GO:0003723(RNA binding);GO:0003724(RNA helicase activity);GO:0003725(double-stranded RNA binding);GO:0003727(single-stranded RNA binding);GO:0004386(helicase activity);GO:0005515(protein binding);GO:0005524(ATP binding);GO:0005634(nucleus);GO:0005737(cytoplasm);GO:0005739(mitochondrion);GO:0005829(cytosol);GO…	04622(RIG-I-like receptor signaling pathway);05161(Hepatitis B);05162(Measles);05164(Influenza A);05168(Herpes simplex virus 1 infection);05171(Coronavirus disease - COVID-19)	K12647	EC:3.6.4.13
0	ENSG00000151893	CACUL1	1.23837	0.77412	0.677818	0.122	0.284	0	0	CDK2 associated cullin domain 1 [Source:HGNC Symbol;Acc:HGNC:23727]	GO:0000082(G1/S transition of mitotic cell cycle);GO:0005515(protein binding);GO:0006511(ubiquitin-dependent protein catabolic process);GO:0007049(cell cycle);GO:0008284(positive regulation of cell population proliferation);GO:0019901(protein kinase binding);GO:0031625(ubiquitin protein ligase binding);GO:0045860(positive regulation of protein kinase activity)	NA	NA	NA
0	ENSG00000168297	PXK	1.05172	0.657647	0.677361	0.1	0.2	0	0	PX domain containing serine/threonine kinase like [Source:HGNC Symbol;Acc:HGNC:23326]	GO:0003779(actin binding);GO:0004672(protein kinase activity);GO:0005524(ATP binding);GO:0005737(cytoplasm);GO:0005829(cytosol);GO:0005886(plasma membrane);GO:0006468(protein phosphorylation);GO:0006954(inflammatory response);GO:0008022(protein C-terminus binding);GO:0016020(membrane);GO:0032780(negative regulation of ATPase activity);GO:0032991(protein-containing complex);GO:0034451(centriolar s…	NA	NA	NA
0	ENSG00000087086	FTL	83.455	52.1913	0.677189	0.948	0.951	0	0	ferritin light chain [Source:HGNC Symbol;Acc:HGNC:3999]	GO:0005506(iron ion binding);GO:0005515(protein binding);GO:0005576(extracellular region);GO:0005737(cytoplasm);GO:0005829(cytosol);GO:0006826(iron ion transport);GO:0006879(cellular iron ion homeostasis);GO:0006880(intracellular sequestering of iron ion);GO:0008043(intracellular ferritin complex);GO:0008198(ferrous iron binding);GO:0008199(ferric iron binding);GO:0016020(membrane);GO:0035578(azu…	04216(Ferroptosis);04217(Necroptosis);04978(Mineral absorption)	NA	NA
0	ENSG00000089159	PXN	1.0755	0.673056	0.676214	0.112	0.233	0	0	paxillin [Source:HGNC Symbol;Acc:HGNC:9718]	GO:0001725(stress fiber);GO:0003712(transcription coregulator activity);GO:0005515(protein binding);GO:0005737(cytoplasm);GO:0005829(cytosol);GO:0005856(cytoskeleton);GO:0005875(microtubule associated complex);GO:0005886(plasma membrane);GO:0005911(cell-cell junction);GO:0005925(focal adhesion);GO:0005938(cell cortex);GO:0006355(regulation of transcription, DNA-templated);GO:0007155(cell adhesion…	04062(Chemokine signaling pathway);04370(VEGF signaling pathway);04510(Focal adhesion);04670(Leukocyte transendothelial migration);04810(Regulation of actin cytoskeleton);05100(Bacterial invasion of epithelial cells);05131(Shigellosis);05135(Yersinia infection);05163(Human cytomegalovirus infection);05165(Human papillomavirus infection);05170(Human immunodeficiency virus 1 infection);05203(Viral …	NA	NA
0	ENSG00000100030	MAPK1	2.0288	1.2701	0.675685	0.187	0.449	0	0	mitogen-activated protein kinase 1 [Source:HGNC Symbol;Acc:HGNC:6871]	GO:0000165(MAPK cascade);GO:0000166(nucleotide binding);GO:0001784(phosphotyrosine residue binding);GO:0003677(DNA binding);GO:0004672(protein kinase activity);GO:0004674(protein serine/threonine kinase activity);GO:0004707(MAP kinase activity);GO:0004708(MAP kinase kinase activity);GO:0005515(protein binding);GO:0005524(ATP binding);GO:0005576(extracellular region);GO:0005634(nucleus);GO:0005654…	01521(EGFR tyrosine kinase inhibitor resistance);01522(Endocrine resistance);01524(Platinum drug resistance);04010(MAPK signaling pathway);04012(ErbB signaling pathway);04014(Ras signaling pathway);04015(Rap1 signaling pathway);04022(cGMP-PKG signaling pathway);04024(cAMP signaling pathway);04062(Chemokine signaling pathway);04066(HIF-1 signaling pathway);04068(FoxO signaling pathway);04071(Sphin…	K04371	EC:2.7.11.24
0	ENSG00000158615	PPP1R15B	1.85998	1.16452	0.67555	0.171	0.417	0	0	protein phosphatase 1 regulatory subunit 15B [Source:HGNC Symbol;Acc:HGNC:14951]	GO:0000164(protein phosphatase type 1 complex);GO:0001933(negative regulation of protein phosphorylation);GO:0005515(protein binding);GO:0005783(endoplasmic reticulum);GO:0006417(regulation of translation);GO:0006979(response to oxidative stress);GO:0006983(ER overload response);GO:0019888(protein phosphatase regulator activity);GO:0032516(positive regulation of phosphoprotein phosphatase activit…	NA	NA	NA
0	ENSG00000169084	DHRSX	1.60872	1.01107	0.670029	0.15	0.353	0	0	dehydrogenase/reductase X-linked [Source:HGNC Symbol;Acc:HGNC:18399]	GO:0005515(protein binding);GO:0005576(extracellular region);GO:0010508(positive regulation of autophagy);GO:0016491(oxidoreductase activity)	NA	NA	NA
0	ENSG00000157601	MX1	1.63845	1.02985	0.669907	0.124	0.332	0	0	MX dynamin like GTPase 1 [Source:HGNC Symbol;Acc:HGNC:7532]	GO:0000166(nucleotide binding);GO:0002376(immune system process);GO:0003924(GTPase activity);GO:0005515(protein binding);GO:0005525(GTP binding);GO:0005634(nucleus);GO:0005737(cytoplasm);GO:0005783(endoplasmic reticulum);GO:0005789(endoplasmic reticulum membrane);GO:0005829(cytosol);GO:0005874(microtubule);GO:0006915(apoptotic process);GO:0006952(defense response);GO:0007165(signal transduction);…	05160(Hepatitis C);05162(Measles);05164(Influenza A);05165(Human papillomavirus infection);05171(Coronavirus disease - COVID-19)	NA	NA
0	ENSG00000183283	DAZAP2	2.67643	1.68461	0.667895	0.245	0.566	0	0	DAZ associated protein 2 [Source:HGNC Symbol;Acc:HGNC:2684]	GO:0005515(protein binding);GO:0005634(nucleus);GO:0005737(cytoplasm);GO:0016607(nuclear speck);GO:0030971(receptor tyrosine kinase binding);GO:0031435(mitogen-activated protein kinase kinase kinase binding);GO:0032991(protein-containing complex);GO:0042802(identical protein binding);GO:0043539(protein serine/threonine kinase activator activity);GO:0050699(WW domain binding);GO:0071902(positive r…	NA	NA	NA
0	ENSG00000186350	RXRA	1.03511	0.651732	0.667434	0.106	0.19	0	0	retinoid X receptor alpha [Source:HGNC Symbol;Acc:HGNC:10477]	GO:0000122(negative regulation of transcription by RNA polymerase II);GO:0000785(chromatin);GO:0000976(transcription regulatory region sequence-specific DNA binding);GO:0000977(RNA polymerase II transcription regulatory region sequence-specific DNA binding);GO:0000978(RNA polymerase II cis-regulatory region sequence-specific DNA binding);GO:0000981(DNA-binding transcription factor activity, RNA p…	03320(PPAR signaling pathway);04151(PI3K-Akt signaling pathway);04659(Th17 cell differentiation);04919(Thyroid hormone signaling pathway);04920(Adipocytokine signaling pathway);04928(Parathyroid hormone synthesis, secretion and action);04932(Non-alcoholic fatty liver disease);04976(Bile secretion);05160(Hepatitis C);05200(Pathways in cancer);05202(Transcriptional misregulation in cancer);05216(Th…	NA	NA
0	ENSG00000103187	COTL1	4.3226	2.72684	0.66467	0.353	0.605	0	0	coactosin like F-actin binding protein 1 [Source:HGNC Symbol;Acc:HGNC:18304]	GO:0003779(actin binding);GO:0005515(protein binding);GO:0005576(extracellular region);GO:0005634(nucleus);GO:0005737(cytoplasm);GO:0005829(cytosol);GO:0005856(cytoskeleton);GO:0005884(actin filament);GO:0005886(plasma membrane);GO:0008150(biological_process);GO:0019899(enzyme binding);GO:0030833(regulation of actin filament polymerization);GO:0030864(cortical actin cytoskeleton);GO:0034774(secre…	NA	NA	NA
0	ENSG00000008083	JARID2	4.19741	2.64995	0.663533	0.304	0.549	0	0	jumonji and AT-rich interaction domain containing 2 [Source:HGNC Symbol;Acc:HGNC:6196]	GO:0000122(negative regulation of transcription by RNA polymerase II);GO:0001889(liver development);GO:0003677(DNA binding);GO:0003682(chromatin binding);GO:0005515(protein binding);GO:0005634(nucleus);GO:0005654(nucleoplasm);GO:0005739(mitochondrion);GO:0006325(chromatin organization);GO:0006338(chromatin remodeling);GO:0007417(central nervous system development);GO:0008285(negative regulation o…	04550(Signaling pathways regulating pluripotency of stem cells)	NA	NA
0	ENSG00000172936	MYD88	0.898999	0.567617	0.6634	0.097	0.172	0	0	MYD88 innate immune signal transduction adaptor [Source:HGNC Symbol;Acc:HGNC:7562]	GO:0002238(response to molecule of fungal origin);GO:0002269(leukocyte activation involved in inflammatory response);GO:0002283(neutrophil activation involved in immune response);GO:0002376(immune system process);GO:0002755(MyD88-dependent toll-like receptor signaling pathway);GO:0003953(NAD+ nucleosidase activity);GO:0005102(signaling receptor binding);GO:0005121(Toll binding);GO:0005123(death r…	04010(MAPK signaling pathway);04064(NF-kappa B signaling pathway);04620(Toll-like receptor signaling pathway);04621(NOD-like receptor signaling pathway);05130(Pathogenic Escherichia coli infection);05131(Shigellosis);05132(Salmonella infection);05133(Pertussis);05134(Legionellosis);05135(Yersinia infection);05140(Leishmaniasis);05142(Chagas disease);05143(African trypanosomiasis);05144(Malaria);0…	NA	NA
0	ENSG00000005339	CREBBP	2.12116	1.34264	0.65978	0.192	0.488	0	0	CREB binding protein [Source:HGNC Symbol;Acc:HGNC:2348]	GO:0000122(negative regulation of transcription by RNA polymerase II);GO:0000123(histone acetyltransferase complex);GO:0000785(chromatin);GO:0001223(transcription coactivator binding);GO:0001666(response to hypoxia);GO:0002039(p53 binding);GO:0002223(stimulatory C-type lectin receptor signaling pathway);GO:0003682(chromatin binding);GO:0003684(damaged DNA binding);GO:0003712(transcription coregul…	04024(cAMP signaling pathway);04066(HIF-1 signaling pathway);04068(FoxO signaling pathway);04110(Cell cycle);04310(Wnt signaling pathway);04330(Notch signaling pathway);04350(TGF-beta signaling pathway);04520(Adherens junction);04630(JAK-STAT signaling pathway);04720(Long-term potentiation);04916(Melanogenesis);04919(Thyroid hormone signaling pathway);04922(Glucagon signaling pathway);04935(Growt…	K04498	EC:2.3.1.48
0	ENSG00000124486	USP9X	2.26766	1.43676	0.658383	0.203	0.498	0	0	ubiquitin specific peptidase 9 X-linked [Source:HGNC Symbol;Acc:HGNC:12632]	GO:0000122(negative regulation of transcription by RNA polymerase II);GO:0001764(neuron migration);GO:0004197(cysteine-type endopeptidase activity);GO:0004843(thiol-dependent ubiquitin-specific protease activity);GO:0005515(protein binding);GO:0005634(nucleus);GO:0005737(cytoplasm);GO:0005829(cytosol);GO:0006508(proteolysis);GO:0006511(ubiquitin-dependent protein catabolic process);GO:0007049(cel…	NA	K11840	EC:3.4.19.12
0	ENSG00000185022	MAFF	1.82219	1.15548	0.657178	0.169	0.341	0	0	MAF bZIP transcription factor F [Source:HGNC Symbol;Acc:HGNC:6780]	GO:0000785(chromatin);GO:0000978(RNA polymerase II cis-regulatory region sequence-specific DNA binding);GO:0000981(DNA-binding transcription factor activity, RNA polymerase II-specific);GO:0001228(DNA-binding transcription activator activity, RNA polymerase II-specific);GO:0001701(in utero embryonic development);GO:0003677(DNA binding);GO:0003700(DNA-binding transcription factor activity);GO:0005…	NA	NA	NA
0	ENSG00000139832	RAB20	1.01744	0.645292	0.656915	0.093	0.176	0	0	RAB20, member RAS oncogene family [Source:HGNC Symbol;Acc:HGNC:18260]	GO:0000166(nucleotide binding);GO:0003924(GTPase activity);GO:0005525(GTP binding);GO:0005794(Golgi apparatus);GO:0006886(intracellular protein transport);GO:0012505(endomembrane system);GO:0015031(protein transport);GO:0016020(membrane);GO:0030670(phagocytic vesicle membrane);GO:0031410(cytoplasmic vesicle);GO:0043231(intracellular membrane-bounded organelle);GO:0045335(phagocytic vesicle);GO:00…	NA	NA	NA
0	ENSG00000162889	MAPKAPK2	1.80921	1.15092	0.652573	0.166	0.423	0	0	MAPK activated protein kinase 2 [Source:HGNC Symbol;Acc:HGNC:6887]	GO:0000165(MAPK cascade);GO:0000166(nucleotide binding);GO:0002224(toll-like receptor signaling pathway);GO:0004672(protein kinase activity);GO:0004674(protein serine/threonine kinase activity);GO:0004683(calmodulin-dependent protein kinase activity);GO:0005515(protein binding);GO:0005516(calmodulin binding);GO:0005524(ATP binding);GO:0005634(nucleus);GO:0005654(nucleoplasm);GO:0005737(cytoplasm)…	04010(MAPK signaling pathway);04218(Cellular senescence);04370(VEGF signaling pathway);04625(C-type lectin receptor signaling pathway);04722(Neurotrophin signaling pathway);05167(Kaposi sarcoma-associated herpesvirus infection);05203(Viral carcinogenesis)	K04443	EC:2.7.11.1
0	ENSG00000139278	GLIPR1	1.31932	0.840223	0.650949	0.131	0.218	0	0	GLI pathogenesis related 1 [Source:HGNC Symbol;Acc:HGNC:17001]	GO:0005515(protein binding);GO:0005576(extracellular region);GO:0005615(extracellular space);GO:0005886(plasma membrane);GO:0016020(membrane);GO:0016021(integral component of membrane);GO:0035577(azurophil granule membrane)	NA	NA	NA
0	ENSG00000134516	DOCK2	2.32576	1.4815	0.650642	0.212	0.369	0	0	dedicator of cytokinesis 2 [Source:HGNC Symbol;Acc:HGNC:2988]	GO:0001766(membrane raft polarization);GO:0001768(establishment of T cell polarity);GO:0001771(immunological synapse formation);GO:0002277(myeloid dendritic cell activation involved in immune response);GO:0005085(guanyl-nucleotide exchange factor activity);GO:0005096(GTPase activator activity);GO:0005515(protein binding);GO:0005576(extracellular region);GO:0005737(cytoplasm);GO:0005829(cytosol);G…	04062(Chemokine signaling pathway)	NA	NA
0	ENSG00000159720	ATP6V0D1	1.80537	1.15135	0.648973	0.174	0.442	0	0	ATPase H+ transporting V0 subunit d1 [Source:HGNC Symbol;Acc:HGNC:13724]	GO:0005515(protein binding);GO:0005764(lysosome);GO:0005765(lysosomal membrane);GO:0005769(early endosome);GO:0005813(centrosome);GO:0006811(ion transport);GO:0006879(cellular iron ion homeostasis);GO:0007034(vacuolar transport);GO:0007035(vacuolar acidification);GO:0007420(brain development);GO:0008021(synaptic vesicle);GO:0010008(endosome membrane);GO:0015078(proton transmembrane transporter ac…	00190(Oxidative phosphorylation);01100(Metabolic pathways);04142(Lysosome);04145(Phagosome);04721(Synaptic vesicle cycle);04966(Collecting duct acid secretion);05110(Vibrio cholerae infection);05120(Epithelial cell signaling in Helicobacter pylori infection);05152(Tuberculosis);05165(Human papillomavirus infection);05203(Viral carcinogenesis);05323(Rheumatoid arthritis)	NA	NA
0	ENSG00000184922	FMNL1	1.36709	0.872232	0.648327	0.139	0.25	0	0	formin like 1 [Source:HGNC Symbol;Acc:HGNC:1212]	GO:0003674(molecular_function);GO:0003779(actin binding);GO:0005515(protein binding);GO:0005737(cytoplasm);GO:0005829(cytosol);GO:0005886(plasma membrane);GO:0005938(cell cortex);GO:0007010(cytoskeleton organization);GO:0008360(regulation of cell shape);GO:0016020(membrane);GO:0016021(integral component of membrane);GO:0016043(cellular component organization);GO:0016477(cell migration);GO:0022604…	NA	NA	NA
0	ENSG00000139370	SLC15A4	0.989637	0.631806	0.647417	0.093	0.172	0	0	solute carrier family 15 member 4 [Source:HGNC Symbol;Acc:HGNC:23090]	GO:0002376(immune system process);GO:0005290(L-histidine transmembrane transporter activity);GO:0005515(protein binding);GO:0005764(lysosome);GO:0005765(lysosomal membrane);GO:0005768(endosome);GO:0005886(plasma membrane);GO:0006811(ion transport);GO:0006857(oligopeptide transport);GO:0010008(endosome membrane);GO:0015031(protein transport);GO:0015293(symporter activity);GO:0015333(peptide:proton…	NA	NA	NA
0	ENSG00000133657	ATP13A3	2.8371	1.81332	0.645782	0.199	0.422	0	0	ATPase 13A3 [Source:HGNC Symbol;Acc:HGNC:24113]	GO:0000166(nucleotide binding);GO:0005215(transporter activity);GO:0005524(ATP binding);GO:0005768(endosome);GO:0006812(cation transport);GO:0006874(cellular calcium ion homeostasis);GO:0009987(cellular process);GO:0015594(ABC-type putrescine transporter activity);GO:0015847(putrescine transport);GO:0016020(membrane);GO:0016021(integral component of membrane);GO:0016887(ATPase activity);GO:001982…	NA	NA	NA
0	ENSG00000172939	OXSR1	2.22497	1.42236	0.6455	0.181	0.43	0	0	oxidative stress responsive kinase 1 [Source:HGNC Symbol;Acc:HGNC:8508]	GO:0000166(nucleotide binding);GO:0000287(magnesium ion binding);GO:0004672(protein kinase activity);GO:0004674(protein serine/threonine kinase activity);GO:0005515(protein binding);GO:0005524(ATP binding);GO:0005737(cytoplasm);GO:0005829(cytosol);GO:0006468(protein phosphorylation);GO:0006979(response to oxidative stress);GO:0007165(signal transduction);GO:0007231(osmosensory signaling pathway);…	NA	K08835	EC:2.7.11.1
0	ENSG00000160710	ADAR	1.76233	1.12678	0.645281	0.172	0.442	0	0	adenosine deaminase RNA specific [Source:HGNC Symbol;Acc:HGNC:225]	GO:0001649(osteoblast differentiation);GO:0002244(hematopoietic progenitor cell differentiation);GO:0002376(immune system process);GO:0002566(somatic diversification of immune receptors via somatic mutation);GO:0003677(DNA binding);GO:0003723(RNA binding);GO:0003725(double-stranded RNA binding);GO:0003726(double-stranded RNA adenosine deaminase activity);GO:0004000(adenosine deaminase activity);G…	04623(Cytosolic DNA-sensing pathway);05162(Measles);05164(Influenza A);05171(Coronavirus disease - COVID-19)	K12968	EC:3.5.4.37
0	ENSG00000145979	TBC1D7	0.825835	0.528283	0.644541	0.083	0.138	0	0	TBC1 domain family member 7 [Source:HGNC Symbol;Acc:HGNC:21066]	GO:0005096(GTPase activator activity);GO:0005515(protein binding);GO:0005829(cytosol);GO:0031267(small GTPase binding);GO:0031398(positive regulation of protein ubiquitination);GO:0031410(cytoplasmic vesicle);GO:0032007(negative regulation of TOR signaling);GO:0036064(ciliary basal body);GO:0043547(positive regulation of GTPase activity);GO:0050790(regulation of catalytic activity);GO:0070848(res…	04150(mTOR signaling pathway)	NA	NA
0	ENSG00000196684	HSH2D	1.18732	0.760754	0.642205	0.114	0.268	0	0	hematopoietic SH2 domain containing [Source:HGNC Symbol;Acc:HGNC:24920]	GO:0002903(negative regulation of B cell apoptotic process);GO:0005515(protein binding);GO:0005634(nucleus);GO:0005737(cytoplasm);GO:0005739(mitochondrion);GO:0005829(cytosol);GO:0007165(signal transduction);GO:0030674(protein-macromolecule adaptor activity);GO:0042110(T cell activation);GO:0051902(negative regulation of mitochondrial depolarization)	NA	NA	NA
0	ENSG00000163466	ARPC2	8.18636	5.25173	0.640431	0.543	0.823	0	0	actin related protein 2/3 complex subunit 2 [Source:HGNC Symbol;Acc:HGNC:705]	GO:0003779(actin binding);GO:0005200(structural constituent of cytoskeleton);GO:0005515(protein binding);GO:0005634(nucleus);GO:0005654(nucleoplasm);GO:0005737(cytoplasm);GO:0005768(endosome);GO:0005829(cytosol);GO:0005856(cytoskeleton);GO:0005885(Arp2/3 protein complex);GO:0005886(plasma membrane);GO:0005925(focal adhesion);GO:0010592(positive regulation of lamellipodium assembly);GO:0015629(act…	04144(Endocytosis);04530(Tight junction);04666(Fc gamma R-mediated phagocytosis);04810(Regulation of actin cytoskeleton);05100(Bacterial invasion of epithelial cells);05130(Pathogenic Escherichia coli infection);05131(Shigellosis);05132(Salmonella infection);05135(Yersinia infection)	NA	NA
0	ENSG00000167173	C15orf39	0.736128	0.474609	0.633218	0.078	0.118	0	0	chromosome 15 open reading frame 39 [Source:HGNC Symbol;Acc:HGNC:24497]	GO:0005829(cytosol)	NA	NA	NA
0	ENSG00000119979	DENND10	1.056	0.680919	0.633057	0.103	0.226	0	0	DENN domain containing 10 [Source:HGNC Symbol;Acc:HGNC:31793]	GO:0005085(guanyl-nucleotide exchange factor activity);GO:0005768(endosome);GO:0005770(late endosome);GO:0015031(protein transport);GO:0031267(small GTPase binding);GO:0032509(endosome transport via multivesicular body sorting pathway);GO:0050790(regulation of catalytic activity);GO:2000641(regulation of early endosome to late endosome transport)	NA	NA	NA
0	ENSG00000186635	ARAP1	0.890606	0.574813	0.631694	0.088	0.158	0	0	ArfGAP with RhoGAP domain, ankyrin repeat and PH domain 1 [Source:HGNC Symbol;Acc:HGNC:16925]	GO:0005096(GTPase activator activity);GO:0005515(protein binding);GO:0005547(phosphatidylinositol-3,4,5-trisphosphate binding);GO:0005654(nucleoplasm);GO:0005737(cytoplasm);GO:0005794(Golgi apparatus);GO:0005802(trans-Golgi network);GO:0005829(cytosol);GO:0005886(plasma membrane);GO:0007165(signal transduction);GO:0008360(regulation of cell shape);GO:0016020(membrane);GO:0030037(actin filament re…	04144(Endocytosis)	NA	NA
0	ENSG00000158805	ZNF276	0.827792	0.536842	0.624771	0.087	0.15	0	0	zinc finger protein 276 [Source:HGNC Symbol;Acc:HGNC:23330]	GO:0000775(chromosome, centromeric region);GO:0000776(kinetochore);GO:0003677(DNA binding);GO:0005515(protein binding);GO:0005634(nucleus);GO:0005694(chromosome);GO:0006357(regulation of transcription by RNA polymerase II);GO:0008270(zinc ion binding);GO:0043035(chromatin insulator sequence binding);GO:0043229(intracellular organelle);GO:0046872(metal ion binding);GO:1990837(sequence-specific dou…	NA	NA	NA
0	ENSG00000119471	HSDL2	1.11172	0.722171	0.622383	0.105	0.256	0	0	hydroxysteroid dehydrogenase like 2 [Source:HGNC Symbol;Acc:HGNC:18572]	GO:0003674(molecular_function);GO:0005739(mitochondrion);GO:0005777(peroxisome);GO:0008150(biological_process);GO:0016020(membrane);GO:0016491(oxidoreductase activity)	NA	NA	NA
0	ENSG00000170448	NFXL1	0.763786	0.496442	0.621545	0.068	0.143	0	0	nuclear transcription factor, X-box binding like 1 [Source:HGNC Symbol;Acc:HGNC:18726]	GO:0000785(chromatin);GO:0000977(RNA polymerase II transcription regulatory region sequence-specific DNA binding);GO:0000981(DNA-binding transcription factor activity, RNA polymerase II-specific);GO:0003700(DNA-binding transcription factor activity);GO:0005634(nucleus);GO:0006355(regulation of transcription, DNA-templated);GO:0006357(regulation of transcription by RNA polymerase II);GO:0008270(zi…	NA	NA	NA
0	ENSG00000136560	TANK	3.64206	2.36809	0.62103	0.253	0.572	0	0	TRAF family member associated NFKB activator [Source:HGNC Symbol;Acc:HGNC:11562]	GO:0004843(thiol-dependent ubiquitin-specific protease activity);GO:0005515(protein binding);GO:0005737(cytoplasm);GO:0005829(cytosol);GO:0006508(proteolysis);GO:0006974(cellular response to DNA damage stimulus);GO:0007165(signal transduction);GO:0007249(I-kappaB kinase/NF-kappaB signaling);GO:0031625(ubiquitin protein ligase binding);GO:0032991(protein-containing complex);GO:0035800(deubiquitina…	04140(Autophagy - animal);04621(NOD-like receptor signaling pathway);04622(RIG-I-like receptor signaling pathway);05014(Amyotrophic lateral sclerosis);05022(Pathways of neurodegeneration - multiple diseases)	NA	NA
0	ENSG00000116815	CD58	1.85513	1.20704	0.620044	0.175	0.369	0	0	CD58 molecule [Source:HGNC Symbol;Acc:HGNC:1688]	GO:0005102(signaling receptor binding);GO:0005515(protein binding);GO:0005886(plasma membrane);GO:0005887(integral component of plasma membrane);GO:0009986(cell surface);GO:0016020(membrane);GO:0016021(integral component of membrane);GO:0030667(secretory granule membrane);GO:0032757(positive regulation of interleukin-8 production);GO:0034113(heterotypic cell-cell adhesion);GO:0070062(extracellula…	04514(Cell adhesion molecules);05169(Epstein-Barr virus infection)	NA	NA
0	ENSG00000112242	E2F3	1.00304	0.652638	0.62003	0.089	0.198	0	0	E2F transcription factor 3 [Source:HGNC Symbol;Acc:HGNC:3115]	GO:0000082(G1/S transition of mitotic cell cycle);GO:0000785(chromatin);GO:0000977(RNA polymerase II transcription regulatory region sequence-specific DNA binding);GO:0000978(RNA polymerase II cis-regulatory region sequence-specific DNA binding);GO:0000981(DNA-binding transcription factor activity, RNA polymerase II-specific);GO:0000987(cis-regulatory region sequence-specific DNA binding);GO:0001…	01522(Endocrine resistance);04110(Cell cycle);04218(Cellular senescence);04934(Cushing syndrome);05160(Hepatitis C);05161(Hepatitis B);05163(Human cytomegalovirus infection);05166(Human T-cell leukemia virus 1 infection);05167(Kaposi sarcoma-associated herpesvirus infection);05169(Epstein-Barr virus infection);05200(Pathways in cancer);05206(MicroRNAs in cancer);05212(Pancreatic cancer);05214(Gli…	NA	NA
0	ENSG00000186517	ARHGAP30	1.18391	0.770646	0.619421	0.116	0.224	0	0	Rho GTPase activating protein 30 [Source:HGNC Symbol;Acc:HGNC:27414]	GO:0005096(GTPase activator activity);GO:0005515(protein binding);GO:0005829(cytosol);GO:0007165(signal transduction);GO:0007264(small GTPase mediated signal transduction);GO:0031410(cytoplasmic vesicle);GO:0043231(intracellular membrane-bounded organelle);GO:0050790(regulation of catalytic activity);GO:0051056(regulation of small GTPase mediated signal transduction)	NA	NA	NA
0	ENSG00000182923	CEP63	0.732123	0.476598	0.619315	0.079	0.124	0	0	centrosomal protein 63 [Source:HGNC Symbol;Acc:HGNC:25815]	GO:0000077(DNA damage checkpoint);GO:0000922(spindle pole);GO:0005515(protein binding);GO:0005737(cytoplasm);GO:0005813(centrosome);GO:0005814(centriole);GO:0005815(microtubule organizing center);GO:0005829(cytosol);GO:0005856(cytoskeleton);GO:0006974(cellular response to DNA damage stimulus);GO:0007049(cell cycle);GO:0007099(centriole replication);GO:0042770(signal transduction in response to DN…	NA	NA	NA
0	ENSG00000120063	GNA13	1.54709	1.00806	0.617975	0.142	0.358	0	0	G protein subunit alpha 13 [Source:HGNC Symbol;Acc:HGNC:4381]	GO:0000166(nucleotide binding);GO:0001525(angiogenesis);GO:0001569(branching involved in blood vessel morphogenesis);GO:0001664(G protein-coupled receptor binding);GO:0001701(in utero embryonic development);GO:0003924(GTPase activity);GO:0005085(guanyl-nucleotide exchange factor activity);GO:0005515(protein binding);GO:0005525(GTP binding);GO:0005634(nucleus);GO:0005737(cytoplasm);GO:0005829(cyto…	04022(cGMP-PKG signaling pathway);04071(Sphingolipid signaling pathway);04072(Phospholipase D signaling pathway);04270(Vascular smooth muscle contraction);04371(Apelin signaling pathway);04611(Platelet activation);04730(Long-term depression);04810(Regulation of actin cytoskeleton);04928(Parathyroid hormone synthesis, secretion and action);05130(Pathogenic Escherichia coli infection);05163(Human c…	NA	NA
0	ENSG00000147010	SH3KBP1	3.48529	2.27129	0.617769	0.293	0.565	0	0	SH3 domain containing kinase binding protein 1 [Source:HGNC Symbol;Acc:HGNC:13867]	GO:0005515(protein binding);GO:0005737(cytoplasm);GO:0005829(cytosol);GO:0005856(cytoskeleton);GO:0005886(plasma membrane);GO:0005911(cell-cell junction);GO:0005925(focal adhesion);GO:0006897(endocytosis);GO:0006915(apoptotic process);GO:0007010(cytoskeleton organization);GO:0007015(actin filament organization);GO:0007267(cell-cell signaling);GO:0008360(regulation of cell shape);GO:0016020(membra…	04144(Endocytosis)	NA	NA
0	ENSG00000079277	MKNK1	0.957032	0.624788	0.615199	0.097	0.217	0	0	MAPK interacting serine/threonine kinase 1 [Source:HGNC Symbol;Acc:HGNC:7110]	GO:0000166(nucleotide binding);GO:0004672(protein kinase activity);GO:0004674(protein serine/threonine kinase activity);GO:0004683(calmodulin-dependent protein kinase activity);GO:0005515(protein binding);GO:0005516(calmodulin binding);GO:0005524(ATP binding);GO:0005634(nucleus);GO:0005654(nucleoplasm);GO:0005737(cytoplasm);GO:0005829(cytosol);GO:0006417(regulation of translation);GO:0006468(prot…	04010(MAPK signaling pathway);04066(HIF-1 signaling pathway);04910(Insulin signaling pathway)	K04372	EC:2.7.11.1
0	ENSG00000117151	CTBS	0.81545	0.532382	0.615136	0.083	0.174	0	0	chitobiase [Source:HGNC Symbol;Acc:HGNC:2496]	GO:0004553(hydrolase activity, hydrolyzing O-glycosyl compounds);GO:0004568(chitinase activity);GO:0005615(extracellular space);GO:0005764(lysosome);GO:0005975(carbohydrate metabolic process);GO:0006032(chitin catabolic process);GO:0008061(chitin binding);GO:0008152(metabolic process);GO:0009313(oligosaccharide catabolic process);GO:0016787(hydrolase activity);GO:0016798(hydrolase activity, actin…	NA	NA	NA
0	ENSG00000180304	OAZ2	0.939499	0.613422	0.615011	0.094	0.193	0	0	ornithine decarboxylase antizyme 2 [Source:HGNC Symbol;Acc:HGNC:8096]	GO:0005515(protein binding);GO:0005634(nucleus);GO:0005737(cytoplasm);GO:0005829(cytosol);GO:0006452(translational frameshifting);GO:0006595(polyamine metabolic process);GO:0006596(polyamine biosynthetic process);GO:0008073(ornithine decarboxylase inhibitor activity);GO:0043086(negative regulation of catalytic activity);GO:0045732(positive regulation of protein catabolic process);GO:0050790(regul…	NA	NA	NA
0	ENSG00000173757	STAT5B	2.06675	1.35024	0.61415	0.183	0.354	0	0	signal transducer and activator of transcription 5B [Source:HGNC Symbol;Acc:HGNC:11367]	GO:0000785(chromatin);GO:0000978(RNA polymerase II cis-regulatory region sequence-specific DNA binding);GO:0000981(DNA-binding transcription factor activity, RNA polymerase II-specific);GO:0001228(DNA-binding transcription activator activity, RNA polymerase II-specific);GO:0001553(luteinization);GO:0001779(natural killer cell differentiation);GO:0003677(DNA binding);GO:0003682(chromatin binding);…	04012(ErbB signaling pathway);04062(Chemokine signaling pathway);04217(Necroptosis);04630(JAK-STAT signaling pathway);04658(Th1 and Th2 cell differentiation);04659(Th17 cell differentiation);04917(Prolactin signaling pathway);04933(AGE-RAGE signaling pathway in diabetic complications);04935(Growth hormone synthesis, secretion and action);05161(Hepatitis B);05162(Measles);05166(Human T-cell leukem…	NA	NA
0	ENSG00000155957	TMBIM4	2.31156	1.51028	0.614052	0.215	0.539	0	0	transmembrane BAX inhibitor motif containing 4 [Source:HGNC Symbol;Acc:HGNC:24257]	GO:0000139(Golgi membrane);GO:0005515(protein binding);GO:0005794(Golgi apparatus);GO:0005795(Golgi stack);GO:0006915(apoptotic process);GO:0016020(membrane);GO:0016021(integral component of membrane);GO:0043066(negative regulation of apoptotic process);GO:0050848(regulation of calcium-mediated signaling)	NA	NA	NA
0	ENSG00000114573	ATP6V1A	1.61224	1.05779	0.608014	0.152	0.382	0	0	ATPase H+ transporting V1 subunit A [Source:HGNC Symbol;Acc:HGNC:851]	GO:0000166(nucleotide binding);GO:0000221(vacuolar proton-transporting V-type ATPase, V1 domain);GO:0005515(protein binding);GO:0005524(ATP binding);GO:0005654(nucleoplasm);GO:0005737(cytoplasm);GO:0005765(lysosomal membrane);GO:0005829(cytosol);GO:0005886(plasma membrane);GO:0005902(microvillus);GO:0006811(ion transport);GO:0006879(cellular iron ion homeostasis);GO:0015986(ATP synthesis coupled …	00190(Oxidative phosphorylation);01100(Metabolic pathways);04145(Phagosome);04150(mTOR signaling pathway);04721(Synaptic vesicle cycle);04966(Collecting duct acid secretion);05110(Vibrio cholerae infection);05120(Epithelial cell signaling in Helicobacter pylori infection);05165(Human papillomavirus infection);05323(Rheumatoid arthritis)	K02145	EC:7.1.2.2
0	ENSG00000144566	RAB5A	1.68044	1.10287	0.607581	0.161	0.437	0	0	RAB5A, member RAS oncogene family [Source:HGNC Symbol;Acc:HGNC:9783]	GO:0000166(nucleotide binding);GO:0001726(ruffle);GO:0003924(GTPase activity);GO:0003925(obsolete small monomeric GTPase activity);GO:0005515(protein binding);GO:0005525(GTP binding);GO:0005654(nucleoplasm);GO:0005737(cytoplasm);GO:0005768(endosome);GO:0005769(early endosome);GO:0005829(cytosol);GO:0005886(plasma membrane);GO:0006886(intracellular protein transport);GO:0006897(endocytosis);GO:000…	04014(Ras signaling pathway);04144(Endocytosis);04145(Phagosome);04962(Vasopressin-regulated water reabsorption);05014(Amyotrophic lateral sclerosis);05022(Pathways of neurodegeneration - multiple diseases);05132(Salmonella infection);05146(Amoebiasis);05152(Tuberculosis)	NA	NA
0	ENSG00000101493	ZNF516	0.824762	0.541477	0.607078	0.088	0.158	0	0	zinc finger protein 516 [Source:HGNC Symbol;Acc:HGNC:28990]	GO:0000978(RNA polymerase II cis-regulatory region sequence-specific DNA binding);GO:0000981(DNA-binding transcription factor activity, RNA polymerase II-specific);GO:0000987(cis-regulatory region sequence-specific DNA binding);GO:0003677(DNA binding);GO:0005634(nucleus);GO:0006355(regulation of transcription, DNA-templated);GO:0006357(regulation of transcription by RNA polymerase II);GO:0009409(…	04714(Thermogenesis)	NA	NA
0	ENSG00000143797	MBOAT2	0.856958	0.563012	0.606059	0.085	0.154	0	0	membrane bound O-acyltransferase domain containing 2 [Source:HGNC Symbol;Acc:HGNC:25193]	GO:0003841(1-acylglycerol-3-phosphate O-acyltransferase activity);GO:0005783(endoplasmic reticulum);GO:0005789(endoplasmic reticulum membrane);GO:0006629(lipid metabolic process);GO:0006644(phospholipid metabolic process);GO:0008654(phospholipid biosynthetic process);GO:0016020(membrane);GO:0016021(integral component of membrane);GO:0016740(transferase activity);GO:0016746(transferase activity, t…	00561(Glycerolipid metabolism);00564(Glycerophospholipid metabolism);01100(Metabolic pathways)	K13517	EC:2.3.1.51
0	ENSG00000156273	BACH1	2.93699	1.93127	0.604789	0.253	0.501	0	0	BTB domain and CNC homolog 1 [Source:HGNC Symbol;Acc:HGNC:935]	GO:0000083(regulation of transcription involved in G1/S transition of mitotic cell cycle);GO:0000117(regulation of transcription involved in G2/M transition of mitotic cell cycle);GO:0000122(negative regulation of transcription by RNA polymerase II);GO:0000785(chromatin);GO:0000978(RNA polymerase II cis-regulatory region sequence-specific DNA binding);GO:0000981(DNA-binding transcription factor a…	NA	NA	NA
0	ENSG00000182831	C16orf72	0.870443	0.572531	0.604396	0.089	0.2	0	0	chromosome 16 open reading frame 72 [Source:HGNC Symbol;Acc:HGNC:30103]	GO:0005515(protein binding)	NA	NA	NA
0	ENSG00000092531	SNAP23	1.41094	0.928548	0.60361	0.129	0.352	0	0	synaptosome associated protein 23 [Source:HGNC Symbol;Acc:HGNC:11131]	GO:0002553(histamine secretion by mast cell);GO:0005484(SNAP receptor activity);GO:0005515(protein binding);GO:0005654(nucleoplasm);GO:0005737(cytoplasm);GO:0005739(mitochondrion);GO:0005886(plasma membrane);GO:0005912(adherens junction);GO:0005925(focal adhesion);GO:0006887(exocytosis);GO:0006892(post-Golgi vesicle-mediated transport);GO:0006903(vesicle targeting);GO:0006906(vesicle fusion);GO:0…	04130(SNARE interactions in vesicular transport);04611(Platelet activation)	NA	NA
0	ENSG00000007944	MYLIP	1.46181	0.963091	0.602015	0.123	0.318	0	0	myosin regulatory light chain interacting protein [Source:HGNC Symbol;Acc:HGNC:21155]	GO:0004842(ubiquitin-protein transferase activity);GO:0005515(protein binding);GO:0005737(cytoplasm);GO:0005829(cytosol);GO:0005856(cytoskeleton);GO:0005886(plasma membrane);GO:0006511(ubiquitin-dependent protein catabolic process);GO:0007399(nervous system development);GO:0008092(cytoskeletal protein binding);GO:0010977(negative regulation of neuron projection development);GO:0010989(negative re…	04979(Cholesterol metabolism)	K10637	EC:2.3.2.27
0	ENSG00000159023	EPB41	2.58933	1.70783	0.600416	0.208	0.49	0	0	erythrocyte membrane protein band 4.1 [Source:HGNC Symbol;Acc:HGNC:3377]	GO:0003779(actin binding);GO:0005198(structural molecule activity);GO:0005200(structural constituent of cytoskeleton);GO:0005515(protein binding);GO:0005516(calmodulin binding);GO:0005545(1-phosphatidylinositol binding);GO:0005634(nucleus);GO:0005737(cytoplasm);GO:0005829(cytosol);GO:0005856(cytoskeleton);GO:0005886(plasma membrane);GO:0005938(cell cortex);GO:0007049(cell cycle);GO:0008022(protei…	NA	NA	NA
0	ENSG00000123908	AGO2	1.82237	1.20782	0.593405	0.177	0.438	0	0	argonaute RISC catalytic component 2 [Source:HGNC Symbol;Acc:HGNC:3263]	GO:0000340(RNA 7-methylguanosine cap binding);GO:0000932(P-body);GO:0000993(RNA polymerase II complex binding);GO:0001046(core promoter sequence-specific DNA binding);GO:0003676(nucleic acid binding);GO:0003723(RNA binding);GO:0003725(double-stranded RNA binding);GO:0003727(single-stranded RNA binding);GO:0003729(mRNA binding);GO:0003743(translation initiation factor activity);GO:0004518(nuclease…	NA	NA	NA
0	ENSG00000172081	MOB3A	1.21403	0.804938	0.592849	0.123	0.289	0	0	MOB kinase activator 3A [Source:HGNC Symbol;Acc:HGNC:29802]	GO:0001934(positive regulation of protein phosphorylation);GO:0005634(nucleus);GO:0005737(cytoplasm);GO:0007165(signal transduction);GO:0030295(protein kinase activator activity);GO:0032147(activation of protein kinase activity);GO:0046872(metal ion binding)	NA	NA	NA
0	ENSG00000100354	TNRC6B	4.11887	2.74574	0.585054	0.306	0.636	0	0	trinucleotide repeat containing adaptor 6B [Source:HGNC Symbol;Acc:HGNC:29190]	GO:0000932(P-body);GO:0003676(nucleic acid binding);GO:0003723(RNA binding);GO:0005515(protein binding);GO:0005654(nucleoplasm);GO:0005737(cytoplasm);GO:0005829(cytosol);GO:0006417(regulation of translation);GO:0031047(gene silencing by RNA);GO:0035195(gene silencing by miRNA);GO:0035278(miRNA mediated inhibition of translation);GO:0060213(positive regulation of nuclear-transcribed mRNA poly(A) t…	NA	NA	NA
0	ENSG00000172354	GNB2	1.97645	1.32061	0.581706	0.189	0.475	0	0	G protein subunit beta 2 [Source:HGNC Symbol;Acc:HGNC:4398]	GO:0003924(GTPase activity);GO:0005515(protein binding);GO:0005615(extracellular space);GO:0005737(cytoplasm);GO:0005765(lysosomal membrane);GO:0005829(cytosol);GO:0005834(heterotrimeric G-protein complex);GO:0005925(focal adhesion);GO:0006457(protein folding);GO:0007165(signal transduction);GO:0007186(G protein-coupled receptor signaling pathway);GO:0016020(membrane);GO:0030159(signaling recepto…	04014(Ras signaling pathway);04062(Chemokine signaling pathway);04151(PI3K-Akt signaling pathway);04371(Apelin signaling pathway);04713(Circadian entrainment);04723(Retrograde endocannabinoid signaling);04724(Glutamatergic synapse);04725(Cholinergic synapse);04726(Serotonergic synapse);04727(GABAergic synapse);04728(Dopaminergic synapse);04926(Relaxin signaling pathway);05032(Morphine addiction);…	NA	NA
0	ENSG00000102218	RP2	0.830889	0.555452	0.580993	0.085	0.183	0	0	RP2 activator of ARL3 GTPase [Source:HGNC Symbol;Acc:HGNC:10274]	GO:0000166(nucleotide binding);GO:0000287(magnesium ion binding);GO:0000902(cell morphogenesis);GO:0005096(GTPase activator activity);GO:0005515(protein binding);GO:0005525(GTP binding);GO:0005654(nucleoplasm);GO:0005737(cytoplasm);GO:0005794(Golgi apparatus);GO:0005814(centriole);GO:0005886(plasma membrane);GO:0005929(cilium);GO:0006457(protein folding);GO:0006892(post-Golgi vesicle-mediated tra…	NA	NA	NA
0	ENSG00000067066	SP100	3.12968	2.09369	0.579967	0.259	0.614	0	0	SP100 nuclear antigen [Source:HGNC Symbol;Acc:HGNC:11206]	GO:0000122(negative regulation of transcription by RNA polymerase II);GO:0000723(telomere maintenance);GO:0000781(chromosome, telomeric region);GO:0000981(DNA-binding transcription factor activity, RNA polymerase II-specific);GO:0003677(DNA binding);GO:0005515(protein binding);GO:0005634(nucleus);GO:0005654(nucleoplasm);GO:0005730(nucleolus);GO:0005737(cytoplasm);GO:0006357(regulation of transcri…	05168(Herpes simplex virus 1 infection);05203(Viral carcinogenesis)	NA	NA
0	ENSG00000225450	ENSG00000225450	0.742344	0.496631	0.579914	0.075	0.148	0	0	novel transcript	NA	NA	NA	NA
0	ENSG00000143420	ENSA	3.15064	2.10807	0.579722	0.255	0.628	0	0	endosulfine alpha [Source:HGNC Symbol;Acc:HGNC:3360]	GO:0000086(G2/M transition of mitotic cell cycle);GO:0000278(mitotic cell cycle);GO:0004864(protein phosphatase inhibitor activity);GO:0005102(signaling receptor binding);GO:0005515(protein binding);GO:0005654(nucleoplasm);GO:0005737(cytoplasm);GO:0007049(cell cycle);GO:0007584(response to nutrient);GO:0008200(ion channel inhibitor activity);GO:0019212(phosphatase inhibitor activity);GO:0019870(p…	NA	NA	NA
0	ENSG00000105483	CARD8	1.10934	0.74228	0.579665	0.111	0.256	0	0	caspase recruitment domain family member 8 [Source:HGNC Symbol;Acc:HGNC:17057]	GO:0002376(immune system process);GO:0005515(protein binding);GO:0005634(nucleus);GO:0005654(nucleoplasm);GO:0005737(cytoplasm);GO:0005829(cytosol);GO:0006508(proteolysis);GO:0006919(activation of cysteine-type endopeptidase activity involved in apoptotic process);GO:0006954(inflammatory response);GO:0008233(peptidase activity);GO:0008656(cysteine-type endopeptidase activator activity involved in…	04621(NOD-like receptor signaling pathway)	NA	NA
0	ENSG00000166130	IKBIP	1.03673	0.693759	0.579534	0.104	0.213	0	0	IKBKB interacting protein [Source:HGNC Symbol;Acc:HGNC:26430]	GO:0005515(protein binding);GO:0005783(endoplasmic reticulum);GO:0005789(endoplasmic reticulum membrane);GO:0010165(response to X-ray);GO:0016020(membrane);GO:0016021(integral component of membrane)	NA	NA	NA
0	ENSG00000231607	DLEU2	3.34144	2.23701	0.578896	0.253	0.495	0	0	deleted in lymphocytic leukemia 2 [Source:HGNC Symbol;Acc:HGNC:13748]	NA	NA	NA	NA
0	ENSG00000163931	TKT	1.7229	1.15502	0.576917	0.162	0.41	0	0	transketolase [Source:HGNC Symbol;Acc:HGNC:11834]	GO:0000287(magnesium ion binding);GO:0003824(catalytic activity);GO:0004802(transketolase activity);GO:0005509(calcium ion binding);GO:0005515(protein binding);GO:0005654(nucleoplasm);GO:0005777(peroxisome);GO:0005789(endoplasmic reticulum membrane);GO:0005829(cytosol);GO:0006098(pentose-phosphate shunt);GO:0009052(pentose-phosphate shunt, non-oxidative branch);GO:0016604(nuclear body);GO:0016740…	00030(Pentose phosphate pathway);01100(Metabolic pathways);01200(Carbon metabolism);01230(Biosynthesis of amino acids)	K00615	EC:2.2.1.1
0	ENSG00000131724	IL13RA1	1.11683	0.750101	0.574247	0.103	0.278	0	0	interleukin 13 receptor subunit alpha 1 [Source:HGNC Symbol;Acc:HGNC:5974]	GO:0004896(cytokine receptor activity);GO:0004923(leukemia inhibitory factor receptor activity);GO:0004924(oncostatin-M receptor activity);GO:0005127(ciliary neurotrophic factor receptor binding);GO:0005515(protein binding);GO:0005886(plasma membrane);GO:0005898(interleukin-13 receptor complex);GO:0007166(cell surface receptor signaling pathway);GO:0008284(positive regulation of cell population p…	04060(Cytokine-cytokine receptor interaction);04630(JAK-STAT signaling pathway);05200(Pathways in cancer)	NA	NA
0	ENSG00000253729	PRKDC	1.86896	1.25661	0.5727	0.152	0.426	0	0	protein kinase, DNA-activated, catalytic subunit [Source:HGNC Symbol;Acc:HGNC:9413]	GO:0000166(nucleotide binding);GO:0000460(maturation of 5.8S rRNA);GO:0000723(telomere maintenance);GO:0000781(chromosome, telomeric region);GO:0001756(somitogenesis);GO:0001933(negative regulation of protein phosphorylation);GO:0002218(activation of innate immune response);GO:0002326(B cell lineage commitment);GO:0002328(pro-B cell differentiation);GO:0002360(T cell lineage commitment);GO:000237…	03450(Non-homologous end-joining);04110(Cell cycle)	K06642	EC:2.7.11.1
0	ENSG00000132824	SERINC3	1.6197	1.09286	0.567618	0.153	0.421	0	0	serine incorporator 3 [Source:HGNC Symbol;Acc:HGNC:11699]	GO:0000139(Golgi membrane);GO:0002376(immune system process);GO:0005515(protein binding);GO:0005737(cytoplasm);GO:0005794(Golgi apparatus);GO:0005886(plasma membrane);GO:0006564(L-serine biosynthetic process);GO:0006658(phosphatidylserine metabolic process);GO:0006665(sphingolipid metabolic process);GO:0009597(detection of virus);GO:0015194(L-serine transmembrane transporter activity);GO:0015825(…	NA	NA	NA
0	ENSG00000100345	MYH9	3.77162	2.54532	0.56734	0.312	0.645	0	0	myosin heavy chain 9 [Source:HGNC Symbol;Acc:HGNC:7579]	GO:0000146(microfilament motor activity);GO:0000166(nucleotide binding);GO:0000212(meiotic spindle organization);GO:0000904(cell morphogenesis involved in differentiation);GO:0001525(angiogenesis);GO:0001701(in utero embryonic development);GO:0001725(stress fiber);GO:0001726(ruffle);GO:0001768(establishment of T cell polarity);GO:0001772(immunological synapse);GO:0001778(plasma membrane repair);G…	04270(Vascular smooth muscle contraction);04530(Tight junction);04810(Regulation of actin cytoskeleton);05130(Pathogenic Escherichia coli infection)	NA	NA
0	ENSG00000184384	MAML2	4.18022	2.82624	0.564696	0.256	0.507	0	0	mastermind like transcriptional coactivator 2 [Source:HGNC Symbol;Acc:HGNC:16259]	GO:0003713(transcription coactivator activity);GO:0005515(protein binding);GO:0005634(nucleus);GO:0005654(nucleoplasm);GO:0007219(Notch signaling pathway);GO:0007221(positive regulation of transcription of Notch receptor target);GO:0016607(nuclear speck);GO:0045944(positive regulation of transcription by RNA polymerase II)	04330(Notch signaling pathway);04658(Th1 and Th2 cell differentiation);05165(Human papillomavirus infection)	NA	NA
0	ENSG00000108100	CCNY	2.03435	1.37632	0.56375	0.175	0.483	0	0	cyclin Y [Source:HGNC Symbol;Acc:HGNC:23354]	GO:0000079(regulation of cyclin-dependent protein serine/threonine kinase activity);GO:0000086(G2/M transition of mitotic cell cycle);GO:0000308(cytoplasmic cyclin-dependent protein kinase holoenzyme complex);GO:0005515(protein binding);GO:0005634(nucleus);GO:0005886(plasma membrane);GO:0007049(cell cycle);GO:0016020(membrane);GO:0016055(Wnt signaling pathway);GO:0016538(cyclin-dependent protein …	NA	NA	NA
0	ENSG00000198898	CAPZA2	2.02817	1.37446	0.561318	0.191	0.493	0	0	capping actin protein of muscle Z-line subunit alpha 2 [Source:HGNC Symbol;Acc:HGNC:1490]	GO:0003779(actin binding);GO:0005515(protein binding);GO:0005576(extracellular region);GO:0005829(cytosol);GO:0005903(brush border);GO:0008290(F-actin capping protein complex);GO:0015629(actin cytoskeleton);GO:0016020(membrane);GO:0016021(integral component of membrane);GO:0030036(actin cytoskeleton organization);GO:0030863(cortical cytoskeleton);GO:0051015(actin filament binding);GO:0051016(barb…	04144(Endocytosis)	NA	NA
0	ENSG00000134686	PHC2	1.0314	0.699822	0.55954	0.107	0.247	0	0	polyhomeotic homolog 2 [Source:HGNC Symbol;Acc:HGNC:3183]	GO:0000792(heterochromatin);GO:0003677(DNA binding);GO:0003682(chromatin binding);GO:0005515(protein binding);GO:0005634(nucleus);GO:0005654(nucleoplasm);GO:0007283(spermatogenesis);GO:0008270(zinc ion binding);GO:0031519(PcG protein complex);GO:0035102(PRC1 complex);GO:0042393(histone binding);GO:0042802(identical protein binding);GO:0045892(negative regulation of transcription, DNA-templated);G…	NA	NA	NA
0	ENSG00000173193	PARP14	1.47565	1.00172	0.55888	0.123	0.387	0	0	poly(ADP-ribose) polymerase family member 14 [Source:HGNC Symbol;Acc:HGNC:29232]	GO:0002376(immune system process);GO:0003714(transcription corepressor activity);GO:0003950(NAD+ ADP-ribosyltransferase activity);GO:0005515(protein binding);GO:0005634(nucleus);GO:0005737(cytoplasm);GO:0005829(cytosol);GO:0005886(plasma membrane);GO:0006471(protein ADP-ribosylation);GO:0010629(negative regulation of gene expression);GO:0016020(membrane);GO:0016740(transferase activity);GO:001675…	NA	K15261	EC:2.4.2.30
0	ENSG00000065559	MAP2K4	1.38484	0.940404	0.558366	0.128	0.373	0	0	mitogen-activated protein kinase kinase 4 [Source:HGNC Symbol;Acc:HGNC:6844]	GO:0000165(MAPK cascade);GO:0000166(nucleotide binding);GO:0004672(protein kinase activity);GO:0004674(protein serine/threonine kinase activity);GO:0004708(MAP kinase kinase activity);GO:0004713(protein tyrosine kinase activity);GO:0004714(transmembrane receptor protein tyrosine kinase activity);GO:0005515(protein binding);GO:0005524(ATP binding);GO:0005634(nucleus);GO:0005737(cytoplasm);GO:00058…	04010(MAPK signaling pathway);04012(ErbB signaling pathway);04620(Toll-like receptor signaling pathway);04664(Fc epsilon RI signaling pathway);04668(TNF signaling pathway);04912(GnRH signaling pathway);04926(Relaxin signaling pathway);04935(Growth hormone synthesis, secretion and action);05120(Epithelial cell signaling in Helicobacter pylori infection);05132(Salmonella infection);05135(Yersinia i…	K04430	EC:2.7.12.2
0	ENSG00000138190	EXOC6	1.15544	0.785417	0.556905	0.106	0.277	0	0	exocyst complex component 6 [Source:HGNC Symbol;Acc:HGNC:23196]	GO:0000145(exocyst);GO:0005515(protein binding);GO:0005737(cytoplasm);GO:0005829(cytosol);GO:0005886(plasma membrane);GO:0006886(intracellular protein transport);GO:0006887(exocytosis);GO:0006893(Golgi to plasma membrane transport);GO:0006904(vesicle docking involved in exocytosis);GO:0009987(cellular process);GO:0015031(protein transport);GO:0016020(membrane);GO:0030426(growth cone);GO:0042995(c…	NA	NA	NA
0	ENSG00000123983	ACSL3	1.62199	1.10575	0.552736	0.121	0.399	0	0	acyl-CoA synthetase long chain family member 3 [Source:HGNC Symbol;Acc:HGNC:3570]	GO:0000166(nucleotide binding);GO:0001676(long-chain fatty acid metabolic process);GO:0004467(long-chain fatty acid-CoA ligase activity);GO:0005515(protein binding);GO:0005524(ATP binding);GO:0005739(mitochondrion);GO:0005741(mitochondrial outer membrane);GO:0005777(peroxisome);GO:0005778(peroxisomal membrane);GO:0005783(endoplasmic reticulum);GO:0005789(endoplasmic reticulum membrane);GO:0005794…	00061(Fatty acid biosynthesis);00071(Fatty acid degradation);01100(Metabolic pathways);01212(Fatty acid metabolism);03320(PPAR signaling pathway);04146(Peroxisome);04216(Ferroptosis);04714(Thermogenesis);04920(Adipocytokine signaling pathway)	K01897	EC:6.2.1.3
0	ENSG00000134698	AGO4	1.09326	0.74553	0.5523	0.107	0.266	0	0	argonaute RISC component 4 [Source:HGNC Symbol;Acc:HGNC:18424]	GO:0000932(P-body);GO:0003676(nucleic acid binding);GO:0003723(RNA binding);GO:0003725(double-stranded RNA binding);GO:0003727(single-stranded RNA binding);GO:0005515(protein binding);GO:0005634(nucleus);GO:0005737(cytoplasm);GO:0005829(cytosol);GO:0006402(mRNA catabolic process);GO:0006417(regulation of translation);GO:0007130(synaptonemal complex assembly);GO:0007140(male meiotic nuclear divisi…	NA	NA	NA
0	ENSG00000217128	FNIP1	0.815967	0.55679	0.551378	0.085	0.212	0	0	folliculin interacting protein 1 [Source:HGNC Symbol;Acc:HGNC:29418]	GO:0000122(negative regulation of transcription by RNA polymerase II);GO:0001932(regulation of protein phosphorylation);GO:0001934(positive regulation of protein phosphorylation);GO:0002327(immature B cell differentiation);GO:0002904(positive regulation of B cell apoptotic process);GO:0005085(guanyl-nucleotide exchange factor activity);GO:0005515(protein binding);GO:0005737(cytoplasm);GO:0005764(…	04150(mTOR signaling pathway)	NA	NA
0	ENSG00000105639	JAK3	1.2088	0.827859	0.546122	0.12	0.245	0	0	Janus kinase 3 [Source:HGNC Symbol;Acc:HGNC:6193]	GO:0000166(nucleotide binding);GO:0002250(adaptive immune response);GO:0002376(immune system process);GO:0002731(negative regulation of dendritic cell cytokine production);GO:0004672(protein kinase activity);GO:0004713(protein tyrosine kinase activity);GO:0004714(transmembrane receptor protein tyrosine kinase activity);GO:0004715(non-membrane spanning protein tyrosine kinase activity);GO:0005515(…	04062(Chemokine signaling pathway);04151(PI3K-Akt signaling pathway);04217(Necroptosis);04550(Signaling pathways regulating pluripotency of stem cells);04630(JAK-STAT signaling pathway);04658(Th1 and Th2 cell differentiation);04659(Th17 cell differentiation);05161(Hepatitis B);05162(Measles);05166(Human T-cell leukemia virus 1 infection);05169(Epstein-Barr virus infection);05200(Pathways in cance…	K11218	EC:2.7.10.2
0	ENSG00000143549	TPM3	5.19024	3.55844	0.544559	0.395	0.737	0	0	tropomyosin 3 [Source:HGNC Symbol;Acc:HGNC:12012]	GO:0001725(stress fiber);GO:0003674(molecular_function);GO:0003779(actin binding);GO:0005515(protein binding);GO:0005737(cytoplasm);GO:0005829(cytosol);GO:0005856(cytoskeleton);GO:0005862(muscle thin filament tropomyosin);GO:0005884(actin filament);GO:0006936(muscle contraction);GO:0007015(actin filament organization);GO:0015629(actin cytoskeleton);GO:0051015(actin filament binding);GO:0070062(ex…	04260(Cardiac muscle contraction);04261(Adrenergic signaling in cardiomyocytes);05200(Pathways in cancer);05216(Thyroid cancer);05410(Hypertrophic cardiomyopathy);05414(Dilated cardiomyopathy)	NA	NA
0	ENSG00000132549	VPS13B	2.8016	1.9214	0.544091	0.234	0.571	0	0	vacuolar protein sorting 13 homolog B [Source:HGNC Symbol;Acc:HGNC:2183]	GO:0015031(protein transport)	NA	NA	NA
0	ENSG00000090376	IRAK3	1.29572	0.890553	0.540981	0.11	0.253	0	0	interleukin 1 receptor associated kinase 3 [Source:HGNC Symbol;Acc:HGNC:17020]	GO:0000166(nucleotide binding);GO:0000287(magnesium ion binding);GO:0001819(positive regulation of cytokine production);GO:0001960(negative regulation of cytokine-mediated signaling pathway);GO:0002755(MyD88-dependent toll-like receptor signaling pathway);GO:0004672(protein kinase activity);GO:0004674(protein serine/threonine kinase activity);GO:0005515(protein binding);GO:0005524(ATP binding);GO…	04722(Neurotrophin signaling pathway)	K04732	EC:2.7.11.1
0	ENSG00000164506	STXBP5	1.49677	1.03072	0.538204	0.138	0.357	0	0	syntaxin binding protein 5 [Source:HGNC Symbol;Acc:HGNC:19665]	GO:0005096(GTPase activator activity);GO:0005515(protein binding);GO:0005737(cytoplasm);GO:0005829(cytosol);GO:0005886(plasma membrane);GO:0005892(acetylcholine-gated channel complex);GO:0006887(exocytosis);GO:0008021(synaptic vesicle);GO:0010807(regulation of synaptic vesicle priming);GO:0015031(protein transport);GO:0016020(membrane);GO:0017075(syntaxin-1 binding);GO:0017157(regulation of exocy…	NA	NA	NA
0	ENSG00000173120	KDM2A	2.94368	2.0276	0.537844	0.242	0.599	0	0	lysine demethylase 2A [Source:HGNC Symbol;Acc:HGNC:13606]	GO:0003677(DNA binding);GO:0003712(transcription coregulator activity);GO:0005515(protein binding);GO:0005634(nucleus);GO:0005654(nucleoplasm);GO:0006303(double-strand break repair via nonhomologous end joining);GO:0006325(chromatin organization);GO:0006357(regulation of transcription by RNA polymerase II);GO:0006482(protein demethylation);GO:0008168(methyltransferase activity);GO:0008270(zinc io…	NA	K10276	EC:1.14.11.27
0	ENSG00000139083	ETV6	4.0939	2.82036	0.537597	0.295	0.611	0	0	ETS variant transcription factor 6 [Source:HGNC Symbol;Acc:HGNC:3495]	GO:0000122(negative regulation of transcription by RNA polymerase II);GO:0000785(chromatin);GO:0000977(RNA polymerase II transcription regulatory region sequence-specific DNA binding);GO:0000978(RNA polymerase II cis-regulatory region sequence-specific DNA binding);GO:0000981(DNA-binding transcription factor activity, RNA polymerase II-specific);GO:0001227(DNA-binding transcription repressor acti…	05202(Transcriptional misregulation in cancer)	NA	NA
0	ENSG00000162434	JAK1	4.81335	3.3167	0.537292	0.363	0.731	0	0	Janus kinase 1 [Source:HGNC Symbol;Acc:HGNC:6190]	GO:0000166(nucleotide binding);GO:0004672(protein kinase activity);GO:0004713(protein tyrosine kinase activity);GO:0004714(transmembrane receptor protein tyrosine kinase activity);GO:0004715(non-membrane spanning protein tyrosine kinase activity);GO:0005131(growth hormone receptor binding);GO:0005515(protein binding);GO:0005524(ATP binding);GO:0005634(nucleus);GO:0005737(cytoplasm);GO:0005768(end…	01521(EGFR tyrosine kinase inhibitor resistance);04151(PI3K-Akt signaling pathway);04217(Necroptosis);04380(Osteoclast differentiation);04550(Signaling pathways regulating pluripotency of stem cells);04621(NOD-like receptor signaling pathway);04630(JAK-STAT signaling pathway);04658(Th1 and Th2 cell differentiation);04659(Th17 cell differentiation);05140(Leishmaniasis);05145(Toxoplasmosis);05152(T…	K11217	EC:2.7.10.2
0	ENSG00000080371	RAB21	1.5316	1.05642	0.53585	0.151	0.435	0	0	RAB21, member RAS oncogene family [Source:HGNC Symbol;Acc:HGNC:18263]	GO:0000139(Golgi membrane);GO:0000166(nucleotide binding);GO:0003924(GTPase activity);GO:0005515(protein binding);GO:0005525(GTP binding);GO:0005768(endosome);GO:0005769(early endosome);GO:0005783(endoplasmic reticulum);GO:0005789(endoplasmic reticulum membrane);GO:0005794(Golgi apparatus);GO:0005802(trans-Golgi network);GO:0005829(cytosol);GO:0005925(focal adhesion);GO:0006886(intracellular prot…	NA	NA	NA
0	ENSG00000100605	ITPK1	0.825461	0.56939	0.535783	0.085	0.213	0	0	inositol-tetrakisphosphate 1-kinase [Source:HGNC Symbol;Acc:HGNC:6177]	GO:0000166(nucleotide binding);GO:0000287(magnesium ion binding);GO:0000825(inositol tetrakisphosphate 6-kinase activity);GO:0003824(catalytic activity);GO:0005524(ATP binding);GO:0005737(cytoplasm);GO:0005829(cytosol);GO:0007165(signal transduction);GO:0007596(blood coagulation);GO:0016301(kinase activity);GO:0016310(phosphorylation);GO:0016324(apical plasma membrane);GO:0016740(transferase acti…	00562(Inositol phosphate metabolism);01100(Metabolic pathways);04070(Phosphatidylinositol signaling system)	K00913	EC:2.7.1.134;EC:2.7.1.159
0	ENSG00000104343	UBE2W	0.756885	0.523321	0.532378	0.078	0.171	0	0	ubiquitin conjugating enzyme E2 W [Source:HGNC Symbol;Acc:HGNC:25616]	GO:0000166(nucleotide binding);GO:0000209(protein polyubiquitination);GO:0004842(ubiquitin-protein transferase activity);GO:0005515(protein binding);GO:0005524(ATP binding);GO:0005634(nucleus);GO:0005654(nucleoplasm);GO:0006281(DNA repair);GO:0006513(protein monoubiquitination);GO:0006515(protein quality control for misfolded or incompletely synthesized proteins);GO:0006974(cellular response to D…	04120(Ubiquitin mediated proteolysis)	K10688	EC:2.3.2.25
0	ENSG00000130150	MOSPD2	0.723051	0.500572	0.53052	0.075	0.166	0	0	motile sperm domain containing 2 [Source:HGNC Symbol;Acc:HGNC:28381]	GO:0005515(protein binding);GO:0005783(endoplasmic reticulum);GO:0005789(endoplasmic reticulum membrane);GO:0005886(plasma membrane);GO:0005887(integral component of plasma membrane);GO:0006935(chemotaxis);GO:0016020(membrane);GO:0016021(integral component of membrane);GO:0035579(specific granule membrane);GO:0044232(organelle membrane contact site);GO:0090023(positive regulation of neutrophil ch…	NA	NA	NA
0	ENSG00000107290	SETX	2.07074	1.43569	0.528403	0.188	0.504	0	0	senataxin [Source:HGNC Symbol;Acc:HGNC:445]	GO:0000165(MAPK cascade);GO:0000166(nucleotide binding);GO:0000228(nuclear chromosome);GO:0000781(chromosome, telomeric region);GO:0001147(transcription termination site sequence-specific DNA binding);GO:0003677(DNA binding);GO:0003678(DNA helicase activity);GO:0003723(RNA binding);GO:0004386(helicase activity);GO:0005515(protein binding);GO:0005524(ATP binding);GO:0005634(nucleus);GO:0005654(nuc…	05014(Amyotrophic lateral sclerosis)	NA	NA
0	ENSG00000122359	ANXA11	2.62891	1.82487	0.526674	0.237	0.546	0	0	annexin A11 [Source:HGNC Symbol;Acc:HGNC:535]	GO:0003723(RNA binding);GO:0005509(calcium ion binding);GO:0005515(protein binding);GO:0005544(calcium-dependent phospholipid binding);GO:0005634(nucleus);GO:0005635(nuclear envelope);GO:0005654(nucleoplasm);GO:0005737(cytoplasm);GO:0005819(spindle);GO:0005829(cytosol);GO:0005856(cytoskeleton);GO:0006909(phagocytosis);GO:0007049(cell cycle);GO:0008429(phosphatidylethanolamine binding);GO:0016020(…	05014(Amyotrophic lateral sclerosis)	NA	NA
0	ENSG00000089902	RCOR1	2.09233	1.45301	0.526063	0.18	0.455	0	0	REST corepressor 1 [Source:HGNC Symbol;Acc:HGNC:17441]	GO:0000118(histone deacetylase complex);GO:0003682(chromatin binding);GO:0003714(transcription corepressor activity);GO:0005515(protein binding);GO:0005634(nucleus);GO:0005654(nucleoplasm);GO:0005667(transcription regulator complex);GO:0006325(chromatin organization);GO:0006357(regulation of transcription by RNA polymerase II);GO:0010629(negative regulation of gene expression);GO:0016575(histone …	05016(Huntington disease)	NA	NA
0	ENSG00000136603	SKIL	2.78734	1.93615	0.525697	0.236	0.583	0	0	SKI like proto-oncogene [Source:HGNC Symbol;Acc:HGNC:10897]	GO:0000122(negative regulation of transcription by RNA polymerase II);GO:0000978(RNA polymerase II cis-regulatory region sequence-specific DNA binding);GO:0000981(DNA-binding transcription factor activity, RNA polymerase II-specific);GO:0001227(DNA-binding transcription repressor activity, RNA polymerase II-specific);GO:0001669(acrosomal vesicle);GO:0001825(blastocyst formation);GO:0002260(lympho…	04550(Signaling pathways regulating pluripotency of stem cells)	NA	NA
0	ENSG00000197956	S100A6	29.7505	20.6727	0.525193	0.774	0.881	0	0	S100 calcium binding protein A6 [Source:HGNC Symbol;Acc:HGNC:10496]	GO:0001726(ruffle);GO:0005509(calcium ion binding);GO:0005515(protein binding);GO:0005523(tropomyosin binding);GO:0005576(extracellular region);GO:0005634(nucleus);GO:0005635(nuclear envelope);GO:0005737(cytoplasm);GO:0005829(cytosol);GO:0005886(plasma membrane);GO:0007165(signal transduction);GO:0007409(axonogenesis);GO:0008270(zinc ion binding);GO:0015075(ion transmembrane transporter activity)…	NA	NA	NA
0	ENSG00000017797	RALBP1	1.62194	1.12736	0.524773	0.152	0.437	0	0	ralA binding protein 1 [Source:HGNC Symbol;Acc:HGNC:9841]	GO:0000166(nucleotide binding);GO:0000922(spindle pole);GO:0001934(positive regulation of protein phosphorylation);GO:0005096(GTPase activator activity);GO:0005515(protein binding);GO:0005524(ATP binding);GO:0005634(nucleus);GO:0005737(cytoplasm);GO:0005739(mitochondrion);GO:0005829(cytosol);GO:0005856(cytoskeleton);GO:0005886(plasma membrane);GO:0006897(endocytosis);GO:0006935(chemotaxis);GO:000…	04014(Ras signaling pathway);05200(Pathways in cancer);05212(Pancreatic cancer)	NA	NA
0	ENSG00000067334	DNTTIP2	1.04569	0.727328	0.523782	0.099	0.306	0	0	deoxynucleotidyltransferase terminal interacting protein 2 [Source:HGNC Symbol;Acc:HGNC:24013]	GO:0003723(RNA binding);GO:0005515(protein binding);GO:0005634(nucleus);GO:0005654(nucleoplasm);GO:0005694(chromosome);GO:0005730(nucleolus);GO:0006396(RNA processing)	NA	NA	NA
0	ENSG00000119314	PTBP3	2.30289	1.60226	0.523339	0.207	0.537	0	0	polypyrimidine tract binding protein 3 [Source:HGNC Symbol;Acc:HGNC:10253]	GO:0003676(nucleic acid binding);GO:0003723(RNA binding);GO:0003729(mRNA binding);GO:0005634(nucleus);GO:0006397(mRNA processing);GO:0008380(RNA splicing);GO:0009653(anatomical structure morphogenesis);GO:0030154(cell differentiation);GO:0033119(negative regulation of RNA splicing);GO:0043249(erythrocyte maturation);GO:0043484(regulation of RNA splicing);GO:0045595(regulation of cell differentiat…	NA	NA	NA
0	ENSG00000142657	PGD	1.04592	0.727732	0.523298	0.103	0.261	0	0	phosphogluconate dehydrogenase [Source:HGNC Symbol;Acc:HGNC:8891]	GO:0004616(phosphogluconate dehydrogenase (decarboxylating) activity);GO:0005634(nucleus);GO:0005737(cytoplasm);GO:0005829(cytosol);GO:0006098(pentose-phosphate shunt);GO:0009051(pentose-phosphate shunt, oxidative branch);GO:0016491(oxidoreductase activity);GO:0019322(pentose biosynthetic process);GO:0019521(D-gluconate metabolic process);GO:0046177(D-gluconate catabolic process);GO:0050661(NADP …	00030(Pentose phosphate pathway);00480(Glutathione metabolism);01100(Metabolic pathways);01200(Carbon metabolism)	K00033	EC:1.1.1.343;EC:1.1.1.44
0	ENSG00000100485	SOS2	1.45429	1.01249	0.522409	0.139	0.377	0	0	SOS Ras/Rho guanine nucleotide exchange factor 2 [Source:HGNC Symbol;Acc:HGNC:11188]	GO:0001782(B cell homeostasis);GO:0002260(lymphocyte homeostasis);GO:0003677(DNA binding);GO:0005085(guanyl-nucleotide exchange factor activity);GO:0005515(protein binding);GO:0005829(cytosol);GO:0007264(small GTPase mediated signal transduction);GO:0033081(regulation of T cell differentiation in thymus);GO:0042129(regulation of T cell proliferation);GO:0046982(protein heterodimerization activity…	01521(EGFR tyrosine kinase inhibitor resistance);01522(Endocrine resistance);04010(MAPK signaling pathway);04012(ErbB signaling pathway);04014(Ras signaling pathway);04062(Chemokine signaling pathway);04068(FoxO signaling pathway);04072(Phospholipase D signaling pathway);04150(mTOR signaling pathway);04151(PI3K-Akt signaling pathway);04510(Focal adhesion);04540(Gap junction);04630(JAK-STAT signal…	NA	NA
0	ENSG00000157350	ST3GAL2	0.845134	0.589253	0.520292	0.08	0.185	0	0	ST3 beta-galactoside alpha-2,3-sialyltransferase 2 [Source:HGNC Symbol;Acc:HGNC:10863]	GO:0000139(Golgi membrane);GO:0003836(beta-galactoside (CMP) alpha-2,3-sialyltransferase activity);GO:0005576(extracellular region);GO:0005794(Golgi apparatus);GO:0006486(protein glycosylation);GO:0006629(lipid metabolic process);GO:0008373(sialyltransferase activity);GO:0009101(glycoprotein biosynthetic process);GO:0009247(glycolipid biosynthetic process);GO:0009312(oligosaccharide biosynthetic …	00512(Mucin type O-glycan biosynthesis);00533(Glycosaminoglycan biosynthesis - keratan sulfate);00603(Glycosphingolipid biosynthesis - globo and isoglobo series);00604(Glycosphingolipid biosynthesis - ganglio series);01100(Metabolic pathways)	K03368	EC:2.4.99.4
0	ENSG00000110931	CAMKK2	0.725962	0.506303	0.519895	0.065	0.173	0	0	calcium/calmodulin dependent protein kinase kinase 2 [Source:HGNC Symbol;Acc:HGNC:1470]	GO:0000165(MAPK cascade);GO:0000166(nucleotide binding);GO:0001934(positive regulation of protein phosphorylation);GO:0004672(protein kinase activity);GO:0004674(protein serine/threonine kinase activity);GO:0004683(calmodulin-dependent protein kinase activity);GO:0004713(protein tyrosine kinase activity);GO:0005509(calcium ion binding);GO:0005516(calmodulin binding);GO:0005524(ATP binding);GO:000…	04140(Autophagy - animal);04152(AMPK signaling pathway);04211(Longevity regulating pathway);04920(Adipocytokine signaling pathway);04921(Oxytocin signaling pathway);05034(Alcoholism)	K07359	EC:2.7.11.17
0	ENSG00000035862	TIMP2	1.27115	0.887765	0.517883	0.132	0.26	0	0	TIMP metallopeptidase inhibitor 2 [Source:HGNC Symbol;Acc:HGNC:11821]	GO:0002020(protease binding);GO:0004857(enzyme inhibitor activity);GO:0005515(protein binding);GO:0005576(extracellular region);GO:0005615(extracellular space);GO:0008191(metalloendopeptidase inhibitor activity);GO:0008270(zinc ion binding);GO:0009725(response to hormone);GO:0010033(response to organic substance);GO:0010466(negative regulation of peptidase activity);GO:0010951(negative regulation…	NA	NA	NA
0	ENSG00000064932	SBNO2	1.04599	0.731921	0.515111	0.118	0.297	0	0	strawberry notch homolog 2 [Source:HGNC Symbol;Acc:HGNC:29158]	GO:0001503(ossification);GO:0002281(macrophage activation involved in immune response);GO:0005575(cellular_component);GO:0005634(nucleus);GO:0006355(regulation of transcription, DNA-templated);GO:0009987(cellular process);GO:0030154(cell differentiation);GO:0030282(bone mineralization);GO:0030316(osteoclast differentiation);GO:0031490(chromatin DNA binding);GO:0042393(histone binding);GO:0045892(…	NA	NA	NA
0	ENSG00000034713	GABARAPL2	1.80276	1.26256	0.513853	0.17	0.486	0	0	GABA type A receptor associated protein like 2 [Source:HGNC Symbol;Acc:HGNC:13291]	GO:0000045(autophagosome assembly);GO:0000139(Golgi membrane);GO:0000149(SNARE binding);GO:0000421(autophagosome membrane);GO:0000422(autophagy of mitochondrion);GO:0005515(protein binding);GO:0005737(cytoplasm);GO:0005776(autophagosome);GO:0005783(endoplasmic reticulum);GO:0005789(endoplasmic reticulum membrane);GO:0005794(Golgi apparatus);GO:0005829(cytosol);GO:0006891(intra-Golgi vesicle-media…	04068(FoxO signaling pathway);04136(Autophagy - other);04137(Mitophagy - animal);04140(Autophagy - animal);04371(Apelin signaling pathway);04621(NOD-like receptor signaling pathway);04727(GABAergic synapse);05014(Amyotrophic lateral sclerosis);05022(Pathways of neurodegeneration - multiple diseases);05131(Shigellosis);05167(Kaposi sarcoma-associated herpesvirus infection)	NA	NA
0	ENSG00000198373	WWP2	1.56917	1.09932	0.513385	0.152	0.42	0	0	WW domain containing E3 ubiquitin protein ligase 2 [Source:HGNC Symbol;Acc:HGNC:16804]	GO:0000122(negative regulation of transcription by RNA polymerase II);GO:0000151(ubiquitin ligase complex);GO:0000209(protein polyubiquitination);GO:0004842(ubiquitin-protein transferase activity);GO:0005515(protein binding);GO:0005634(nucleus);GO:0005737(cytoplasm);GO:0005829(cytosol);GO:0006464(cellular protein modification process);GO:0006511(ubiquitin-dependent protein catabolic process);GO:0…	04120(Ubiquitin mediated proteolysis)	K05630	EC:2.3.2.26
[truncated: 32,270 more rows]

## Sheet: Sheet2
cluster	raw_main_celltype	cell_nums	percentage
0	Neutrophils	2784	100
[truncated: 20 more rows]
