# Supplementary material for: Single‐cell characteristics and malignancy regulation of alpha‐fetoprotein‐producing gastric cancer
Source: Cancer Med. 2023 Apr 5;12(10):12018–33. doi: 10.1002/cam4.5883 (PMC10242870; doi:10.1002/cam4.5883)
Supplement: Supplementary file 3 — Supplementary Table S2. [file CAM4-12-12018-s001.xlsx]

## Sheet: Sheet 1
Gene	FC
ENO1	3.17468
PARK7	3.20877
RPL22	3.27095
S100A9	17.4378
CAPN8	0.176478
ATF3	0.30538
RPL11	3.29868
CCT3	3.20251
STMN1	8.95026
RPS27	2.96198
PIGR	0.296828
JUN	0.275649
CTSE	0.245888
ELF3	0.312101
CKS1B	3.73609
HMGN2	3.32579
MUC1	0.322455
TSPAN1	0.32327
RPS7	4.60971
EPCAM	3.16497
RPL31	3.58841
RPL37A	3.3385
HSPE1	3.09209
SNRPG	2.91608
ATP5MC3	5.18647
GKN2	0.0489236
GKN1	0.0395633
RPS27A	5.36972
SULT1C2	0.218297
IGKC	0.126307
CALM2	3.15398
MLPH	0.310658
LINC00342	0.142129
ANKRD36C	0.155259
CLDN18	0.238852
RPL35A	4.17313
LIPH	0.28223
RPL15	3.08236
PSMD2	3.57285
RPL29	3.36129
RPL32	3.7156
AP2M1	2.9486
H2AZ1	5.3264
RASSF6	0.336911
PLAC8	0.25423
ANXA10	0.238482
DDX60	0.184005
RPL37	3.38104
CYSTM1	0.279311
RPS23	3.87086
PDE4D	0.29199
HLA-A	0.282672
UQCC2	3.12234
RPS10	5.98335
HSP90AB1	3.24925
RPS12	4.17506
PSMB1	3.7743
GSTA1	5.40127
H1-2	5.12548
CLIC1	3.15585
PGC	0.106522
HLA-B	0.32873
TUBB	3.78085
H4C3	6.18867
RPS18	4.28147
NDUFA4	3.1077
CCT6A	2.87694
CHCHD2	4.55928
PTPRN2	0.321447
ARPC1B	3.53993
ATP5MF	3.13185
CYP3A5	0.277303
CBX3	2.6469
PPIA	3.96025
H2AZ2	3.27942
VSIG1	0.257562
RPL39	3.92569
PGK1	2.83261
XIST	0.3674
MAGEA4	3.51319
RBIS	3.12984
RPL30	5.61958
CA2	0.157516
POLR2K	2.83249
LY6E	5.69309
RPL7	5.26789
PSCA	0.20656
RPS20	4.38564
COX6C	3.40462
RPL8	4.89439
RASEF	0.244716
GOLM1	0.35522
GCNT1	0.283243
KLF4	0.34454
PHPT1	2.97848
RPL7A	4.78324
MUC5AC	0.118214
AHNAK	0.330371
VSIG2	0.303299
RPS3	5.01498
RPS13	3.53002
MDK	5.08026
SYTL2	0.176574
KLF6	0.319257
TCF7L2	0.243476
ABLIM1	0.291257
B4GALNT3	0.236183
GTSF1	2.71556
PEBP1	2.9359
C12orf75	2.83301
COX6A1	3.54035
SRSF9	3.33809
TUBA1B	5.01131
TPI1	2.79637
GAPDH	5.68023
RPS26	5.36371
RPL41	3.06899
RPL6	4.46186
RAN	4.9729
SNRPF	2.81713
HMGB1	4.44679
RPL21	4.59061
IGHA1	0.101238
RNASE1	0.145268
IFI27	0.230858
FMN1	0.343743
RPLP1	3.42908
DUOX2	0.219997
B2M	0.316298
RPS2	5.1427
PFN1	3.47787
RPL23	5.0178
ALDH3A1	0.329444
RPL27	4.92758
RPL26	5.25636
EIF5A	3.30479
RPL23A	4.8434
RPL19	6.11455
PSMB6	4.44926
CLDN7	4.46707
PSMB3	2.84882
YWHAB	3.19069
PSMA7	3.62774
RPS21	3.76009
EIF6	3.34268
ROMO1	3.45788
BCAS1	0.166629
URI1	3.8482
RPS19	3.7827
FOSB	0.249587
UQCRFS1	5.28066
POP4	3.37642
PDCD5	7.6175
KLF2	0.313753
FTL	5.69475
RPS15	3.3754
FAM83E	0.395478
GPX4	4.27479
FCGBP	0.309139
RPS4Y1	4.45525
TFF2	0.100763
TFF1	0.0813948
MT-RNR1	0.419089
MT-ND4	0.428913
RPS16	2.86237
NDUFB9	2.85625
BTF3	2.86195
SNHG6	3.07999
RPL10A	3.12653
RPL35	3.00962
C1QBP	3.1541
HINT1	2.60876
FA2H	0.334904
RPL9	3.15419
MCU	0.290621
ACER2	0.267015
ITLN1	10.3225
CAMK2N1	3.31645
ADAM28	0.414036
SNRPB	2.90992
CDKN2A	2.43946
TMSB10	3.22855
GSN	0.328721
MT-ND3	0.44835
RPL38	2.85671
SPINK1	0.67086
KRT7	5.02994
SSB	2.83285
DEK	2.71576
TMPRSS2	0.358633
RPS3A	3.37634
SNRPC	2.49785
RPS24	3.17133
HEBP2	2.47157
BACE2	0.386281
RPS29	2.83107
XAF1	0.408208
NDUFB11	2.62836
ZNF706	2.5836
HMGB2	3.03627
PHGR1	0.160587
RANBP1	2.59593
PCBD1	2.94767
SLC9A1	0.369983
HPGD	0.251541
BRK1	2.61694
HMGN1	2.64211
MSMB	0.327368
PSMB5	2.66452
CD9	3.30712
FER1L6	0.322063
ABHD2	0.389941
CCT5	2.4783
S100A10	3.79596
EIF1	2.76253
RBP4	4.33565
TBCA	2.50172
POMP	2.65136
GPX2	0.313503
POLR2H	2.74254
CDC42BPA	0.333476
REP15	0.412202
RPS15A	2.78626
SAP18	2.36397
PKM	2.7834
MT-CO1	0.55061
SHROOM3	0.36471
ELOC	2.48912
MT1E	0.298385
RAB5IF	2.90252
SNRPD1	2.71731
MAGI3	0.346315
H3-3A	2.36505
LYPD6B	0.299558
TENT5A	0.342635
UQCRB	2.63596
FAM162A	2.66019
ZSWIM6	0.316291
NEAT1	0.430528
MT-ND5	0.347084
TUBB4B	2.66597
ATP8B1	0.408132
IGLC2	0.0774858
JCHAIN	0.222269
EEF1D	2.57003
RAB27B	0.432601
ELOB	2.53027
NACA	2.7265
NUCKS1	2.42179
YBX1	2.6789
RPS5	2.75993
SULT1B1	0.458609
RHOB	0.407288
RPS9	2.44178
SNRPE	2.57449
RPL5	2.9068
UBL3	0.423099
CCL28	0.458151
MCUR1	2.81778
NDUFC2	2.36556
LIPF	0.0413363
SLPI	3.59381
FOXA3	0.490861
CCL26	10.8153
GGCT	2.66248
CD99	2.78968
RPL13	2.3818
HLA-C	0.44382
FHL2	0.405417
FAM177B	0.464357
TRNP1	0.396236
IGHGP	0.335684
SH3RF1	0.3842
GNAQ	0.391209
DUSP1	0.39799
SRP14	2.3773
ATP5MJ	2.45541
SFTA2	3.39008
BAIAP2L1	0.348912
LSM5	2.42888
NAA38	2.45753
NDUFS6	2.32738
EDF1	2.388
MRPL51	2.40793
FOS	0.460266
PALLD	0.464257
HDGF	2.47984
UGCG	0.391767
RPL10	2.55482
EFNB2	0.419538
TMEM106C	2.60828
GAREM1	0.388605
RPL14	2.68969
PIP5K1B	0.376778
TCEA1	2.31979
GALNT6	0.42094
SEM1	2.23018
GPX1	2.88449
KRT10	2.52845
NEDD8	2.2857
FAM3D	0.412185
RPS4X	2.64454
CD74	0.479713
MRPL13	2.47505
ORM1	3.91953
RBM8A	2.4186
DYNLRB1	2.41648
ABCC3	0.383068
UBE2C	4.81997
PSMD14	2.48943
TMC5	0.379391
PTGES3	2.19556
CACYBP	2.48944
CAPN9	0.493515
SLC5A5	0.341494
FAM102A	0.425782
CARHSP1	2.52329
UTRN	0.39169
MT-ND2	0.508466
LDLR	0.384886
AKR1B10	0.283083
MT-ND1	0.577791
NDUFB4	2.30841
SLC25A3	2.31059
EFNA5	0.352426
SLC25A6	2.65043
HSD17B10	2.22078
SPCS2	2.26857
MAGEA3	1.97218
SUB1	2.25242
ZBTB7C	0.502707
SLC22A23	0.384008
SUMO2	2.24908
EIF3H	2.18498
AGR3	0.400873
RPL24	2.48542
ENY2	2.29731
THOC7	2.38411
RACK1	2.54038
ILF2	2.41081
MECOM	0.382068
RNF213	0.298254
PELI2	0.380521
PEPD	2.98718
CENPW	2.61199
LSM3	2.31455
RBM47	0.45633
LPIN2	0.400245
MRPL52	2.24624
PRDX6	2.25391
FER1L4	0.402963
MXD1	0.412097
KRT20	0.260664
ARHGAP42	0.407526
LPP	0.419846
SLC44A4	0.477573
TOP2A	4.35675
ENSG00000260912	0.492929
MIF	2.46801
AFF4	0.417221
NPM1	2.55954
RPS28	2.3499
MRPL41	2.35128
GSDMB	0.513655
PI3	6.85277
PFDN2	2.341
CAMK2D	0.412679
GPR160	2.37988
ALB	8.32964
ENSG00000285744	0.276918
SLC25A5	2.48612
ATP5F1E	2.32769
RPL28	2.28135
RPL12	2.663
GALNT5	0.516345
ANAPC11	2.25523
S100P	0.250373
GGH	2.24408
NEDD4L	0.386977
CTNNA1	0.437796
RPS14	2.38359
NR3C2	0.412634
SAT1	0.687008
MZT2A	2.28521
LAMA3	0.393164
NDUFB10	2.35242
HLA-DRA	0.628195
RPSA	2.64018
LINC01133	0.427257
DUOXA2	0.316696
APOL6	0.496386
CCT2	2.28686
SLC7A11	0.427627
CD44	3.68958
TMEM14B	2.18877
ETNK1	0.431695
ORM2	2.53055
CPNE1	2.5942
NOL7	2.38768
MICOS10	2.17376
CSNK2B	2.19765
SPTSSB	0.463681
ZFP36	0.485084
OSBPL7	0.532456
CREB3L1	0.512748
ARHGAP26	0.426623
ATP5MC2	2.35157
IGLC3	0.152825
RPS8	2.35287
SCCPDH	2.33251
SOSTDC1	0.458948
BCAP31	2.22156
IRF1	0.44459
ATP5F1C	2.19951
SDHB	2.18387
CDK1	2.72134
JUND	0.476388
JAK2	0.453931
GALNT7	0.475713
HSPA1B	0.442084
PRDX3	2.2725
NCOR1	0.474372
MUCL3	0.358111
SCIN	0.516813
OASL	0.495984
FTH1	2.6174
MT-RNR2	0.433264
AURKAIP1	2.11524
TESC	0.490736
SNRPD2	2.23852
CBLB	0.433577
AKR1C2	0.406765
EGR1	0.447282
COA3	2.13162
FGD4	0.438018
JUNB	0.469752
DNM2	0.442359
NUTF2	2.03068
ELAPOR1	0.529875
SIVA1	2.06336
IGHG3	0.29083
INSR	0.459559
NDUFB7	2.08639
AKR1C1	0.461472
SDCBP2	0.4545
RPLP0	2.35234
KRT18	2.57356
RAB11FIP1	0.344905
GMDS	0.369782
MBNL2	0.424063
GSTP1	2.52266
ATP2A3	0.479372
RPL36A	2.38141
LGALS9B	0.605476
PPARG	0.356771
C3orf52	0.461444
LAPTM4B	2.37328
KCNK1	0.468615
HMGA1	2.2895
C19orf53	2.08433
DAD1	2.06433
STK24	0.439613
UBE2I	2.13715
MIEN1	2.1048
SLC38A2	0.459641
COX7B2	1.75825
EFCAB14	0.50363
TUBA1C	2.19651
CSAG1	1.65338
ERH	2.03664
DUT	2.19476
CASZ1	0.508328
LGALS9	0.539495
NDUFA13	2.08908
TGM2	3.31563
FABP5	3.10986
SNU13	2.06471
ATOX1	2.03216
IGHG1	0.151387
DAPL1	4.123
RNF181	2.0886
TSPAN8	0.426559
LIMA1	0.462672
TPX2	2.74646
ESD	2.03638
MAGEF1	2.3505
LAGE3	2.10705
FAU	2.11943
ERGIC3	1.99709
TOB1	0.501628
SYNE2	0.514099
ERN2	0.546368
RAB27A	0.512223
MAGEA6	1.65905
ENSG00000285579	0.41042
COMT	2.07974
PTMS	2.57535
PMAIP1	0.457813
HNRNPA3	1.98211
UQCRH	2.17193
PARD3B	0.425761
NCL	2.21706
ARL14	0.5396
RPN2	1.95469
ITGB4	0.524133
ANXA4	1.91795
MX1	0.518446
TOMM20	2.13228
PA2G4	2.14074
SET	2.02366
CTSS	0.54814
MRPL20	2.10825
EXOC6B	0.404589
RPS11	2.34914
SPTSSA	2.20176
COX7A2L	2.0417
RPLP2	2.16828
ADTRP	0.550581
MYO5B	0.49948
PLCH1	0.531896
CEBPG	2.29401
RAD21	2.09619
TECR	1.94545
QPRT	1.91278
VILL	0.512706
NUDT1	1.96081
NDUFA11	1.96392
MIR23AHG	0.473968
NENF	2.04001
PDLIM5	0.49033
ELOVL6	0.495518
IBTK	0.492505
MZT2B	2.07905
BANF1	2.00986
SH3RF2	0.519283
RPS17	2.24274
PSMA4	2.0537
ANP32E	2.37656
CISD1	2.13412
HMGN3	2.24108
UXT	2.0024
ZC3H15	2.09602
HLA-E	0.549701
FSIP2	0.591326
SERPINA1	5.63471
SLC25A39	2.03077
SEC61G	2.15302
RFLNA	0.534394
EIF2S2	1.9035
ARPC5	2.01476
PSMD6	2.19389
GLO1	2.05297
PRDX2	2.14806
TMEM14C	1.99786
RSAD2	0.407525
EIF3E	2.07965
FDPS	2.08604
HES1	0.504041
METTL26	2.07206
COX5A	1.99179
SLC41A2	0.5166
LINC00511	0.414016
ANP32B	1.82965
CERS6	0.468372
RPL27A	2.25298
ADRM1	2.01378
PTMA	2.3354
NAP1L1	2.33348
PRSS2	3.93626
IER2	0.48675
ENSG00000259354	0.484322
DNMBP	0.523876
MAFF	0.500425
PGRMC2	0.602384
POLR3K	1.85954
GOLGA4	0.529563
SCAND1	1.98715
RPL3	2.1311
IGHA2	0.227256
IL32	4.54023
MMP24OS	1.95349
SUMO1	1.93176
PPIB	2.2483
SGMS2	0.456922
TRAPPC1	1.9978
PON2	2.35549
BTG2	0.52184
CYC1	1.96395
CCNB1	2.64564
EPS8	0.46488
NQO1	0.396041
DCDC2	2.14726
TOX3	0.501651
BUD31	1.9155
ALPL	1.64313
CYP2C18	0.586843
RAP2B	0.499183
SEPTIN7	1.93685
PSMD11	2.01461
PUF60	2.02351
HLA-F	0.596344
MPC2	2.13414
RPL13A	2.26163
TMEM256	1.91391
MX2	0.374382
AKAP13	0.464264
EBPL	2.19255
LAMTOR2	1.87732
TC2N	0.486366
RAB5C	1.97404
AP2S1	1.93995
ECHS1	1.91993
MT2A	0.394063
TJP1	0.444355
RPS25	2.18874
PABPC1	1.95826
ETS2	0.494515
CDHR2	0.482366
RPL18A	2.14034
LYPLA1	1.77754
PIK3C2G	0.475948
SMC4	1.98327
PPP1R14B	2.13558
NONO	1.88005
TRAK1	0.509765
MYO10	0.506648
SEC24D	0.578075
CRPPA	0.556051
VMP1	0.502682
ARPC3	2.0563
GADD45GIP1	1.91446
PLP2	1.98395
PPP4R2	2.06682
GCHFR	1.88576
ITPKC	0.364885
NDUFB5	1.87743
MGAT5	0.458216
ALG3	2.04225
PTTG1	2.41582
KPNA2	2.52879
DNAJB1	0.462856
ARHGAP21	0.519319
IFI44L	0.612477
ANO1	0.564691
PSD3	0.427541
LGALS9C	0.643281
ABRACL	2.14994
EPS8L1	0.557368
MRPL47	1.94698
ENSG00000230490	0.520103
PLAAT4	0.574658
MICU1	0.470696
ATP1B1	0.58359
SEMA3B	0.617797
KLHL23	2.45915
S100A16	2.09192
LIMCH1	0.54416
DDX60L	0.583903
SNRPA1	1.88639
PRSS12	0.583969
CCDC68	0.606247
CDH1	0.515026
OLFM4	5.86804
NAXE	1.86069
PLXNB2	0.559941
SLIRP	1.85103
FXYD3	0.397557
ENSG00000248538	1.46944
NAALADL2	0.503378
POF1B	0.553147
ELL2	0.561132
ENSG00000238045	0.599568
MRPS34	1.92243
UBA52	1.99319
OXSR1	0.485591
FOXQ1	0.523753
TIMM10	1.95233
COX5B	2.02627
SLC39A11	0.540746
IGF2BP3	1.80726
TRMT112	2.04117
NUDT5	1.79509
MYH14	0.511912
LARGE1	0.488824
RPL36	1.97823
EIF2AK3	0.508024
FOXN3	0.52342
SLC2A13	0.486452
TMEM131	0.543685
OLA1	1.96305
CBR1	0.475825
FRYL	0.530757
ATP5F1D	1.91507
ENSG00000244313	1.80479
CAPN5	0.593465
SPINT2	1.64643
TIMP1	2.64366
KDM4C	0.561156
COMMD6	2.06855
MT-CYB	0.744419
GTF3A	2.04689
CXCL17	0.495162
PLEKHA7	0.450289
MT-ND4L	0.534173
PSMB9	0.682054
PPP1R15B	0.57148
BIRC5	1.86714
CHD9	0.558567
EEF1B2	2.19011
TMTC2	0.503414
CENPX	1.78806
SEC31A	0.553416
SLC39A14	0.568144
SRP9	1.75946
PTK6	0.659295
AKR7A2	1.7208
MICALL2	0.576334
FAT1	0.540885
PATJ	0.564943
ALYREF	1.72865
PSMD8	1.86439
RHOBTB1	0.56204
ARF4	0.507474
C1orf116	0.59123
ERBIN	0.529756
MTHFS	1.87985
PARP8	0.574118
ZBTB20	0.516443
TM9SF3	0.584268
OPTN	0.606164
RPL18	1.97511
IFI44	0.659609
PSMD3	1.92062
GAK	0.584201
PTPRH	0.606875
WDR72	1.69225
CYP4F12	0.626206
MYL12B	1.99553
PCLAF	2.06732
HMGB3	1.89892
HIPK2	0.541744
SMS	1.90676
CCNB2	1.84841
LPCAT4	0.643029
P3H2	0.557609
RSL1D1	2.06343
ABCC5	0.479525
TLE4	0.525396
DEFB1	2.68707
FOSL2	0.600074
TNFRSF12A	2.29174
DSG2	0.518676
DOP1B	0.571001
LSM2	1.8285
SIPA1L3	0.535733
PLA2G10	0.56446
BIRC3	0.459258
PDAP1	1.81168
CDKN3	1.9886
CES2	0.588486
HNRNPA2B1	1.68642
ATP13A4	0.636041
MT-ATP6	0.818577
PPP1R15A	0.623581
PARL	1.85492
TPT1	2.26557
DBI	2.02236
TMCO1	1.72643
GSTM3	2.00289
DIAPH2	0.543814
KIF5B	1.72977
SPIRE2	0.576146
SMPD3	0.644368
HNRNPA1	1.89727
SCNN1A	0.571373
EIF4G1	1.86672
STYK1	0.608187
RARB	0.640673
ZWINT	1.95229
SPTBN1	1.32142
MAGI1	0.559757
MT1G	0.36862
LGALS3BP	0.56004
LINC00960	1.53876
MORF4L1	1.74247
MRPL57	1.71395
MYO5C	0.590189
FCGRT	1.66587
TMEM163	0.514084
FBXL17	0.518072
ARHGAP12	0.551878
ANO7	0.634906
ACTN4	0.546861
SAMD9L	0.60468
CDCA3	1.52984
PPA1	1.79115
RAB2A	1.6739
DNAJC19	1.90021
ASAP2	0.539722
C4orf48	1.93309
SLC16A1	0.60605
MAGEA10	1.41992
GULP1	0.549373
PSMB2	1.72268
AREG	0.5305
MSRB1	1.89534
PSMA3	1.79147
GOLGB1	0.616044
MALAT1	0.298069
CHCHD7	2.11641
CCSER1	0.51978
INF2	0.608677
UBE2T	1.69662
SAMD9	0.576846
ANKRD37	0.498858
NUF2	1.54
TMEM176A	1.83668
KCND3	0.6735
IQGAP2	0.555328
PPP3CA	0.534247
NDUFAB1	1.80099
HSPA1A	0.494633
DNAJC7	1.71047
RRBP1	0.642639
ADI1	1.84216
OCLN	0.555694
GPT	0.67353
FNIP2	0.607472
NRG4	0.643985
EXT1	0.784484
CDC14B	0.5799
MRPL14	1.7983
KMT2C	0.567371
ACAT2	1.67959
HOXC10	1.34357
ADIPOR2	0.507577
RPL34	1.85257
MTATP6P1	0.614165
RPIA	1.94975
LMO7	0.608914
GALE	0.576372
MIA3	0.601291
ZBTB43	0.540627
DYNLT1	1.83161
NCKAP5	0.593481
KRTCAP2	1.7453
MYBL2	1.77223
PDXDC1	0.603134
AURKB	1.75148
TXNDC17	1.8221
AHCY	1.85931
SLMAP	0.580179
NDUFA12	1.74727
CYP2S1	0.600575
CDK4	1.84412
UCHL3	1.68507
DENND4C	0.557296
C11orf58	1.60853
LLGL2	0.55222
SF3B6	1.71912
SNRPD3	1.77969
CCNE1	1.91675
PFDN4	1.7851
GMDS-DT	0.502784
POLR2J	1.72903
ATP10B	0.537949
SAA1	5.80268
SNX3	1.7358
ME1	0.547887
C4BPA	1.53931
TSC22D2	0.538676
SPTLC2	0.619921
TMEM181	0.568507
RAB25	1.66044
PERP	1.73835
RPA3	1.87022
CCDC167	1.67433
CA9	0.653101
CHP1	0.579942
FRY	0.584181
TIPARP	0.584997
HBS1L	1.84625
ITGB1	1.52652
CDC42EP1	0.658722
CCNL1	0.583603
CADPS2	0.583948
ACOX1	0.613131
SLC4A4	0.504534
CEBPA	2.01096
SGPP2	0.601454
VPS29	1.6314
SELENOM	2.17599
TSPY4	1.38823
B3GNT7	0.662751
PHLPP1	0.538897
DSCR8	1.30919
TYMS	1.83695
PRSS1	2.08709
PNPLA2	0.5789
FXR1	1.8227
DSP	0.539776
VDAC2	1.77475
MKI67	2.196
GOLGA2P7	0.674712
SCGB2A1	0.676175
EHF	1.52369
SSU72	1.73898
RABGAP1L	0.726687
SMURF1	0.513437
CCT8	1.73204
FAM20A	0.645315
MACF1	0.567831
NCCRP1	1.45852
LINC02057	0.623909
EDEM3	0.615338
SRM	1.98405
STUB1	1.75352
MAGEA12	1.37722
SLC12A2	0.514041
STXBP6	0.606171
TES	0.613829
AGR2	0.420958
TNFSF10	0.574879
ZFP36L1	0.588216
CLTA	1.63159
RAB13	1.72871
S100A8	8.69665
PCNA	1.68323
TM4SF5	1.8519
B3GNT3	0.639196
CLMN	0.60649
SERPINB1	1.83732
RPL4	1.90898
TICAM1	0.615105
GTF2A2	1.6072
SPATA6	0.663743
PQBP1	1.77583
NAA10	1.70321
CMBL	0.509721
FAM120A	0.601914
PLXNA2	0.597169
CNIH4	1.67556
RBM3	1.73523
GALNT12	0.661792
CTSD	0.707079
NET1	0.61002
AKAP9	0.609767
PARP9	0.632931
PSMB4	1.80939
UFC1	1.69566
QSOX1	0.675068
STAT1	1.56953
OAZ1	1.69521
GPD2	0.586861
NLRC5	0.583546
ATP5MG	1.75898
MYO6	0.593628
CIB2	1.40411
PTPRJ	0.606847
C15orf48	0.72261
FGG	2.99293
EBP	1.60038
SEL1L3	0.584846
PSMD4	1.72273
SLC28A2	0.556997
CTNND1	0.605112
CIAO2B	1.72917
VIL1	1.64379
NOSTRIN	0.63339
CLDN3	1.57726
VBP1	1.66116
KIAA1671	0.576609
SOCS6	0.619352
CRY1	0.523853
SSR2	1.72988
CD55	0.437104
CSTB	1.96431
YWHAQ	1.86929
RHPN2	0.510874
INPP4B	0.581534
FLOT1	1.7783
NDUFS5	1.79353
DDX17	0.621167
FAR1	0.581393
HSPD1	1.97784
CASC19	2.25211
PPARD	0.581074
DNAJC15	1.65371
MST1R	0.654769
RALGPS1	0.572359
H3-3B	1.80149
BZW1	1.68156
CCDC107	0.63327
ENSG00000285822	1.84571
TK1	1.69567
EVI5	0.571975
NUDT15	1.68607
TRIR	1.63929
CAPN2	0.65876
FABP1	2.99018
VPS25	1.69342
MUC4	0.547061
CAPS	1.80728
CYTH1	0.60065
AGAP1	0.56899
COL9A2	0.656169
CPNE3	1.6564
ECI1	1.68537
UAP1	0.577089
KDM7A	0.610743
ENSG00000280138	0.619463
ABHD17C	0.60112
AFF1	0.564528
CEP55	1.39769
DDOST	1.70326
SNRNP25	1.6751
TMEM176B	1.83924
ZFAND3	0.539117
CDC20	1.69165
PBLD	0.678387
GNGT1	1.62116
ISG20	0.664482
ANP32A	1.64239
LHFPL2	0.578754
TMPO	1.78455
ALCAM	0.616365
RDH13	0.636887
EIF3M	1.70825
PSMB7	1.59983
GATA4	0.599921
ATAD2	1.98614
PTER	0.600796
MYO1D	0.574209
ACSS2	0.613059
CXADR	0.612296
SERF2	1.84626
ATP6V1F	1.70017
RAB34	1.60416
GALNT3	0.595756
FAM114A1	0.631038
SBF2	0.565006
NR4A1	0.567387
PSMA1	1.65517
PSMC5	1.72557
EEPD1	0.569512
TMEM97	1.86819
FAM241A	0.615537
DCXR	1.83074
TAOK3	0.624533
XYLT1	0.608014
GTF3C6	1.64299
SUCLG1	1.62069
HBEGF	0.591605
CRACR2B	0.664876
MRTO4	1.75512
ARL6IP5	1.59816
EMP1	0.584299
COX17	1.74928
GNG12	0.622226
PHB2	1.70037
NBEAL1	0.563042
CES1	1.72456
HSBP1	1.7016
MSRB2	1.656
AKR7A3	0.56836
ANKRD22	0.671239
NT5C2	0.582138
EPB41L4B	0.702485
RAD51AP1	1.42926
SEC62	1.70689
MRPL15	1.58655
ARHGEF28	0.545252
GPC3	1.89365
VPS13C	0.640178
SEC11A	1.58245
PSAPL1	0.679003
NUDC	1.70726
MRTFA	0.574868
NSA2	1.73337
RBBP7	1.63658
LRBA	0.582565
CHRNA7	0.6135
PAQR8	0.679914
TMA7	1.68589
COA6	1.5626
GRN	1.51132
TMBIM6	1.5928
FCER1G	2.68396
HDDC2	1.6146
CNDP2	0.678622
S100A13	1.75527
DTYMK	1.65457
ARPC1A	1.72416
WFDC2	2.06237
NME4	1.78407
ADH1C	0.489191
PLCB4	0.637999
EXOC4	0.584872
PRMT1	1.7421
CCT4	1.74051
FKBP3	1.54685
ATP5PD	1.68902
LAMTOR4	1.65806
PAFAH1B3	1.5739
UBL5	1.69754
APLP2	1.38548
HMGCS1	0.481403
SH3D19	0.542845
PLEKHA6	0.604683
ECHDC2	0.648822
DIAPH1	0.631126
USP9Y	1.48213
NFIB	0.592175
IFITM3	1.67894
FARP2	0.603148
SMIM6	0.6923
APEX1	1.82259
ADGRG2	0.738459
HP	1.84124
EZR	0.539295
CDC123	1.66622
COPS5	1.59538
DSC2	0.57206
SERBP1	1.63522
SOD1	1.63045
TRAM1	1.54544
FBXW7	0.575287
IVNS1ABP	0.691179
NME1	1.83679
CD2AP	0.584185
FAM83A	1.36763
OAS2	0.712388
TMED2	1.64819
ACP1	1.59699
CAPN13	0.686048
ARHGAP32	0.64128
ATP9A	0.644964
JAG1	0.652095
IQGAP1	0.680759
MAP4K3	0.588902
SPC25	1.62076
TUBB2A	0.656188
MAP7D2	0.606142
ATP11B	0.634675
PTRHD1	1.45214
AMBP	1.98666
SGO1	1.37716
VPS13A	0.621934
ZFPM2-AS1	1.54252
MYO1E	0.586912
SIK3	0.5938
PCSK7	0.657753
ROCK1	0.711888
FAM174C	1.71439
LENG8	0.636118
TROAP	1.36175
PCMT1	1.58261
SMIM14	0.641979
KAT6B	0.635246
PHKB	0.639698
MEA1	1.59297
OTUD6B-AS1	1.74237
S100A11	2.21676
SF3B5	1.68417
ARHGAP5	0.650297
PRKDC	1.69581
GIPR	0.731064
LINC01608	1.55991
MTDH	1.34327
BBLN	1.61775
RIPK4	0.679939
DUSP4	0.697115
PDK4	0.5994
FUT8	0.579247
PBK	1.35482
SKA3	1.29159
SPPL2B	0.693441
C4orf19	0.620641
KIAA0232	0.630902
PARD6B	0.57496
SMC2	1.57878
LTBP1	0.68054
MAPK3	0.634241
SFT2D1	1.52405
PLCE1	0.623059
HSPB11	1.60425
MAD2L1	1.39455
HP1BP3	1.5281
LCN2	0.728464
ATP6AP2	1.52747
SQSTM1	0.543667
CATSPERB	0.566171
APOA2	4.52632
BCL2L15	0.703416
RBX1	1.55608
CCT7	1.70295
OTUD1	0.64267
KLF3	0.591352
RPS19BP1	1.53525
SLC37A1	0.649876
MRPL33	1.51423
MPST	1.47645
NEDD9	0.554242
GYG2P1	1.34831
GADD45A	0.652626
FOXO3	0.562208
RCN2	1.65098
DDX18	1.57521
KIF23	1.36091
HLA-DRB1	0.759239
GPAT3	0.697112
UBE2L6	0.67503
PRKCA	0.629992
UBE2S	1.82857
ZC3H12A	0.659685
COX7B	1.85009
AHCYL2	0.637672
BTN3A2	0.701384
TIMM8B	1.59187
MDH2	1.66105
ASPH	1.29958
MED30	1.53506
TMBIM1	0.667656
FBXO34	0.607336
LBP	2.78566
SIPA1L1	0.640084
PGAM1	1.64761
HLA-DRB6	0.692732
BUB3	1.5553
C11orf49	0.613797
SKA2	1.46807
PRC1	1.32815
METAP2	1.70388
LAMB3	0.821301
ST14	0.599878
RALGPS2	0.580795
CNPY2	1.56481
GFPT1	0.629892
ARIH1	0.542799
RAPGEF2	0.597283
TCP1	1.71419
KIF13B	0.60894
FOXJ3	0.614288
SLC44A1	0.623239
CDC42	1.58218
GTSE1	1.45854
PPIG	1.42042
SLC16A9	0.752371
PHF19	1.4225
AZGP1	2.09545
MIR22HG	0.708699
CEMIP2	0.54073
CDS1	0.673771
MLF2	1.53431
TRIM2	0.731439
CAST	0.677265
APRT	1.71691
RECQL5	0.687924
FKBP1A	1.62342
TMEM141	1.64499
SRSF3	1.43807
TSR2	1.51887
F2RL1	0.727472
SERTAD1	0.673638
MUC13	0.575846
FUT2	0.685472
TAP1	0.665063
TSPAN5	0.655323
RHBDL2	0.706369
CUX1	0.639116
ID2	0.652695
POLE4	1.60265
BCL7C	1.57617
NFKBIZ	0.577863
PTPRF	0.689164
COX14	1.58659
PSEN1	0.625097
SDC4	0.742316
LDHB	1.98125
TFAM	1.60821
NDUFA6	1.62827
BHLHE40	0.689622
SOD2	2.45569
ENTPD5	0.694337
DDX21	1.77124
MIX23	1.50477
CMPK2	0.730475
TNFRSF21	0.622397
ASS1	1.94739
DYRK1A	0.606962
MGMT	1.56826
MTCH1	1.50076
ASH1L	0.756938
MYRF	0.674702
RER1	1.51249
ALDH3A2	0.671656
ATF4	0.696086
DYNC1I2	1.49042
LINC00365	0.782763
PHACTR2	0.605707
CASP7	0.692267
CENPK	1.4695
SH3BGRL2	0.653734
FAM13A	0.650412
COL17A1	0.749959
GPRC5A	0.420349
CRIPT	1.4838
CENPF	1.96882
NDUFB8	1.57383
XRCC5	1.41642
STARD13	0.66215
PRAP1	1.51881
OAS1	0.623107
CKAP2	1.52388
MRPS23	1.54325
DEPDC1B	1.375
FOXA2	0.672068
NCAPH	1.33948
IDH2	1.88877
METTL5	1.60874
RWDD1	1.63778
TSHZ3	1.27066
RRM2	1.74139
CCND1	0.660714
SYF2	1.62268
BRI3	1.59246
LDHA	1.60452
LMO4	0.624846
CTSB	1.52758
FHIT	0.559106
TSPAN6	1.45802
KIF4A	1.37244
ASPM	1.59494
LARP4B	0.656919
CCNI	1.61739
NPAS2	0.667274
ENSG00000276490	0.710127
ARPC4	1.61764
ZNHIT3	1.48768
FNBP4	0.62219
SERINC3	1.49214
MARCHF6	0.649353
TIMM13	1.52686
CMIP	0.667294
MRPL18	1.63002
HNRNPM	1.5371
STS	0.628782
DLGAP5	1.34649
DDX3Y	1.21651
NORAD	1.54715
MRPS15	1.57303
STAT2	0.679737
HEBP1	1.43059
ST13	1.5589
CLU	1.91637
UFD1	1.5289
DDC	1.4149
ENSG00000262979	0.74165
SKIL	0.679476
NDUFB3	1.57768
MRPS10	1.47027
UBE2V2	1.52154
RCOR1	0.592119
TUBA5P	1.32056
APOL1	0.548246
TBC1D22A	0.601874
NDUFS8	1.62138
TFAP2A	1.21072
FOSL1	0.644474
ERBB3	0.739396
CWH43	0.798961
LSM4	1.59345
TUBG1	1.48459
SIDT2	0.748672
EEF1A1	1.63711
RTRAF	1.54754
EEF1AKMT4	1.45234
PPP2R3A	0.685401
MRPS28	1.53778
ARHGEF12	0.659341
FAM3B	0.617287
ARF5	1.42032
DST	0.767169
POLR2G	1.42171
CTBP2	0.651518
DPY30	1.52267
MED13L	0.664829
GMNN	1.62779
MTX1	1.47264
MAL	0.706113
FRMD3	0.607826
AMTN	0.798051
DUSP5	0.657925
SEPHS2	1.61388
SDR16C5	0.718199
SELENBP1	0.667539
MAN2A1	0.677809
PYCARD	1.61083
CDA	1.75156
ITGAV	0.655507
TCF12	0.650673
PGP	1.55171
CISD3	1.45363
YWHAE	1.46326
LARP1B	0.657606
NCAPG	1.25364
HECTD1	0.630422
ABHD3	0.639652
JMJD1C	0.702002
BTBD9	0.606963
XRCC6	1.52857
DRAP1	1.57996
CCDC144NL-AS1	1.54678
PTPRR	0.685747
MRPL36	1.56917
GCNT4	0.737836
DECR1	1.46125
SOCS3	0.725995
MTMR10	0.718518
SMIM24	0.674955
CPVL	1.35139
NDUFAF3	1.41936
SGO2	1.40393
TMEM160	1.60688
APOA1	3.80119
TOMM7	1.66504
LINC00355	1.50288
CNIH1	1.49329
COX20	1.57185
RIOK3	0.668618
ISG15	0.546295
CLK1	0.669046
DNPH1	1.57993
SP100	0.696318
CHD2	0.67763
WLS	0.748239
PARP12	0.741489
BAIAP2	0.660484
DKC1	1.58182
HDAC9	0.666739
TRIAP1	1.49337
NDUFS4	1.44152
HMMR	1.40371
KDM6A	0.658372
NCOA7	0.712029
MLEC	1.60836
LSR	0.718637
NDUFA1	1.64877
HAT1	1.56882
SPAG5	1.3342
EPN1	0.722919
ATP5F1B	1.58074
ENSG00000246596	0.635211
UBE2H	0.613376
SOX9	0.671958
COPRS	1.60547
SLC25A25-AS1	0.748116
RPS27L	1.56565
SDHC	1.47949
MPZL3	0.616688
BRAF	0.623765
ACTL6A	1.57131
NKX6-2	0.741411
AXDND1	0.748244
PPP1R13B	0.603989
TMEM63B	0.673111
RSRP1	0.632403
PLAAT2	0.678449
PSMC4	1.62287
BRIX1	1.46841
TOMM22	1.53297
MRPL3	1.56562
KIAA1217	0.67989
RBM6	0.669326
CAMLG	1.57728
H3C2	1.38851
CPEB2	0.698412
CENPM	1.75162
TMED4	1.4893
WWP2	0.672308
SEMA3C	0.70019
CACFD1	0.722915
DPYD	0.63914
MT1M	0.655001
GPN3	1.43771
PRDM16	0.662875
CCL20	4.09131
CITED4	1.73601
ENSG00000284797	0.780784
RALGAPA2	0.63166
CTSA	1.41709
DEPDC1	1.30169
TNFRSF14	0.709414
RIPK1	0.623704
ECT2	1.50236
COLCA1	0.770402
CDCP1	0.698639
CAT	1.4798
WWC2	0.733195
TIMM17B	1.54272
EIF4G3	0.701189
PPM1G	1.51081
ASXL1	1.67486
PRSS22	1.85511
NDUFAF8	1.56319
DPP4	1.32924
BLNK	0.749913
KCNQ1OT1	0.613067
KIF16B	0.690995
MYL9	1.66898
CLNS1A	1.53494
PRR11	1.39388
GLTPD2	1.26077
TSPY3	1.2727
H3C8	1.37224
PAICS	1.55483
FAAP24	1.3251
BOLA3	1.43278
ADAM9	0.686949
PPP1R14A	1.43013
EIF3I	1.52491
RBP1	2.06947
BIRC6	0.726794
OAT	1.6049
KIF2C	1.28125
DUSP23	1.50984
SSNA1	1.48641
ENSG00000204929	0.606014
MEF2A	0.646206
FAM171A1	0.705074
DAPK2	0.59572
DYNC1H1	0.682319
DGKD	0.636548
DNMBP-AS1	0.74497
HNRNPR	1.50029
MIA2	0.675327
ENSG00000229618	3.12634
NHP2	1.64123
USP54	0.653158
MON2	0.648458
PDE8A	0.6414
SNF8	1.46258
BEX3	1.33451
PTGR1	0.536198
UBE2A	1.52975
BMPR2	0.684142
LGALS3	1.82295
PSMD7	1.50339
PSMG2	1.47495
SYTL4	0.724392
PSMC1	1.5015
ATP5PF	1.58253
SOX21	0.746269
GTF2H5	1.45312
SSBP1	1.5125
KIAA2026	0.693843
SEMA3E	0.698239
MRPL12	1.45803
MRPL11	1.49665
SLC25A11	1.53878
ABCC1	0.653673
PRELID1	1.51133
TSTD1	1.49059
MZT1	1.43585
PDCD6IP	0.690302
OCIAD2	1.54153
PDGFA	0.759771
APOE	2.46206
NR4A2	0.691055
SREBF2	0.634216
FLNB	0.647222
KIFC1	1.32392
HSD17B2	1.65408
BICDL1	0.635943
SMCHD1	0.768939
BCL10	0.697323
RPL39L	1.31458
TRA2A	0.64193
ACKR4	0.801022
NECTIN3	0.752112
CHCHD5	1.42175
UBE2E3	1.46852
MPRIP	0.669355
RDH12	0.769881
ZKSCAN1	0.735358
B4GALT1	0.611741
RPL7L1	1.50564
SPG11	0.690959
TUT7	0.708049
UNC5CL	0.724087
MIDN	0.655505
CORO2A	0.697263
HNRNPD	1.34605
SRSF10	1.4426
EIF4EBP1	1.57645
AURKA	1.41407
MRPS36	1.46299
DLD	1.41917
MOB3B	0.683368
NEK2	1.2687
ENSA	1.46069
GUK1	1.45501
MAML3	0.639748
ZFAS1	1.74033
KDM2A	0.670698
PMF1	1.54255
SYTL5	0.809836
COX4I1	1.65312
RAB10	0.609878
MACC1	0.659131
SSBP3	0.686543
GATA6-AS1	0.727578
SUPT16H	1.59349
B3GNT6	0.779543
PHB	1.57796
HSP90B1	1.6753
PLK3	0.70437
MCFD2	1.52239
PDIA6	1.52834
LGALS2	1.58391
MAGOH	1.42905
MFAP2	1.21945
TTC3	0.683628
SMAD3	0.612304
BPIFB1	0.653753
SLC6A20	0.768385
PUDP	0.642
SNCG	1.3846
CTSZ	1.6107
FAAP20	1.51374
TMEM259	0.68229
EPSTI1	0.697413
DOCK1	0.673247
ID3	0.687504
CTNNBIP1	1.43623
FAM136A	1.50889
TBCB	1.59775
RGS7	0.642536
TMEM208	1.43799
GLRX5	1.48466
SLC39A4	1.45602
ETV4	1.26078
SESTD1	1.66329
RNASEH2C	1.49692
TPM1	1.39143
SNX24	0.728245
CKAP2L	1.20738
POLR2E	1.49772
AHCYL1	0.669963
UVSSA	0.710684
EXOC3L4	0.722095
USP53	0.717652
RAP1GAP2	0.65802
SRPK1	1.54814
SPAG9	0.561752
NR2F2	0.683015
NT5C3B	1.39901
CKAP5	1.52913
SURF2	1.40059
FOXM1	1.26984
LGMN	0.701137
SLC10A7	0.704289
CDC42SE2	0.773154
JPT1	1.69069
RBM5	0.689544
LSM14A	1.49893
LGR4	0.698464
STK17B	0.77974
NQO2	1.65883
C19orf12	1.58145
ETFB	1.36045
DENND1A	0.636705
PICALM	0.820624
IGSF9	0.726609
RAB32	1.55138
IER3	0.713183
MOSPD3	1.41397
SCP2	0.645949
RND1	0.699172
TUFM	1.51287
GCSH	1.38586
SDCBP	1.38285
B4GALT5	0.652243
MRPS18C	1.41718
COG7	0.744953
MAF1	1.503
ZMIZ1	0.693721
RNASET2	1.37328
KIAA1109	0.711478
ANAPC16	1.4762
KIF20B	1.4333
RPS6KA2	0.750374
OGDH	0.685333
DCAF13	1.5199
PDCD2	1.47467
SNRPB2	1.38956
MACROH2A1	1.4461
ATP5MC1	1.56915
LRRFIP1	0.711674
MET	0.742042
PTK2B	0.717589
EFNA1	0.760324
IST1	0.69509
ARF3	1.52997
COMMD4	1.35709
SSTR1	0.790521
ATXN1	0.722966
OST4	1.57737
XG	1.35267
NIPBL	0.71674
ZFP36L2	0.619403
APOD	1.49595
TMC4	0.719134
UBE2J1	0.761912
APOL2	0.674531
DSCC1	1.27556
PLK1	1.34654
COTL1	0.733752
DHX32	0.713322
VPS37B	0.720328
TMEM14A	1.37164
MAPRE2	0.699232
STX12	0.710591
MKLN1	0.702542
IGHM	0.545947
NT5C3A	0.65964
AP1G1	0.678436
PDCD10	1.47201
ZZEF1	0.67769
NAMPT	0.766731
POLR1D	1.45742
JAGN1	1.44837
SNAPIN	1.36442
BCAR1	0.770433
PEAK1	0.659194
DAPK1	0.654846
MARCKS	0.660591
GLRX3	1.43393
BNIP3	1.60724
ABCF1	1.40036
C6orf132	0.703014
PARD3	0.805053
VPS26A	1.35113
CD164	0.661995
CXCL16	1.52754
ARHGAP24	0.638753
MTCYBP35	1.95831
NSD3	0.765958
POLD2	1.51772
EGFL7	1.37485
SECTM1	0.756355
PGD	1.46516
PARP4	0.667477
ENSG00000288047	0.717728
BAG3	0.626148
TALDO1	1.49562
ACOT11	0.756502
ENSG00000250453	1.2991
RUNX1	1.2344
LINC02109	1.93311
SSRP1	1.45432
IFIH1	0.745972
EIF3K	1.51744
DANT2	0.646766
ACOX3	0.767697
SLC44A3	0.747433
ERGIC1	0.730212
GCC2	0.726311
HSH2D	0.723516
AK2	1.34839
KANSL1	0.783832
EIF1AX	1.47508
RNF7	1.45187
GBP1	0.746861
MIR29B2CHG	0.71178
RASGEF1B	0.728566
AKR1C3	0.539078
CENPN	1.39862
MAGED2	1.43115
TTR	3.42134
PFKP	0.71626
PARPBP	1.24384
BCL2L14	0.754289
ANLN	1.49451
ATP5MK	1.60637
MRPL4	1.41203
PER2	0.694861
NR5A2	1.29416
HERC6	0.755877
FEM1C	0.746474
PDCL3	1.46823
MCL1	0.665326
KCTD14	0.79751
GNB2	1.42545
DNAJC1	0.805763
MAPK13	1.44686
C1D	1.39013
G0S2	2.16256
DENND2B	0.684669
SH3GLB2	0.710777
GTF2E2	0.711068
PCBP2	1.40301
SNX9	0.660484
FTCD	1.24229
SLC44A2	0.758578
JAK1	0.759171
MRPL28	1.39049
STX19	0.816214
BNIP5	0.650929
RNF19A	0.755342
ACADVL	0.719467
IRS2	0.772728
MIR31HG	0.654793
TNNC2	1.20306
VASP	0.718823
RFC3	1.39455
PIN4	1.4778
TMEM50A	1.35156
TACC2	0.712268
ARL6IP4	1.45247
SMAD2	0.70945
PIP4P2	1.24106
PSME2	1.59103
PPFIBP2	0.713608
PAIP1	1.40242
RALY	1.46674
SNHG17	1.4811
SMIM10L1	1.42402
PPP6R3	0.765368
EMC3	1.38015
EHBP1L1	0.695196
PSMD12	1.57021
HNF4G	0.702877
SEC61B	1.54988
UBA7	0.765735
BPTF	0.79726
ETV6	0.708469
SMG1	0.692045
UBE4A	0.721942
AGMAT	1.32463
CTSL	1.54661
BAZ2B	0.716122
DAP	0.742491
KNSTRN	1.26576
USP25	0.679352
CYFIP1	0.742564
GALNT10	0.713808
GATA6	0.68007
GPBP1L1	0.722385
GSPT1	1.42516
DDRGK1	1.35028
NDC80	1.26288
NR1H4	1.3472
IFIT3	0.786375
PLLP	0.77397
GPX3	0.642088
ESRP1	0.719194
PDZK1IP1	0.76564
VPS13B	0.827404
RARRES1	1.31512
RETSAT	0.749507
PAGE2B	1.35521
SCPEP1	1.37474
TRIM22	0.773137
EID1	1.55084
TTK	1.22279
FANCD2	1.34573
UBE2G1	1.44548
LAMTOR5	1.46444
FANCI	1.3461
TFF3	1.41693
DNM3	0.735341
CYP2C9	0.749561
ABCG1	0.725705
SLC7A1	0.679732
SELENOS	1.25555
N4BP1	0.700141
RAPH1	0.716376
RBMX	1.47289
APOC3	2.14707
DOCK5	0.751601
APOC1	2.07361
KPNB1	1.21495
SPATA6L	0.743266
ICA1	0.705272
SAT2	1.4426
ENSG00000250069	0.790595
MRPS12	1.40685
PARP1	1.51238
TFPI	1.8161
POLR2I	1.38111
STXBP2	0.791881
USP34	0.717345
ENSG00000285565	0.683128
MRPL2	1.38788
GADD45B	0.661254
GCNT3	0.802494
GSTK1	0.734111
MCM7	1.61936
SLC7A10	1.23066
NDUFA2	1.44886
MRPL9	1.43482
SRP72	1.39926
ANKRD17	0.712721
CISD2	1.46781
ECHDC1	1.5689
PLSCR1	0.758982
VAPA	1.38788
ASF1B	1.27099
PRPF40A	1.29407
SREK1IP1	1.43537
PTGER4	0.752718
SLK	0.709006
RRP36	1.45402
HNF4A	0.700066
CALR	1.43067
HDAC2	1.49023
H1-5	1.55605
DISP1	0.653089
HSD17B14	1.34615
DLG1	0.677434
CDR2	0.679795
CSE1L	1.36024
BIN3	0.726844
KMT2E	0.828427
PLS1	0.734919
MRPS35	1.43406
KLF5	0.746497
GTF2F2	1.51416
OTULINL	1.30372
IRF2BP2	1.53283
CDHR3	0.666771
DENND11	0.737693
NBDY	1.38557
IFNGR2	0.738221
TRIP12	0.734667
TRIM69	0.747818
PTBP3	0.75119
CENPE	1.59024
TEAD1	0.670508
MYEOV	0.814572
ELF4	0.765165
CENPH	1.22417
MRPL55	1.37892
AFDN	0.713251
MED4	1.40444
MROH3P	0.780817
VPS28	1.39302
BAG1	0.743384
PRPF6	1.43643
TCEAL4	1.53646
METTL7A	0.729439
TOMM40	1.4255
DGLUCY	0.715817
CDKN1A	0.817847
CGN	0.696132
UBE2N	1.41889
BIN1	1.38136
HDHD3	0.700482
ERAP2	0.761941
GINS2	1.32536
CCNA2	1.25836
SUCLG2	1.3141
COX8A	1.53594
UNC13B	0.706879
MRPS7	1.43011
RBP2	1.75933
COX6B1	1.55017
TPR	1.29086
ARID1B	0.816279
ZNF292	0.711841
SEMA4B	0.704489
TNKS1BP1	0.763465
TLE5	0.732547
TRIP11	0.705697
EMC2	1.41549
N4BP2L2	0.741834
MTHFR	0.737378
CAB39	0.727152
AK6	1.41019
C20orf27	1.29173
C1orf43	1.45459
STX18	0.71052
EGFR	0.752059
SLC25A26	1.5606
ENSG00000230606	0.706569
BABAM2	0.677094
PIM3	0.751282
EIF4A2	0.786786
CCDC186	0.770573
ALKBH7	1.41302
HERPUD1	0.640137
PGA5	0.113483
CCDC125	0.776532
RNF145	0.743244
TUFT1	0.739416
ZCCHC7	0.677667
TNIP1	0.734455
PRSS8	0.736519
[truncated: 1,779 more rows]

## Sheet: Sheet1
Genename	p_val	avg_log2FC	pct.1	pct.2	p_val_adj	Sig
ENO1	0	1.66661	0.79	0.603	0	up
PARK7	0	1.68202	0.776	0.54	0	up
RPL22	0	1.70971	0.835	0.585	0	up
S100A9	0	4.12415	0.794	0.295	0	up
CAPN8	0	-2.50244	0.218	0.875	0	down
ATF3	0	-1.71132	0.24	0.848	0	down
RPL11	0	1.72189	0.961	0.846	0	up
CCT3	0	1.67921	0.743	0.476	0	up
STMN1	0	3.16193	0.771	0.132	0	up
RPS27	0	1.56656	0.957	0.871	0	up
PIGR	0	-1.7523	0.378	0.886	0	down
JUN	0	-1.8591	0.438	0.925	0	down
CTSE	0	-2.02392	0.387	0.882	0	down
ELF3	0	-1.67992	0.425	0.917	0	down
CKS1B	0	1.90153	0.632	0.257	0	up
HMGN2	0	1.7337	0.709	0.586	0	up
MUC1	0	-1.63283	0.506	0.91	0	down
TSPAN1	0	-1.62919	0.191	0.771	0	down
RPS7	0	2.20468	0.919	0.677	0	up
EPCAM	0	1.66219	0.722	0.67	0	up
RPL31	0	1.84335	0.831	0.627	0	up
RPL37A	0	1.7392	0.933	0.751	0	up
HSPE1	0	1.62858	0.829	0.675	0	up
SNRPG	0	1.54403	0.751	0.537	0	up
ATP5MC3	0	2.37475	0.895	0.678	0	up
GKN2	0	-4.35332	0.21	0.922	0	down
GKN1	0	-4.65969	0.249	0.94	0	down
RPS27A	0	2.42485	0.97	0.796	0	up
SULT1C2	0	-2.19564	0.141	0.843	0	down
IGKC	0	-2.98499	0.778	0.975	0	down
CALM2	0	1.65717	0.876	0.789	0	up
MLPH	0	-1.6866	0.16	0.836	0	down
LINC00342	0	-2.81473	0.22	0.803	0	down
ANKRD36C	0	-2.68725	0.212	0.815	0	down
CLDN18	0	-2.06581	0.513	0.914	0	down
RPL35A	0	2.06113	0.951	0.768	0	up
LIPH	0	-1.82506	0.202	0.817	0	down
RPL15	0	1.62404	0.892	0.712	0	up
PSMD2	0	1.83707	0.709	0.336	0	up
RPL29	0	1.74902	0.946	0.811	0	up
RPL32	0	1.8936	0.951	0.803	0	up
AP2M1	0	1.56003	0.728	0.51	0	up
H2AZ1	0	2.41316	0.794	0.552	0	up
RASSF6	0	-1.56956	0.181	0.79	0	down
PLAC8	0	-1.9758	0.253	0.798	0	down
ANXA10	0	-2.06805	0.274	0.893	0	down
DDX60	0	-2.44218	0.162	0.796	0	down
RPL37	0	1.75747	0.954	0.791	0	up
CYSTM1	0	-1.84006	0.69	0.935	0	down
RPS23	0	1.95265	0.938	0.762	0	up
PDE4D	0	-1.77601	0.249	0.822	0	down
HLA-A	0	-1.8228	0.604	0.93	0	down
UQCC2	0	1.64263	0.685	0.433	0	up
RPS10	0	2.58095	0.806	0.404	0	up
HSP90AB1	0	1.70011	0.943	0.876	0	up
RPS12	0	2.0618	0.979	0.871	0	up
PSMB1	0	1.91621	0.783	0.572	0	up
GSTA1	0	2.4333	0.662	0.483	0	up
H1-2	0	2.35769	0.738	0.459	0	up
CLIC1	0	1.65803	0.883	0.751	0	up
PGC	0	-3.23078	0.213	0.828	0	down
HLA-B	0	-1.60503	0.482	0.931	0	down
TUBB	0	1.91871	0.725	0.495	0	up
H4C3	0	2.62963	0.711	0.631	0	up
RPS18	0	2.09811	0.974	0.854	0	up
NDUFA4	0	1.63585	0.864	0.721	0	up
CCT6A	0	1.52454	0.699	0.461	0	up
CHCHD2	0	2.1888	0.93	0.759	0	up
PTPRN2	0	-1.63735	0.153	0.748	0	down
ARPC1B	0	1.82372	0.692	0.249	0	up
ATP5MF	0	1.64701	0.813	0.625	0	up
CYP3A5	0	-1.85046	0.265	0.823	0	down
CBX3	0	1.4043	0.705	0.481	0	up
PPIA	0	1.98559	0.916	0.776	0	up
H2AZ2	0	1.71344	0.741	0.496	0	up
VSIG1	0	-1.95701	0.13	0.823	0	down
RPL39	0	1.97294	0.976	0.832	0	up
PGK1	0	1.50213	0.765	0.579	0	up
XIST	0	-1.44457	0.144	0.75	0	down
MAGEA4	0	1.81278	0.481	0.005	0	up
RBIS	0	1.64609	0.729	0.477	0	up
RPL30	0	2.49046	0.976	0.832	0	up
CA2	0	-2.66643	0.249	0.887	0	down
POLR2K	0	1.50207	0.682	0.37	0	up
LY6E	0	2.50921	0.786	0.491	0	up
RPL7	0	2.39723	0.887	0.581	0	up
PSCA	0	-2.27537	0.232	0.882	0	down
RPS20	0	2.13279	0.899	0.686	0	up
COX6C	0	1.76749	0.89	0.729	0	up
RPL8	0	2.29113	0.98	0.847	0	up
RASEF	0	-2.03082	0.219	0.809	0	down
GOLM1	0	-1.49321	0.456	0.871	0	down
GCNT1	0	-1.81989	0.247	0.819	0	down
KLF4	0	-1.53726	0.173	0.777	0	down
PHPT1	0	1.57458	0.741	0.519	0	up
RPL7A	0	2.25799	0.96	0.765	0	up
MUC5AC	0	-3.08052	0.207	0.913	0	down
AHNAK	0	-1.59784	0.311	0.836	0	down
VSIG2	0	-1.72119	0.31	0.858	0	down
RPS3	0	2.32624	0.966	0.818	0	up
RPS13	0	1.81968	0.923	0.736	0	up
MDK	0	2.3449	0.78	0.608	0	up
SYTL2	0	-2.50166	0.204	0.834	0	down
KLF6	0	-1.64721	0.348	0.86	0	down
TCF7L2	0	-2.03815	0.3	0.851	0	down
ABLIM1	0	-1.77963	0.365	0.859	0	down
B4GALNT3	0	-2.08202	0.234	0.814	0	down
GTSF1	0	1.44125	0.492	0.013	0	up
PEBP1	0	1.5538	0.767	0.598	0	up
C12orf75	0	1.50234	0.764	0.611	0	up
COX6A1	0	1.82389	0.839	0.663	0	up
SRSF9	0	1.73902	0.746	0.48	0	up
TUBA1B	0	2.32519	0.796	0.653	0	up
TPI1	0	1.48356	0.834	0.719	0	up
GAPDH	0	2.50595	0.963	0.806	0	up
RPS26	0	2.42323	0.905	0.647	0	up
RPL41	0	1.61776	0.983	0.925	0	up
RPL6	0	2.15764	0.922	0.71	0	up
RAN	0	2.31409	0.843	0.556	0	up
SNRPF	0	1.49423	0.701	0.446	0	up
HMGB1	0	2.15276	0.889	0.752	0	up
RPL21	0	2.19869	0.915	0.676	0	up
IGHA1	0	-3.30418	0.341	0.946	0	down
RNASE1	0	-2.78321	0.427	0.908	0	down
IFI27	0	-2.11492	0.467	0.914	0	down
FMN1	0	-1.5406	0.136	0.723	0	down
RPLP1	0	1.77782	0.984	0.901	0	up
DUOX2	0	-2.18445	0.167	0.782	0	down
B2M	0	-1.66064	0.816	0.979	0	down
RPS2	0	2.36253	0.958	0.767	0	up
PFN1	0	1.7982	0.927	0.775	0	up
RPL23	0	2.32705	0.905	0.631	0	up
ALDH3A1	0	-1.60189	0.12	0.726	0	down
RPL27	0	2.30088	0.905	0.672	0	up
RPL26	0	2.39406	0.905	0.63	0	up
EIF5A	0	1.72456	0.766	0.531	0	up
RPL23A	0	2.27602	0.919	0.684	0	up
RPL19	0	2.61225	0.972	0.809	0	up
PSMB6	0	2.15357	0.789	0.498	0	up
CLDN7	0	2.15933	0.608	0.092	0	up
PSMB3	0	1.51036	0.758	0.584	0	up
YWHAB	0	1.67387	0.898	0.766	0	up
PSMA7	0	1.85907	0.86	0.68	0	up
RPS21	0	1.91077	0.943	0.765	0	up
EIF6	0	1.741	0.738	0.506	0	up
ROMO1	0	1.78989	0.811	0.626	0	up
BCAS1	0	-2.58529	0.158	0.871	0	down
URI1	0	1.94418	0.766	0.517	0	up
RPS19	0	1.91942	0.96	0.807	0	up
FOSB	0	-2.00239	0.28	0.865	0	down
UQCRFS1	0	2.40072	0.82	0.57	0	up
POP4	0	1.7555	0.631	0.28	0	up
PDCD5	0	2.92932	0.827	0.383	0	up
KLF2	0	-1.6723	0.241	0.856	0	down
FTL	0	2.50963	0.99	0.928	0	up
RPS15	0	1.75506	0.938	0.795	0	up
FAM83E	0	-1.33833	0.105	0.704	0	down
GPX4	0	2.09586	0.776	0.369	0	up
FCGBP	0	-1.69367	0.21	0.8	0	down
RPS4Y1	0	2.15551	0.558	0.015	0	up
TFF2	0	-3.31097	0.277	0.936	0	down
TFF1	0	-3.61892	0.456	0.942	0	down
MT-RNR1	0	-1.25467	0.928	0.989	0	down
MT-ND4	0	-1.22124	0.927	0.989	0	down
RPS16	1.48219693752374e-323	1.51721	0.905	0.76	6.38308111144598e-319	up
NDUFB9	8.89318162514244e-323	1.51412	0.722	0.507	3.82984866686759e-318	up
BTF3	3.16202013338398e-322	1.517	0.852	0.705	1.36172397044181e-317	up
SNHG6	9.48606040015193e-322	1.62293	0.706	0.355	4.08517191132543e-317	up
RPL10A	1.89721208003039e-321	1.64456	0.891	0.679	8.17034382265086e-317	up
RPL35	2.4159810081637e-321	1.58958	0.925	0.765	1.0404422211657e-316	up
C1QBP	1.82754882396677e-320	1.65723	0.678	0.372	7.8703390104129e-316	up
HINT1	4.92682262032891e-320	1.38336	0.781	0.663	2.12173616144465e-315	up
FA2H	8.13577899006781e-320	-1.57818	0.213	0.768	3.5036732220727e-315	down
RPL9	1.05621353767942e-319	1.65727	0.896	0.736	4.54858360001641e-315	up
MCU	2.45600032547684e-319	-1.78279	0.348	0.849	1.0576765401666e-314	down
ACER2	9.0345832129822e-319	-1.90501	0.134	0.728	3.89074326067079e-314	down
ITLN1	1.24372627224555e-318	3.36772	0.494	0.019	5.35610719142544e-314	up
CAMK2N1	4.70563437134224e-318	1.72964	0.563	0.06	2.02648144201854e-313	up
ADAM28	9.63489273530515e-318	-1.27217	0.194	0.764	4.14926655645916e-313	down
SNRPB	4.84962930975703e-317	1.54098	0.715	0.431	2.08849286224686e-312	up
CDKN2A	3.49797647225318e-316	1.28656	0.484	0.015	1.50640356777583e-311	up
TMSB10	2.37297726755422e-315	1.69088	0.989	0.941	1.02192266027223e-310	up
GSN	2.38426952276706e-314	-1.60506	0.334	0.813	0	down
MT-ND3	6.40825347003759e-314	-1.1573	0.928	0.989	0	down
RPL38	2.26007828621085e-313	1.51436	0.868	0.708	0	up
SPINK1	5.16575322515066e-313	-0.575917	0.379	0.9	0	down
KRT7	1.23172860873479e-312	2.33054	0.647	0.166	5.30444e-308	up
SSB	7.14558098170571e-311	1.50226	0.692	0.433	3.07724e-306	up
DEK	1.45782894685206e-310	1.44136	0.677	0.564	6.27814e-306	up
TMPRSS2	3.7343562846513e-310	-1.47942	0.297	0.814	1.6082e-305	down
RPS3A	6.59447374889774e-310	1.75546	0.887	0.693	2.83991e-305	up
SNRPC	7.55199288774129e-310	1.32069	0.64	0.387	3.25227e-305	up
RPS24	9.55705051462123e-310	1.66509	0.926	0.784	4.11574e-305	up
HEBP2	0	1.30543	0.754	0.648	6.91964e-304	up
BACE2	0	-1.37228	0.311	0.815	7.92754e-304	down
RPS29	1.39e-307	1.50135	0.913	0.766	5.98603e-303	up
XAF1	3.13174e-306	-1.29262	0.153	0.715	1.34869e-301	down
NDUFB11	8.81575e-306	1.39416	0.766	0.601	3.7965e-301	up
ZNF706	1.77427e-305	1.36938	0.757	0.622	7.6409e-301	up
HMGB2	2.04912e-305	1.6023	0.467	0.356	8.82453e-301	up
PHGR1	5.3209e-305	-2.63857	0.222	0.75	2.29145e-300	down
RANBP1	6.96122e-305	1.37625	0.615	0.356	2.99785e-300	up
PCBD1	1.31668e-304	1.55958	0.672	0.394	5.67026e-300	up
SLC9A1	2.33609e-304	-1.43447	0.247	0.771	1.00604e-299	down
HPGD	4.4822e-302	-1.99114	0.361	0.837	1.93026e-297	down
BRK1	5.61712e-302	1.38788	0.743	0.544	2.41901e-297	up
HMGN1	1.9437e-301	1.40169	0.753	0.579	8.37055e-297	up
MSMB	5.80169e-301	-1.61101	0.123	0.7	2.4985e-296	down
PSMB5	2.96175e-300	1.41388	0.685	0.428	1.27548e-295	up
CD9	3.27108e-300	1.72558	0.652	0.359	1.40869e-295	up
FER1L6	4.00319e-300	-1.63458	0.121	0.684	1.72397e-295	down
ABHD2	4.83715e-300	-1.35867	0.313	0.811	2.08312e-295	down
CCT5	4.889e-300	1.30935	0.681	0.483	2.10545e-295	up
S100A10	9.09677e-300	1.92447	0.882	0.716	3.91752e-295	up
EIF1	1.14297e-299	1.46599	0.955	0.903	4.92219e-295	up
RBP4	1.18009e-299	2.11625	0.513	0.055	5.08205e-295	up
TBCA	6.25158e-299	1.32292	0.756	0.619	2.69224e-294	up
POMP	1.06228e-298	1.40673	0.785	0.636	4.5747e-294	up
GPX2	1.49221e-298	-1.67345	0.291	0.824	6.42622e-294	down
POLR2H	9.05823e-297	1.45551	0.659	0.394	3.90093e-292	up
CDC42BPA	2.06221e-295	-1.58434	0.264	0.787	8.88092e-291	down
REP15	2.67296e-295	-1.27858	0.098	0.634	1.15111e-290	down
RPS15A	3.72854e-295	1.47833	0.918	0.772	1.6057e-290	up
SAP18	5.71823e-295	1.24121	0.77	0.671	2.46255e-290	up
PKM	7.69786e-295	1.47685	0.746	0.554	3.31508e-290	up
MT-CO1	8.38275e-295	-0.860899	0.961	0.993	3.61003e-290	down
SHROOM3	2.52072e-294	-1.45518	0.257	0.788	1.08555e-289	down
ELOC	1.0276e-293	1.31563	0.723	0.512	4.42534e-289	up
MT1E	1.35616e-293	-1.74475	0.162	0.735	5.84028e-289	down
RAB5IF	5.1781e-293	1.53731	0.659	0.342	2.22995e-288	up
SNRPD1	7.45305e-292	1.44218	0.673	0.451	3.20966e-287	up
MAGI3	9.81048e-292	-1.52984	0.251	0.777	4.22488e-287	down
H3-3A	3.14194e-291	1.24187	0.882	0.815	1.35308e-286	up
LYPD6B	5.60982e-291	-1.73909	0.31	0.803	2.41587e-286	down
TENT5A	1.52633e-290	-1.54525	0.189	0.717	6.57314e-286	down
UQCRB	1.65426e-290	1.39833	0.853	0.698	7.12409e-286	up
FAM162A	2.91848e-290	1.41153	0.649	0.513	1.25684e-285	up
ZSWIM6	4.83519e-290	-1.66068	0.33	0.835	2.08228e-285	down
NEAT1	4.02058e-289	-1.21582	0.562	0.936	1.73146e-284	down
MT-ND5	1.5776e-288	-1.52664	0.672	0.943	6.79392e-284	down
TUBB4B	8.55675e-288	1.41466	0.742	0.69	3.68496e-283	up
ATP8B1	3.04015e-287	-1.29289	0.277	0.794	1.30924e-282	down
IGLC2	2.5389e-286	-3.68992	0.453	0.911	1.09338e-281	down
JCHAIN	4.84595e-286	-2.16962	0.232	0.796	2.08691e-281	down
EEF1D	1.03488e-283	1.36179	0.835	0.697	4.45669e-279	up
RAB27B	8.83286e-283	-1.20889	0.202	0.749	3.80387e-278	down
ELOB	2.31424e-282	1.33929	0.859	0.766	9.96626e-278	up
NACA	1.68936e-281	1.44705	0.901	0.764	7.27521e-277	up
NUCKS1	5.79634e-281	1.27607	0.667	0.526	2.49619e-276	up
YBX1	6.52705e-281	1.42164	0.786	0.624	2.81087e-276	up
RPS5	7.22421e-281	1.46463	0.882	0.73	3.11111e-276	up
SULT1B1	1.1032e-280	-1.12466	0.087	0.613	4.75092e-276	down
RHOB	2.06975e-280	-1.29588	0.235	0.776	8.91338e-276	down
RPS9	2.0552e-279	1.28794	0.918	0.798	8.85073e-275	up
SNRPE	2.10828e-278	1.36429	0.648	0.366	9.07929e-274	up
RPL5	5.9448e-278	1.53943	0.867	0.7	2.56013e-273	up
UBL3	1.09562e-277	-1.24093	0.339	0.787	4.71829e-273	down
CCL28	1.61483e-277	-1.12611	0.134	0.668	6.95426e-273	down
MCUR1	1.8931e-277	1.49456	0.608	0.234	8.15265e-273	up
NDUFC2	2.24223e-277	1.24218	0.691	0.531	9.65614e-273	up
LIPF	2.92516e-277	-4.59645	0.154	0.684	1.25972e-272	down
SLPI	9.20763e-277	1.84552	0.771	0.696	3.96527e-272	up
FOXA3	1.01709e-276	-1.02661	0.122	0.659	4.38008e-272	down
CCL26	1.90574e-276	3.43501	0.505	0.049	8.20706e-272	up
GGCT	2.43064e-276	1.41277	0.589	0.251	1.04675e-271	up
CD99	9.77983e-276	1.4801	0.656	0.367	4.21168e-271	up
RPL13	1.84557e-275	1.25205	0.961	0.873	7.94795e-271	up
HLA-C	4.39013e-275	-1.17195	0.578	0.911	1.89061e-270	down
FHL2	2.07028e-274	-1.30252	0.241	0.763	8.91566e-270	down
FAM177B	5.74783e-274	-1.10669	0.078	0.605	2.4753e-269	down
TRNP1	1.41181e-273	-1.33557	0.287	0.76	6.07996e-269	down
IGHGP	1.90195e-273	-1.57483	0.16	0.717	8.19075e-269	down
SH3RF1	1.06938e-272	-1.38007	0.257	0.767	4.6053e-268	down
GNAQ	1.28438e-272	-1.35399	0.353	0.83	5.53118e-268	down
DUSP1	2.87631e-272	-1.3292	0.366	0.842	1.23868e-267	down
SRP14	5.70154e-271	1.24933	0.842	0.733	2.45537e-266	up
ATP5MJ	6.53489e-271	1.29596	0.777	0.631	2.81425e-266	up
SFTA2	3.16292e-270	1.76132	0.56	0.17	1.36211e-265	up
BAIAP2L1	1.18131e-269	-1.51907	0.378	0.839	5.08731e-265	down
LSM5	2.38933e-269	1.28029	0.612	0.408	1.02896e-264	up
NAA38	6.97447e-269	1.29721	0.68	0.451	3.00356e-264	up
NDUFS6	2.20494e-268	1.21871	0.756	0.64	9.49559e-264	up
EDF1	2.58464e-268	1.2558	0.861	0.769	1.11308e-263	up
MRPL51	3.17577e-268	1.26779	0.662	0.453	1.36765e-263	up
FOS	3.37549e-268	-1.11946	0.533	0.903	1.45365e-263	down
PALLD	4.07901e-268	-1.107	0.152	0.688	1.75663e-263	down
HDGF	7.32534e-268	1.31025	0.69	0.471	3.15466e-263	up
UGCG	3.21908e-267	-1.35193	0.276	0.762	1.3863e-262	down
RPL10	1.01308e-266	1.35322	0.96	0.886	4.36281e-262	up
EFNB2	1.33773e-266	-1.25313	0.137	0.676	5.76094e-262	down
TMEM106C	4.57767e-266	1.3831	0.563	0.248	1.97137e-261	up
GAREM1	5.47501e-266	-1.36362	0.211	0.736	2.35781e-261	down
RPL14	6.45921e-266	1.42744	0.869	0.737	2.78166e-261	up
PIP5K1B	6.70635e-266	-1.40821	0.25	0.758	2.88809e-261	down
TCEA1	4.83307e-265	1.214	0.654	0.452	2.08136e-260	up
GALNT6	7.89596e-265	-1.24831	0.258	0.74	3.40039e-260	down
SEM1	1.56381e-264	1.15716	0.761	0.629	6.73454e-260	up
GPX1	1.57771e-264	1.52832	0.699	0.431	6.79442e-260	up
KRT10	5.11984e-264	1.33825	0.715	0.549	2.20486e-259	up
NEDD8	6.11295e-264	1.19263	0.708	0.549	2.63254e-259	up
FAM3D	2.85443e-263	-1.27863	0.178	0.702	1.22926e-258	down
RPS4X	3.36044e-263	1.40302	0.933	0.814	1.44717e-258	up
CD74	4.71659e-263	-1.05976	0.288	0.818	2.0312e-258	down
MRPL13	6.521e-263	1.30746	0.627	0.301	2.80827e-258	up
ORM1	1.0966e-262	1.97068	0.526	0.149	4.7225e-258	up
RBM8A	2.60106e-262	1.27417	0.625	0.375	1.12015e-257	up
DYNLRB1	1.77674e-261	1.27291	0.703	0.54	7.65153e-257	up
ABCC3	3.19645e-260	-1.38433	0.283	0.781	1.37655e-255	down
UBE2C	3.76458e-260	2.26902	0.434	0.025	1.62121e-255	up
PSMD14	5.06467e-260	1.31581	0.649	0.389	2.1811e-255	up
TMC5	7.49381e-260	-1.39824	0.314	0.813	3.22721e-255	down
PTGES3	6.42911e-259	1.13459	0.752	0.679	2.7687e-254	up
CACYBP	1.42096e-258	1.31582	0.673	0.421	6.11938e-254	up
CAPN9	1.57367e-258	-1.01883	0.1	0.619	6.77701e-254	down
SLC5A5	6.29909e-258	-1.55007	0.075	0.563	2.7127e-253	down
FAM102A	1.40441e-257	-1.23181	0.223	0.704	6.04811e-253	down
CARHSP1	1.71148e-257	1.33531	0.601	0.241	7.3705e-253	up
UTRN	1.40204e-256	-1.35222	0.277	0.779	6.0379e-252	down
MT-ND2	1.58246e-256	-0.975776	0.831	0.962	6.81488e-252	down
LDLR	1.94607e-254	-1.3775	0.267	0.763	8.38073e-250	down
AKR1B10	2.69039e-254	-1.82071	0.418	0.811	1.15862e-249	down
MT-ND1	4.87199e-254	-0.791381	0.895	0.974	2.09812e-249	down
NDUFB4	9.77776e-254	1.2069	0.758	0.619	4.21079e-249	up
SLC25A3	1.31504e-253	1.20826	0.813	0.705	5.66321e-249	up
EFNA5	1.95203e-253	-1.50461	0.172	0.696	8.40641e-249	down
SLC25A6	3.54851e-253	1.40623	0.776	0.57	1.52816e-248	up
HSD17B10	2.14854e-251	1.15107	0.574	0.273	9.25267e-247	up
SPCS2	3.07694e-251	1.18178	0.685	0.549	1.32508e-246	up
MAGEA3	3.1327e-251	0.979789	0.355	0.003	1.3491e-246	up
SUB1	5.40115e-251	1.17147	0.764	0.679	2.32601e-246	up
ZBTB7C	8.75102e-251	-0.992209	0.097	0.613	3.76863e-246	down
SLC22A23	9.48732e-250	-1.38079	0.249	0.736	4.08572e-245	down
SUMO2	2.86761e-249	1.16933	0.79	0.679	1.23494e-244	up
EIF3H	7.3353e-249	1.12762	0.72	0.585	3.15895e-244	up
AGR3	1.56968e-248	-1.31878	0.175	0.673	6.75984e-244	down
RPL24	2.7362e-248	1.31349	0.89	0.751	1.17835e-243	up
ENY2	1.25625e-247	1.19994	0.712	0.534	5.41003e-243	up
THOC7	2.16768e-247	1.25345	0.645	0.407	9.33513e-243	up
RACK1	2.51117e-247	1.34504	0.866	0.722	1.08144e-242	up
ILF2	3.4179e-247	1.26952	0.644	0.386	1.47192e-242	up
MECOM	2.37392e-246	-1.3881	0.358	0.846	1.02233e-241	down
RNF213	2.77387e-246	-1.74539	0.335	0.805	1.19457e-241	down
PELI2	3.71626e-246	-1.39395	0.231	0.726	1.60041e-241	down
PEPD	5.27862e-246	1.57879	0.605	0.249	2.27324e-241	up
CENPW	6.80406e-246	1.38515	0.451	0.043	2.93017e-241	up
LSM3	1.29489e-245	1.21073	0.66	0.474	5.57642e-241	up
RBM47	1.15513e-244	-1.13185	0.47	0.877	4.97455e-240	down
LPIN2	1.4701e-244	-1.32104	0.297	0.778	6.33097e-240	down
MRPL52	9.22149e-244	1.16751	0.728	0.586	3.97124e-239	up
PRDX6	3.02641e-243	1.17243	0.697	0.563	1.30332e-238	up
FER1L4	5.06865e-243	-1.31128	0.234	0.715	2.18281e-238	down
MXD1	1.10452e-242	-1.27894	0.291	0.779	4.75662e-238	down
KRT20	1.42997e-242	-1.93974	0.068	0.534	6.15818e-238	down
ARHGAP42	4.52595e-242	-1.29504	0.209	0.707	1.9491e-237	down
LPP	5.09802e-242	-1.25207	0.368	0.831	2.19546e-237	down
SLC44A4	9.24263e-242	-1.06621	0.392	0.818	3.98034e-237	down
TOP2A	2.9196e-241	2.12325	0.421	0.031	1.25732e-236	up
ENSG00000260912	3.08746e-241	-1.02055	0.1	0.57	1.32962e-236	down
MIF	5.32818e-241	1.30335	0.687	0.459	2.29458e-236	up
AFF4	5.7815e-241	-1.26112	0.291	0.776	2.4898e-236	down
NPM1	6.12199e-241	1.35588	0.791	0.64	2.63644e-236	up
RPS28	7.79745e-241	1.2326	0.946	0.836	3.35797e-236	up
MRPL41	8.39381e-241	1.23345	0.67	0.486	3.61479e-236	up
GSDMB	1.8645e-240	-0.961128	0.173	0.64	8.02949e-236	down
PI3	2.23181e-240	2.77669	0.565	0.217	9.61127e-236	up
PFDN2	8.00953e-240	1.22712	0.648	0.387	3.4493e-235	up
CAMK2D	2.37848e-239	-1.27691	0.312	0.779	1.02429e-234	down
GPR160	2.45054e-239	1.25089	0.569	0.41	1.05532e-234	up
ALB	6.64981e-239	3.05825	0.24	0.296	2.86374e-234	up
ENSG00000285744	1.52956e-238	-1.85247	0.127	0.631	6.58707e-234	down
SLC25A5	2.10998e-238	1.3139	0.796	0.683	9.08662e-234	up
ATP5F1E	2.47029e-238	1.2189	0.925	0.851	1.06383e-233	up
RPL28	3.91627e-238	1.18989	0.958	0.905	1.68654e-233	up
RPL12	3.96113e-238	1.41305	0.935	0.81	1.70586e-233	up
GALNT5	4.71387e-238	-0.953593	0.124	0.614	2.03003e-233	down
ANAPC11	7.33174e-238	1.17327	0.672	0.473	3.15742e-233	up
S100P	1.74207e-237	-1.99785	0.749	0.92	7.50222e-233	down
GGH	2.34515e-237	1.16613	0.449	0.045	1.00994e-232	up
NEDD4L	2.4124e-237	-1.36968	0.285	0.768	1.0389e-232	down
CTNNA1	5.07347e-237	-1.19167	0.495	0.858	2.18489e-232	down
RPS14	9.70307e-237	1.25313	0.948	0.857	4.17863e-232	up
NR3C2	4.32232e-236	-1.27707	0.169	0.659	1.86141e-231	down
SAT1	1.62972e-235	-0.541602	0.688	0.935	7.01841e-231	down
MZT2A	5.03051e-235	1.19233	0.649	0.389	2.16639e-230	up
LAMA3	3.13838e-234	-1.3468	0.201	0.707	1.35154e-229	down
NDUFB10	3.63149e-234	1.23414	0.721	0.58	1.5639e-229	up
HLA-DRA	3.90157e-234	-0.670716	0.286	0.76	1.68021e-229	down
RPSA	4.54713e-234	1.40064	0.834	0.65	1.95822e-229	up
LINC01133	6.53543e-234	-1.22683	0.285	0.75	2.81448e-229	down
DUOXA2	1.95303e-233	-1.65883	0.117	0.616	8.41071e-229	down
APOL6	2.12754e-233	-1.01046	0.211	0.697	9.16224e-229	down
CCT2	1.58042e-231	1.19337	0.624	0.372	6.8061e-227	up
SLC7A11	1.77422e-231	-1.22557	0.103	0.583	7.64066e-227	down
CD44	2.43337e-231	1.88345	0.629	0.202	1.04793e-226	up
TMEM14B	3.16705e-231	1.13012	0.643	0.437	1.36389e-226	up
ETNK1	3.26418e-231	-1.21192	0.391	0.826	1.40572e-226	down
ORM2	3.6942e-231	1.33945	0.477	0.192	1.59091e-226	up
CPNE1	3.84539e-231	1.37529	0.609	0.256	1.65602e-226	up
NOL7	4.28894e-231	1.25561	0.652	0.424	1.84703e-226	up
MICOS10	1.6193e-230	1.12019	0.659	0.501	6.97351e-226	up
CSNK2B	2.15471e-230	1.13596	0.63	0.434	9.27924e-226	up
SPTSSB	2.53155e-230	-1.1088	0.123	0.602	1.09021e-225	down
ZFP36	6.32457e-230	-1.04369	0.295	0.772	2.72368e-225	down
OSBPL7	1.23119e-229	-0.909266	0.111	0.58	5.3021e-225	down
CREB3L1	5.54977e-229	-0.963678	0.21	0.683	2.39001e-224	down
ARHGAP26	1.61553e-228	-1.22897	0.318	0.788	6.95729e-224	down
ATP5MC2	2.90109e-228	1.23362	0.794	0.641	1.24935e-223	up
IGLC3	4.71461e-228	-2.71005	0.427	0.877	2.03035e-223	down
RPS8	1.68375e-227	1.23442	0.913	0.816	7.25109e-223	up
SCCPDH	1.17032e-226	1.22188	0.575	0.293	5.03997e-222	up
SOSTDC1	3.76644e-226	-1.1236	0.092	0.548	1.62202e-221	down
BCAP31	2.46891e-225	1.15157	0.614	0.439	1.06324e-220	up
IRF1	3.08139e-225	-1.16945	0.3	0.769	1.327e-220	down
ATP5F1C	4.09825e-225	1.13718	0.738	0.626	1.76491e-220	up
SDHB	9.62924e-225	1.12689	0.624	0.434	4.14683e-220	up
CDK1	1.18659e-224	1.44432	0.351	0.01	5.11005e-220	up
JUND	1.31261e-224	-1.06979	0.604	0.906	5.65274e-220	down
JAK2	1.70484e-224	-1.13946	0.181	0.669	7.34191e-220	down
GALNT7	2.37924e-224	-1.07184	0.299	0.73	1.02462e-219	down
HSPA1B	2.39503e-223	-1.17761	0.437	0.839	1.03142e-218	down
PRDX3	3.12976e-222	1.18428	0.634	0.371	1.34783e-217	up
NCOR1	1.13617e-221	-1.07591	0.353	0.795	4.89293e-217	down
MUCL3	1.89586e-221	-1.48152	0.085	0.544	8.16452e-217	down
SCIN	8.0289e-221	-0.952286	0.106	0.561	3.45765e-216	down
OASL	1.16779e-220	-1.01163	0.116	0.59	5.0291e-216	down
FTH1	1.58489e-220	1.38814	0.983	0.937	6.82532e-216	up
MT-RNR2	2.20591e-220	-1.20668	0.994	0.999	9.49973e-216	down
AURKAIP1	2.42297e-220	1.08082	0.719	0.604	1.04345e-215	up
TESC	2.45472e-220	-1.02698	0.295	0.752	1.05712e-215	down
SNRPD2	2.54187e-220	1.16255	0.68	0.492	1.09466e-215	up
CBLB	3.53572e-220	-1.20564	0.261	0.743	1.52266e-215	down
AKR1C2	4.79013e-220	-1.29773	0.115	0.56	2.06287e-215	down
EGR1	1.17655e-219	-1.16074	0.292	0.765	5.06681e-215	down
COA3	1.41951e-219	1.09195	0.615	0.466	6.11313e-215	up
FGD4	1.94392e-219	-1.19094	0.343	0.804	8.37149e-215	down
JUNB	2.55999e-219	-1.09003	0.444	0.86	1.10246e-214	down
DNM2	3.49102e-219	-1.17671	0.347	0.784	1.50341e-214	down
NUTF2	3.5846e-219	1.02196	0.6	0.405	1.54371e-214	up
ELAPOR1	6.80716e-219	-0.916276	0.178	0.653	2.93151e-214	down
SIVA1	9.95147e-219	1.04499	0.558	0.38	4.2856e-214	up
IGHG3	1.52769e-218	-1.78175	0.171	0.656	6.579e-214	down
INSR	8.56438e-218	-1.12168	0.241	0.713	3.68825e-213	down
NDUFB7	9.338e-218	1.06101	0.745	0.646	4.02141e-213	up
AKR1C1	1.0619e-217	-1.11568	0.113	0.573	4.57306e-213	down
SDCBP2	2.4006e-217	-1.13765	0.263	0.732	1.03382e-212	down
RPLP0	3.61771e-217	1.2341	0.854	0.728	1.55796e-212	up
KRT18	4.10517e-217	1.36377	0.824	0.797	1.76789e-212	up
RAB11FIP1	4.22808e-217	-1.53573	0.454	0.829	1.82082e-212	down
GMDS	5.41172e-217	-1.43525	0.581	0.872	2.33056e-212	down
MBNL2	9.65812e-217	-1.23765	0.334	0.78	4.15927e-212	down
GSTP1	2.29943e-216	1.33494	0.916	0.805	9.90249e-212	up
ATP2A3	3.25134e-216	-1.06078	0.249	0.709	1.40019e-211	down
RPL36A	3.7003e-216	1.25181	0.627	0.3	1.59354e-211	up
LGALS9B	3.93308e-216	-0.723859	0.057	0.484	1.69378e-211	down
PPARG	6.98784e-216	-1.48693	0.285	0.728	3.00931e-211	down
C3orf52	9.56014e-216	-1.11577	0.166	0.629	4.11707e-211	down
LAPTM4B	3.81236e-215	1.24688	0.511	0.26	1.64179e-210	up
KCNK1	4.18966e-215	-1.09352	0.275	0.733	1.80428e-210	down
HMGA1	4.63995e-215	1.19503	0.643	0.507	1.99819e-210	up
C19orf53	1.92214e-214	1.05959	0.654	0.489	8.27771e-210	up
DAD1	3.15798e-214	1.04567	0.722	0.634	1.35998e-209	up
STK24	1.02042e-213	-1.18569	0.411	0.806	4.39443e-209	down
UBE2I	1.28482e-213	1.09569	0.628	0.423	5.53308e-209	up
MIEN1	2.52864e-212	1.07368	0.633	0.457	1.08896e-207	up
SLC38A2	2.67658e-212	-1.12142	0.307	0.77	1.15267e-207	down
COX7B2	7.15087e-212	0.814142	0.33	0.008	3.07952e-207	up
EFCAB14	1.03148e-211	-0.989565	0.303	0.715	4.44208e-207	down
TUBA1C	1.84913e-211	1.13521	0.768	0.754	7.96327e-207	up
CSAG1	4.8999e-211	0.725418	0.303	0.003	2.11014e-206	up
ERH	5.02415e-211	1.02619	0.65	0.512	2.16365e-206	up
DUT	1.29841e-210	1.13406	0.502	0.346	5.59161e-206	up
CASZ1	2.50788e-210	-0.976168	0.196	0.656	1.08002e-205	down
LGALS9	2.53232e-210	-0.890319	0.201	0.663	1.09055e-205	down
NDUFA13	1.83018e-209	1.06286	0.634	0.466	7.88165e-205	up
TGM2	5.52619e-209	1.72928	0.447	0.056	2.37986e-204	up
FABP5	7.88713e-209	1.63685	0.575	0.466	3.39659e-204	up
SNU13	1.1662e-208	1.04594	0.693	0.538	5.02225e-204	up
ATOX1	1.5663e-208	1.02301	0.697	0.609	6.74529e-204	up
IGHG1	2.3717e-208	-2.72369	0.249	0.724	1.02137e-203	down
DAPL1	7.06736e-208	2.0437	0.347	0.012	3.04356e-203	up
RNF181	1.14015e-207	1.06254	0.642	0.481	4.91006e-203	up
TSPAN8	2.80584e-207	-1.22918	0.496	0.849	1.20833e-202	down
LIMA1	1.01351e-206	-1.11194	0.378	0.803	4.36467e-202	down
TPX2	5.6703e-206	1.45757	0.38	0.032	2.44191e-201	up
ESD	7.94967e-206	1.02601	0.568	0.359	3.42353e-201	up
MAGEF1	1.29312e-205	1.23297	0.518	0.205	5.56881e-201	up
LAGE3	1.89794e-205	1.07522	0.509	0.178	8.17349e-201	up
FAU	2.07155e-205	1.08368	0.892	0.778	8.92114e-201	up
ERGIC3	3.57522e-205	0.997897	0.636	0.516	1.53967e-200	up
TOB1	7.00704e-205	-0.99531	0.255	0.687	3.01758e-200	down
SYNE2	9.51562e-205	-0.959881	0.352	0.81	4.0979e-200	down
ERN2	1.9538e-204	-0.872056	0.141	0.587	8.41403e-200	down
RAB27A	2.71331e-204	-0.965157	0.439	0.801	1.16849e-199	down
MAGEA6	3.14429e-204	0.730353	0.29	0.003	1.35409e-199	up
ENSG00000285579	3.19627e-204	-1.28483	0.068	0.498	1.37647e-199	down
COMT	4.72928e-204	1.0564	0.581	0.445	2.03667e-199	up
PTMS	1.27306e-203	1.36477	0.53	0.146	5.48242e-199	up
PMAIP1	2.02602e-202	-1.12717	0.181	0.647	8.72504e-198	down
HNRNPA3	2.26587e-202	0.987038	0.717	0.658	9.75796e-198	up
UQCRH	3.11554e-202	1.11898	0.793	0.665	1.34171e-197	up
PARD3B	3.99487e-202	-1.23188	0.235	0.709	1.72039e-197	down
NCL	6.45373e-202	1.14865	0.687	0.597	2.7793e-197	up
ARL14	1.56344e-201	-0.890037	0.163	0.638	6.73295e-197	down
RPN2	1.97435e-201	0.966939	0.666	0.637	8.50255e-197	up
ITGB4	2.26279e-201	-0.931995	0.22	0.672	9.7447e-197	down
ANXA4	6.27978e-201	0.939563	0.785	0.833	2.70439e-196	up
MX1	9.12081e-201	-0.947735	0.182	0.637	3.92788e-196	down
TOMM20	1.36847e-200	1.0924	0.666	0.47	5.89333e-196	up
PA2G4	3.19109e-200	1.09811	0.635	0.476	1.37424e-195	up
SET	6.20198e-200	1.01696	0.67	0.57	2.67088e-195	up
CTSS	7.84486e-200	-0.867384	0.282	0.727	3.37839e-195	down
MRPL20	8.55739e-200	1.07604	0.658	0.513	3.68524e-195	up
EXOC6B	1.2178e-199	-1.30547	0.287	0.744	5.24445e-195	down
RPS11	1.55284e-199	1.23213	0.906	0.796	6.68731e-195	up
SPTSSA	2.20193e-199	1.13866	0.5	0.118	9.48263e-195	up
COX7A2L	2.53677e-199	1.02977	0.642	0.475	1.09246e-194	up
RPLP2	6.41952e-199	1.11655	0.938	0.84	2.76457e-194	up
ADTRP	6.79191e-199	-0.860972	0.156	0.614	2.92494e-194	down
MYO5B	8.66024e-199	-1.0015	0.234	0.674	3.72953e-194	down
PLCH1	2.73585e-197	-0.910784	0.124	0.574	1.17819e-192	down
CEBPG	8.81102e-197	1.19787	0.609	0.406	3.79446e-192	up
RAD21	3.60819e-196	1.06777	0.575	0.451	1.55387e-191	up
TECR	4.02345e-196	0.960106	0.584	0.453	1.7327e-191	up
QPRT	4.14916e-196	0.935674	0.363	0.025	1.78684e-191	up
VILL	5.07658e-196	-0.963796	0.228	0.657	2.18623e-191	down
NUDT1	5.84532e-196	0.971452	0.457	0.098	2.51729e-191	up
NDUFA11	8.72691e-196	0.973735	0.661	0.547	3.75824e-191	up
MIR23AHG	8.85871e-196	-1.07714	0.241	0.7	3.815e-191	down
NENF	1.46339e-195	1.02857	0.54	0.253	6.3021e-191	up
PDLIM5	2.50595e-195	-1.02817	0.348	0.778	1.07919e-190	down
ELOVL6	2.61911e-195	-1.01299	0.213	0.65	1.12792e-190	down
IBTK	2.72139e-195	-1.02179	0.303	0.713	1.17197e-190	down
MZT2B	4.31792e-195	1.05592	0.695	0.548	1.85951e-190	up
BANF1	4.94343e-195	1.00709	0.608	0.39	2.12889e-190	up
SH3RF2	4.99201e-195	-0.945408	0.209	0.655	2.14981e-190	down
RPS17	2.32234e-194	1.16526	0.591	0.342	1.00011e-189	up
PSMA4	2.65578e-194	1.03823	0.705	0.602	1.14371e-189	up
ANP32E	3.1082e-194	1.24888	0.505	0.158	1.33855e-189	up
CISD1	6.94675e-194	1.09364	0.522	0.258	2.99162e-189	up
HMGN3	7.575e-194	1.16419	0.556	0.471	3.26218e-189	up
UXT	1.40228e-193	1.00173	0.643	0.469	6.03894e-189	up
ZC3H15	1.79554e-193	1.06765	0.659	0.524	7.73249e-189	up
HLA-E	3.64272e-193	-0.86328	0.546	0.871	1.56874e-188	down
FSIP2	3.6751e-193	-0.757973	0.069	0.483	1.58268e-188	down
SERPINA1	6.09292e-193	2.49434	0.455	0.267	2.62391e-188	up
SLC25A39	1.00462e-192	1.02203	0.578	0.325	4.32641e-188	up
SEC61G	1.18998e-192	1.10636	0.771	0.658	5.12465e-188	up
RFLNA	3.44751e-192	-0.904023	0.247	0.683	1.48467e-187	down
EIF2S2	6.35017e-192	0.928655	0.728	0.666	2.7347e-187	up
ARPC5	8.59161e-192	1.01061	0.744	0.641	3.69998e-187	up
PSMD6	1.06712e-191	1.13349	0.558	0.281	4.59556e-187	up
GLO1	1.11629e-191	1.03771	0.584	0.364	4.8073e-187	up
PRDX2	2.37523e-191	1.10304	0.672	0.496	1.02289e-186	up
TMEM14C	3.39096e-191	0.998454	0.602	0.413	1.46032e-186	up
RSAD2	6.8705e-191	-1.29504	0.07	0.48	2.95878e-186	down
EIF3E	2.70804e-190	1.05634	0.676	0.506	1.16622e-185	up
FDPS	2.71373e-190	1.06077	0.602	0.383	1.16867e-185	up
HES1	3.9603e-190	-0.988388	0.259	0.707	1.70551e-185	down
METTL26	4.73929e-190	1.05107	0.561	0.328	2.04098e-185	up
COX5A	6.72575e-190	0.994064	0.769	0.684	2.89645e-185	up
SLC41A2	8.73525e-190	-0.952881	0.27	0.704	3.76184e-185	down
LINC00511	9.68206e-190	-1.27224	0.278	0.73	4.16958e-185	down
ANP32B	1.33752e-189	0.87157	0.618	0.598	5.76003e-185	up
CERS6	1.55992e-189	-1.09427	0.312	0.753	6.71778e-185	down
RPL27A	1.59985e-189	1.17183	0.849	0.736	6.88975e-185	up
ADRM1	1.7377e-189	1.00991	0.584	0.377	7.48342e-185	up
PTMA	1.76977e-189	1.22367	0.954	0.907	7.62151e-185	up
NAP1L1	3.47813e-189	1.22249	0.611	0.328	1.49786e-184	up
PRSS2	4.91083e-189	1.97682	0.348	0.023	2.11485e-184	up
IER2	5.95502e-189	-1.03875	0.52	0.866	2.56453e-184	down
ENSG00000259354	7.29579e-189	-1.04596	0.113	0.545	3.14193e-184	down
DNMBP	7.85733e-189	-0.932703	0.22	0.638	3.38376e-184	down
MAFF	3.18625e-188	-0.998774	0.191	0.639	1.37216e-183	down
PGRMC2	7.66191e-188	-0.731244	0.149	0.59	3.2996e-183	down
POLR3K	2.02889e-187	0.894945	0.432	0.143	8.73742e-183	up
GOLGA4	2.70843e-187	-0.917127	0.399	0.801	1.16638e-182	down
SCAND1	4.32618e-187	0.990703	0.64	0.504	1.86307e-182	up
RPL3	7.92211e-187	1.0916	0.901	0.785	3.41166e-182	up
IGHA2	8.98358e-187	-2.13761	0.266	0.695	3.86878e-182	down
IL32	1.0846e-186	2.18277	0.502	0.399	4.67083e-182	up
MMP24OS	2.65208e-186	0.966055	0.619	0.499	1.14212e-181	up
SUMO1	8.81551e-186	0.949919	0.632	0.467	3.7964e-181	up
PPIB	9.1024e-186	1.16883	0.765	0.637	3.91995e-181	up
SGMS2	1.10057e-185	-1.12998	0.18	0.619	4.7396e-181	down
TRAPPC1	2.44306e-185	0.998413	0.627	0.494	1.0521e-180	up
PON2	2.4829e-185	1.23603	0.489	0.254	1.06926e-180	up
BTG2	3.09178e-185	-0.938319	0.301	0.739	1.33148e-180	down
CYC1	3.23302e-185	0.973756	0.599	0.478	1.3923e-180	up
CCNB1	6.08222e-185	1.40362	0.36	0.038	2.61931e-180	up
MT-CO2	8.97083e-185	-0.241586	0.981	0.995	3.86329e-180	no_diff
EPS8	8.97618e-185	-1.10507	0.331	0.755	3.86559e-180	down
NQO1	9.81135e-185	-1.33628	0.572	0.855	4.22526e-180	down
DCDC2	1.72931e-184	1.1025	0.38	0.038	7.44729e-180	up
TOX3	2.05963e-184	-0.995244	0.234	0.668	8.86978e-180	down
BUD31	5.20658e-184	0.937718	0.652	0.537	2.24221e-179	up
ALPL	6.08347e-184	0.716445	0.282	0.005	2.61984e-179	up
CYP2C18	1.13568e-183	-0.768952	0.128	0.564	4.89079e-179	down
RAP2B	1.20067e-183	-1.00236	0.275	0.681	5.17069e-179	down
SEPTIN7	1.34273e-183	0.953716	0.662	0.569	5.78247e-179	up
PSMD11	1.4936e-183	1.0105	0.607	0.391	6.4322e-179	up
PUF60	2.29192e-183	1.01686	0.574	0.392	9.87015e-179	up
HLA-F	2.64462e-183	-0.745782	0.158	0.6	1.13891e-178	down
MPC2	3.49392e-183	1.09366	0.67	0.553	1.50466e-178	up
RPL13A	6.04354e-183	1.17736	0.875	0.745	2.60265e-178	up
TMEM256	6.6511e-183	0.936521	0.532	0.309	2.8643e-178	up
MX2	7.31978e-183	-1.41742	0.189	0.616	3.15226e-178	down
AKAP13	7.77401e-183	-1.10698	0.444	0.847	3.34788e-178	down
EBPL	8.68946e-183	1.13261	0.549	0.205	3.74212e-178	up
LAMTOR2	1.53757e-182	0.908676	0.565	0.417	6.62154e-178	up
TC2N	2.21552e-182	-1.03989	0.287	0.705	9.54116e-178	down
RAB5C	2.39783e-182	0.98115	0.663	0.547	1.03262e-177	up
AP2S1	5.61044e-182	0.956019	0.661	0.506	2.41614e-177	up
ECHS1	6.93093e-182	0.94105	0.642	0.541	2.98481e-177	up
MT2A	7.78852e-182	-1.3435	0.361	0.774	3.35413e-177	down
TJP1	1.35447e-181	-1.17022	0.299	0.716	5.83301e-177	down
RPS25	1.43708e-181	1.1301	0.831	0.665	6.1888e-177	up
PABPC1	6.63411e-181	0.969573	0.878	0.847	2.85698e-176	up
ETS2	1.05764e-180	-1.01591	0.236	0.675	4.55472e-176	down
CDHR2	1.33587e-180	-1.0518	0.115	0.516	5.75291e-176	down
RPL18A	3.48598e-180	1.09784	0.917	0.852	1.50124e-175	up
LYPLA1	1.94691e-179	0.829879	0.577	0.48	8.38438e-175	up
PIK3C2G	3.28411e-179	-1.07112	0.165	0.609	1.4143e-174	down
SMC4	3.57234e-179	0.987882	0.414	0.3	1.53843e-174	up
PPP1R14B	5.2863e-179	1.09463	0.608	0.372	2.27654e-174	up
NONO	6.0027e-179	0.910775	0.584	0.389	2.58506e-174	up
TRAK1	1.83154e-178	-0.972096	0.304	0.719	7.88754e-174	down
MYO10	2.89569e-178	-0.980944	0.3	0.729	1.24703e-173	down
SEC24D	3.15194e-178	-0.790671	0.19	0.601	1.35738e-173	down
CRPPA	4.49327e-178	-0.846712	0.156	0.579	1.93503e-173	down
VMP1	1.02244e-177	-0.992282	0.454	0.847	4.40315e-173	down
ARPC3	1.66187e-177	1.04005	0.802	0.699	7.15686e-173	up
GADD45GIP1	1.98277e-177	0.936939	0.581	0.409	8.53881e-173	up
PLP2	2.13219e-177	0.988375	0.548	0.395	9.18229e-173	up
PPP4R2	2.26012e-177	1.04741	0.574	0.43	9.73322e-173	up
GCHFR	6.30711e-177	0.915149	0.431	0.12	2.71616e-172	up
ITPKC	8.20482e-177	-1.45448	0.193	0.617	3.53341e-172	down
NDUFB5	4.0629e-176	0.908756	0.601	0.466	1.74969e-171	up
MGAT5	5.43486e-176	-1.1259	0.281	0.694	2.34052e-171	down
ALG3	7.57374e-176	1.03016	0.517	0.202	3.26163e-171	up
PTTG1	2.88207e-175	1.27251	0.362	0.053	1.24117e-170	up
KPNA2	3.30999e-175	1.33844	0.459	0.146	1.42545e-170	up
DNAJB1	3.94229e-175	-1.11137	0.51	0.84	1.69775e-170	down
ARHGAP21	4.60669e-175	-0.945307	0.309	0.741	1.98387e-170	down
IFI44L	9.548e-175	-0.707272	0.064	0.452	4.11185e-170	down
ANO1	1.00398e-174	-0.824467	0.138	0.567	4.32366e-170	down
PSD3	1.12694e-174	-1.22587	0.286	0.708	4.85315e-170	down
LGALS9C	1.17981e-174	-0.636479	0.05	0.426	5.08084e-170	down
ABRACL	1.18892e-174	1.1043	0.567	0.297	5.12008e-170	up
EPS8L1	1.39654e-174	-0.843297	0.153	0.566	6.01418e-170	down
MRPL47	1.48396e-174	0.961241	0.553	0.367	6.39068e-170	up
ENSG00000230490	2.64782e-174	-0.94313	0.102	0.483	1.14029e-169	down
PLAAT4	2.77184e-174	-0.799224	0.205	0.636	1.19369e-169	down
MICU1	4.04412e-174	-1.08713	0.401	0.776	1.7416e-169	down
ATP1B1	5.84621e-174	-0.776972	0.511	0.851	2.51767e-169	down
SEMA3B	5.94035e-174	-0.694796	0.098	0.492	2.55821e-169	down
KLHL23	1.04976e-173	1.29816	0.439	0.109	4.52079e-169	up
S100A16	3.20271e-173	1.06483	0.672	0.599	1.37925e-168	up
LIMCH1	3.42117e-173	-0.877897	0.078	0.476	1.47333e-168	down
DDX60L	3.46271e-173	-0.7762	0.171	0.6	1.49122e-168	down
SNRPA1	8.42242e-173	0.915629	0.53	0.272	3.62711e-168	up
PRSS12	9.15992e-173	-0.776036	0.094	0.478	3.94472e-168	down
CCDC68	1.37688e-172	-0.722023	0.154	0.578	5.92953e-168	down
CDH1	2.48998e-172	-0.957282	0.361	0.782	1.07231e-167	down
OLFM4	3.12479e-172	2.55288	0.33	0.021	1.34569e-167	up
NAXE	3.5989e-172	0.895834	0.52	0.321	1.54987e-167	up
PLXNB2	3.71061e-172	-0.836653	0.269	0.69	1.59797e-167	down
SLIRP	5.39002e-172	0.88833	0.651	0.561	2.32121e-167	up
FXYD3	5.66193e-172	-1.33077	0.329	0.655	2.43831e-167	down
ENSG00000248538	5.9723e-172	0.555269	0.284	0.008	2.57197e-167	up
NAALADL2	6.06481e-172	-0.990285	0.248	0.694	2.61181e-167	down
POF1B	8.76966e-172	-0.854265	0.235	0.655	3.77666e-167	down
ELL2	1.22958e-171	-0.833587	0.274	0.707	5.29518e-167	down
ENSG00000238045	2.5399e-171	-0.738006	0.096	0.485	1.09381e-166	down
MRPS34	4.00887e-171	0.94293	0.606	0.461	1.72642e-166	up
UBA52	5.49985e-171	0.995078	0.872	0.792	2.36851e-166	up
OXSR1	7.47066e-171	-1.04219	0.28	0.675	3.21724e-166	down
FOXQ1	1.37724e-170	-0.933043	0.304	0.711	5.93109e-166	down
TIMM10	1.94625e-170	0.965196	0.536	0.247	8.38154e-166	up
COX5B	2.52952e-170	1.01883	0.827	0.762	1.08934e-165	up
SLC39A11	2.77389e-170	-0.886978	0.301	0.708	1.19457e-165	down
IGF2BP3	3.08658e-170	0.853802	0.304	0.014	1.32924e-165	up
TRMT112	3.13136e-170	1.02939	0.599	0.378	1.34852e-165	up
NUDT5	3.30377e-170	0.844058	0.532	0.304	1.42277e-165	up
MYH14	4.03903e-170	-0.966033	0.32	0.735	1.73941e-165	down
LARGE1	4.94581e-170	-1.03261	0.247	0.673	2.12991e-165	down
RPL36	8.76126e-170	0.984211	0.927	0.844	3.77304e-165	up
EIF2AK3	1.0086e-169	-0.977031	0.247	0.659	4.34355e-165	down
FOXN3	1.59021e-169	-0.933958	0.334	0.732	6.84823e-165	down
SLC2A13	2.51959e-169	-1.03963	0.194	0.584	1.08506e-164	down
TMEM131	1.17124e-168	-0.879157	0.304	0.708	5.04395e-164	down
OLA1	1.58167e-168	0.973099	0.654	0.508	6.81148e-164	up
CBR1	1.58182e-168	-1.0715	0.264	0.659	6.81211e-164	down
FRYL	1.67664e-168	-0.913876	0.3	0.719	7.22047e-164	down
ATP5F1D	1.69304e-168	0.937395	0.777	0.725	7.29107e-164	up
ENSG00000244313	1.71942e-168	0.851829	0.438	0.167	7.40468e-164	up
CAPN5	2.58102e-168	-0.752766	0.19	0.603	1.11152e-163	down
SPINT2	2.58493e-168	0.719339	0.67	0.717	1.1132e-163	up
TIMP1	4.1565e-168	1.40253	0.556	0.45	1.79e-163	up
KDM4C	4.50646e-168	-0.833527	0.239	0.648	1.94071e-163	down
COMMD6	5.7435e-168	1.04862	0.715	0.562	2.47344e-163	up
MT-CYB	6.09572e-168	-0.425814	0.942	0.989	2.62512e-163	down
GTF3A	1.0524e-167	1.03343	0.599	0.355	4.53217e-163	up
CXCL17	1.21749e-167	-1.01403	0.343	0.73	5.24311e-163	down
PLEKHA7	3.39547e-167	-1.15108	0.363	0.762	1.46226e-162	down
MT-ND4L	3.75316e-167	-0.90462	0.505	0.884	1.6163e-162	down
PSMB9	4.84922e-167	-0.552041	0.258	0.682	2.08832e-162	down
PPP1R15B	6.34308e-167	-0.807226	0.242	0.635	2.73165e-162	down
BIRC5	6.60332e-167	0.900833	0.312	0.02	2.84372e-162	up
CHD9	1.18368e-166	-0.840198	0.274	0.695	5.09753e-162	down
EEF1B2	3.06591e-166	1.131	0.763	0.609	1.32033e-161	up
TMTC2	6.31434e-166	-0.990184	0.224	0.635	2.71927e-161	down
CENPX	1.01335e-165	0.838392	0.518	0.433	4.36399e-161	up
SEC31A	2.00658e-165	-0.853565	0.372	0.75	8.64136e-161	down
SLC39A14	4.24361e-165	-0.815672	0.264	0.656	1.82751e-160	down
SRP9	4.61962e-165	0.815129	0.618	0.533	1.98944e-160	up
PTK6	6.45425e-165	-0.601004	0.113	0.499	2.77952e-160	down
AKR7A2	7.53127e-165	0.783081	0.51	0.399	3.24334e-160	up
MICALL2	1.10664e-164	-0.795022	0.181	0.585	4.76575e-160	down
FAT1	2.70739e-164	-0.886606	0.167	0.57	1.16594e-159	down
PATJ	2.75517e-164	-0.823823	0.291	0.722	1.18652e-159	down
ALYREF	2.81352e-164	0.789649	0.438	0.228	1.21164e-159	up
PSMD8	3.33065e-164	0.898706	0.662	0.552	1.43435e-159	up
RHOBTB1	5.20228e-164	-0.831254	0.123	0.52	2.24036e-159	down
ARF4	7.62635e-164	-0.978595	0.482	0.774	3.28429e-159	down
C1orf116	1.04122e-163	-0.758208	0.176	0.588	4.48403e-159	down
ERBIN	3.1412e-163	-0.916601	0.389	0.782	1.35276e-158	down
MTHFS	4.085e-163	0.91062	0.41	0.184	1.75921e-158	up
PARP8	4.94479e-163	-0.800581	0.182	0.608	2.12947e-158	down
ZBTB20	5.23029e-163	-0.95332	0.33	0.756	2.25242e-158	down
TM9SF3	6.6153e-163	-0.775298	0.495	0.821	2.84888e-158	down
OPTN	1.23463e-162	-0.72222	0.229	0.659	5.31692e-158	down
RPL18	1.69794e-162	0.981933	0.892	0.796	7.31218e-158	up
IFI44	3.38388e-162	-0.600318	0.092	0.477	1.45727e-157	down
PSMD3	3.50228e-162	0.941569	0.531	0.261	1.50826e-157	up
GAK	3.67037e-162	-0.775464	0.277	0.683	1.58065e-157	down
PTPRH	4.59616e-162	-0.720529	0.145	0.548	1.97934e-157	down
WDR72	5.48617e-162	0.758947	0.315	0.02	2.36262e-157	up
CYP4F12	5.83647e-162	-0.675292	0.115	0.47	2.51347e-157	down
MYL12B	9.97335e-162	0.996775	0.844	0.815	4.29502e-157	up
PCLAF	1.29208e-161	1.04776	0.346	0.062	5.56435e-157	up
HMGB3	2.39291e-161	0.92518	0.402	0.099	1.03051e-156	up
HIPK2	2.74481e-161	-0.884316	0.264	0.658	1.18205e-156	down
SMS	2.9979e-161	0.93112	0.599	0.407	1.29104e-156	up
CCNB2	3.07222e-161	0.886286	0.296	0.017	1.32305e-156	up
LPCAT4	3.22827e-161	-0.637044	0.125	0.505	1.39025e-156	down
P3H2	4.71964e-161	-0.842673	0.086	0.469	2.03251e-156	down
RSL1D1	5.14038e-161	1.04504	0.591	0.356	2.21371e-156	up
ABCC5	7.71552e-161	-1.06032	0.263	0.654	3.32269e-156	down
TLE4	8.09855e-161	-0.928524	0.251	0.649	3.48764e-156	down
DEFB1	1.8105e-160	1.42603	0.215	0.241	7.79692e-156	up
FOSL2	3.6395e-160	-0.736788	0.25	0.651	1.56735e-155	down
TNFRSF12A	4.01289e-160	1.19645	0.4	0.096	1.72815e-155	up
DSG2	4.23472e-160	-0.947095	0.325	0.728	1.82368e-155	down
DOP1B	4.26725e-160	-0.808434	0.224	0.612	1.83769e-155	down
LSM2	4.94589e-160	0.870663	0.538	0.331	2.12995e-155	up
SIPA1L3	5.10059e-160	-0.900414	0.275	0.703	2.19657e-155	down
PLA2G10	7.35135e-160	-0.825056	0.216	0.592	3.16586e-155	down
BIRC3	1.05924e-159	-1.12262	0.207	0.627	4.56162e-155	down
PDAP1	1.12454e-159	0.857325	0.568	0.413	4.84283e-155	up
CDKN3	1.30021e-159	0.991752	0.331	0.032	5.59935e-155	up
CES2	1.42093e-159	-0.764919	0.178	0.566	6.11926e-155	down
HNRNPA2B1	1.98726e-159	0.753964	0.804	0.839	8.55814e-155	up
ATP13A4	4.85188e-159	-0.652808	0.103	0.487	2.08946e-154	down
MT-ATP6	5.07109e-159	-0.288811	0.955	0.99	2.18386e-154	down
PPP1R15A	5.23121e-159	-0.681351	0.325	0.739	2.25282e-154	down
PARL	5.23859e-159	0.891359	0.479	0.253	2.256e-154	up
TPT1	6.95719e-159	1.17988	0.977	0.947	2.99611e-154	up
DBI	1.03676e-158	1.01604	0.799	0.711	4.46481e-154	up
TMCO1	1.07769e-158	0.787795	0.592	0.539	4.64107e-154	up
GSTM3	4.36159e-158	1.00209	0.461	0.178	1.87832e-153	up
DIAPH2	5.10481e-158	-0.878815	0.308	0.723	2.19839e-153	down
KIF5B	5.67752e-158	0.790578	0.637	0.643	2.44502e-153	up
SPIRE2	5.78541e-158	-0.795494	0.168	0.529	2.49149e-153	down
SMPD3	6.2658e-158	-0.634043	0.114	0.492	2.69837e-153	down
HNRNPA1	7.02213e-158	0.923924	0.715	0.652	3.02408e-153	up
SCNN1A	2.53894e-157	-0.807494	0.252	0.66	1.09339e-152	down
EIF4G1	3.07746e-157	0.900506	0.586	0.535	1.32531e-152	up
STYK1	3.14423e-157	-0.717414	0.122	0.484	1.35406e-152	down
RARB	4.89718e-157	-0.64234	0.109	0.506	2.10897e-152	down
ZWINT	6.10952e-157	0.965168	0.358	0.064	2.63107e-152	up
SPTBN1	6.73207e-157	0.402088	0.489	0.729	2.89916e-152	up
MAGI1	1.63038e-156	-0.837127	0.376	0.782	7.02124e-152	down
MT1G	2.13315e-156	-1.43979	0.127	0.53	9.18641e-152	down
LGALS3BP	2.82456e-156	-0.836398	0.396	0.762	1.2164e-151	down
LINC00960	3.53805e-156	0.621764	0.263	0.008	1.52366e-151	up
MORF4L1	4.89777e-156	0.801136	0.728	0.679	2.10923e-151	up
MRPL57	8.47695e-156	0.777325	0.586	0.511	3.6506e-151	up
MYO5C	1.19639e-155	-0.76075	0.233	0.641	5.15224e-151	down
FCGRT	1.472e-155	0.736278	0.56	0.54	6.33915e-151	up
TMEM163	1.61096e-155	-0.959924	0.134	0.531	6.93761e-151	down
FBXL17	1.61944e-155	-0.948777	0.271	0.662	6.97412e-151	down
ARHGAP12	2.99286e-155	-0.85758	0.324	0.722	1.28888e-150	down
ANO7	3.87776e-155	-0.655386	0.065	0.415	1.66996e-150	down
ACTN4	1.09326e-154	-0.870755	0.468	0.819	4.70813e-150	down
SAMD9L	1.27899e-154	-0.725755	0.103	0.48	5.50795e-150	down
CDCA3	2.38615e-154	0.613384	0.292	0.017	1.0276e-149	up
PPA1	3.62791e-154	0.840886	0.728	0.696	1.56236e-149	up
RAB2A	1.53402e-153	0.743212	0.768	0.771	6.60625e-149	up
DNAJC19	3.015e-153	0.926156	0.52	0.282	1.29841e-148	up
ASAP2	3.28426e-153	-0.889712	0.295	0.692	1.41437e-148	down
C4orf48	5.1559e-153	0.95091	0.419	0.078	2.22039e-148	up
SLC16A1	5.30795e-153	-0.722492	0.143	0.531	2.28587e-148	down
MAGEA10	7.15376e-153	0.50581	0.224	0.001	3.08077e-148	up
GULP1	1.264e-152	-0.864142	0.246	0.658	5.44341e-148	down
PSMB2	1.2667e-152	0.784655	0.593	0.48	5.45505e-148	up
AREG	1.73747e-152	-0.914575	0.166	0.576	7.48242e-148	down
MSRB1	2.11023e-152	0.922456	0.434	0.164	9.0877e-148	up
PSMA3	2.97729e-152	0.841147	0.654	0.556	1.28217e-147	up
GOLGB1	3.07146e-152	-0.698894	0.376	0.753	1.32272e-147	down
MALAT1	4.10517e-152	-1.74628	0.873	0.98	1.76789e-147	down
CHCHD7	7.71994e-152	1.08162	0.557	0.374	3.32459e-147	up
CCSER1	8.98515e-152	-0.944027	0.229	0.645	3.86946e-147	down
INF2	9.72736e-152	-0.71625	0.222	0.621	4.18909e-147	down
UBE2T	1.0519e-151	0.76266	0.332	0.042	4.53001e-147	up
SAMD9	1.79224e-151	-0.793743	0.143	0.527	7.71828e-147	down
ANKRD37	2.33128e-151	-1.0033	0.147	0.544	1.00397e-146	down
NUF2	3.89532e-151	0.622926	0.253	0.007	1.67752e-146	up
TMEM176A	4.26076e-151	0.877098	0.342	0.044	1.8349e-146	up
KCND3	5.07081e-151	-0.57025	0.057	0.41	2.18374e-146	down
IQGAP2	1.04747e-150	-0.848587	0.338	0.741	4.51091e-146	down
PPP3CA	1.05261e-150	-0.904421	0.347	0.73	4.53306e-146	down
NDUFAB1	1.4855e-150	0.848794	0.612	0.488	6.39732e-146	up
HSPA1A	2.11946e-150	-1.01557	0.629	0.883	9.12747e-146	down
DNAJC7	2.26364e-150	0.774397	0.59	0.507	9.74835e-146	up
RRBP1	3.66049e-150	-0.637919	0.416	0.806	1.57639e-145	down
ADI1	4.23898e-150	0.881398	0.609	0.495	1.82552e-145	up
ID1	4.77059e-150	-0.225378	0.371	0.733	2.05445e-145	no_diff
OCLN	5.18704e-150	-0.847637	0.292	0.683	2.2338e-145	down
GPT	7.07342e-150	-0.570186	0.075	0.436	3.04617e-145	down
FNIP2	1.38176e-149	-0.719109	0.216	0.601	5.95056e-145	down
NRG4	1.55588e-149	-0.634901	0.077	0.445	6.70039e-145	down
EXT1	4.42412e-149	-0.350185	0.394	0.775	1.90525e-144	down
CDC14B	4.68502e-149	-0.786124	0.184	0.577	2.0176e-144	down
MRPL14	5.03386e-149	0.846634	0.624	0.533	2.16783e-144	up
KMT2C	5.50641e-149	-0.817636	0.35	0.752	2.37134e-144	down
ACAT2	5.8313e-149	0.748109	0.411	0.211	2.51125e-144	up
HOXC10	6.93287e-149	0.426067	0.219	0.002	2.98564e-144	up
ADIPOR2	7.93249e-149	-0.978303	0.329	0.685	3.41613e-144	down
RPL34	1.08582e-148	0.889526	0.903	0.807	4.67608e-144	up
MTATP6P1	1.11509e-148	-0.703302	0.641	0.924	4.80215e-144	down
RPIA	1.89749e-148	0.963292	0.444	0.207	8.17155e-144	up
LMO7	2.25846e-148	-0.715689	0.292	0.681	9.72606e-144	down
GALE	3.47592e-148	-0.794928	0.365	0.732	1.4969e-143	down
MIA3	3.69911e-148	-0.733866	0.267	0.646	1.59302e-143	down
ZBTB43	9.01337e-148	-0.887295	0.227	0.572	3.88161e-143	down
DYNLT1	1.20511e-147	0.873116	0.721	0.64	5.18981e-143	up
NCKAP5	1.40032e-147	-0.752727	0.038	0.367	6.03048e-143	down
KRTCAP2	1.94738e-147	0.803476	0.588	0.501	8.38638e-143	up
MYBL2	2.00928e-147	0.825564	0.3	0.023	8.65297e-143	up
PDXDC1	7.61464e-147	-0.72945	0.34	0.703	3.27924e-142	down
AURKB	8.3454e-147	0.808579	0.281	0.017	3.59395e-142	up
TXNDC17	9.71021e-147	0.865602	0.706	0.629	4.1817e-142	up
AHCY	1.01581e-146	0.894764	0.49	0.224	4.37457e-142	up
SLMAP	1.41443e-146	-0.78543	0.295	0.692	6.09123e-142	down
NDUFA12	2.0139e-146	0.805102	0.613	0.523	8.67288e-142	up
CYP2S1	2.67512e-146	-0.735583	0.222	0.588	1.15204e-141	down
CDK4	3.74412e-146	0.882935	0.462	0.141	1.6124e-141	up
UCHL3	4.66314e-146	0.752809	0.48	0.317	2.00818e-141	up
DENND4C	6.128e-146	-0.843485	0.277	0.662	2.63902e-141	down
C11orf58	6.37789e-146	0.685741	0.624	0.568	2.74664e-141	up
LLGL2	8.17742e-146	-0.856686	0.371	0.747	3.52161e-141	down
SF3B6	1.13161e-145	0.781674	0.632	0.559	4.87326e-141	up
SNRPD3	1.30688e-145	0.831626	0.555	0.359	5.62809e-141	up
CCNE1	2.31096e-145	0.938659	0.305	0.028	9.95214e-141	up
PFDN4	2.8168e-145	0.836003	0.457	0.188	1.21306e-140	up
GMDS-DT	3.15353e-145	-0.991989	0.227	0.608	1.35807e-140	down
POLR2J	5.57765e-145	0.789963	0.586	0.475	2.40202e-140	up
ATP10B	7.8068e-145	-0.894459	0.133	0.502	3.362e-140	down
SAA1	1.34403e-144	2.53672	0.379	0.107	5.78807e-140	up
SNX3	1.5897e-144	0.795597	0.662	0.57	6.84605e-140	up
ME1	2.20064e-144	-0.868049	0.246	0.621	9.47705e-140	down
C4BPA	2.50789e-144	0.622285	0.24	0.006	1.08002e-139	up
TSC22D2	3.02155e-144	-0.892511	0.27	0.638	1.30123e-139	down
SPTLC2	3.49546e-144	-0.689843	0.268	0.65	1.50532e-139	down
TMEM181	3.71407e-144	-0.81475	0.349	0.708	1.59946e-139	down
RAB25	4.38019e-144	0.731569	0.59	0.569	1.88633e-139	up
PERP	4.59897e-144	0.797717	0.694	0.726	1.98055e-139	up
RPA3	4.89619e-144	0.90321	0.533	0.373	2.10854e-139	up
CCDC167	5.39056e-144	0.743587	0.439	0.2	2.32144e-139	up
CA9	6.19489e-144	-0.614622	0.104	0.482	2.66783e-139	down
CHP1	8.05748e-144	-0.786019	0.423	0.739	3.46995e-139	down
FRY	9.73392e-144	-0.775513	0.159	0.54	4.19191e-139	down
TIPARP	1.57925e-143	-0.773498	0.234	0.604	6.80103e-139	down
HBS1L	3.00185e-143	0.8846	0.487	0.271	1.29275e-138	up
ITGB1	4.15092e-143	0.610243	0.551	0.647	1.78759e-138	up
CDC42EP1	4.23187e-143	-0.602258	0.227	0.615	1.82245e-138	down
CCNL1	5.8688e-143	-0.77694	0.339	0.732	2.5274e-138	down
CADPS2	6.08685e-143	-0.776089	0.219	0.61	2.6213e-138	down
ACOX1	9.15716e-143	-0.705732	0.272	0.65	3.94353e-138	down
SLC4A4	9.25949e-143	-0.986977	0.177	0.546	3.9876e-138	down
CEBPA	1.37521e-142	1.00788	0.399	0.096	5.92236e-138	up
SGPP2	1.49559e-142	-0.733474	0.242	0.635	6.44075e-138	down
VPS29	1.50129e-142	0.706107	0.6	0.538	6.46529e-138	up
SELENOM	1.87138e-142	1.12167	0.417	0.105	8.05908e-138	up
TSPY4	2.28252e-142	0.473246	0.216	0.003	9.82968e-138	up
B3GNT7	2.30676e-142	-0.593462	0.106	0.464	9.93406e-138	down
PHLPP1	2.44765e-142	-0.891918	0.224	0.598	1.05408e-137	down
DSCR8	2.91221e-142	0.388674	0.214	0.003	1.25414e-137	up
TYMS	2.98433e-142	0.877312	0.29	0.037	1.2852e-137	up
PRSS1	3.44204e-142	1.06149	0.267	0.015	1.48231e-137	up
PNPLA2	4.10009e-142	-0.788613	0.318	0.694	1.7657e-137	down
FXR1	4.58388e-142	0.866077	0.573	0.399	1.97405e-137	up
DSP	5.74607e-142	-0.889567	0.385	0.761	2.47454e-137	down
VDAC2	6.67304e-142	0.827612	0.683	0.611	2.87374e-137	up
MKI67	7.49061e-142	1.13488	0.305	0.034	3.22583e-137	up
GOLGA2P7	1.27798e-141	-0.567656	0.124	0.485	5.50362e-137	down
SCGB2A1	1.3152e-141	-0.564532	0.06	0.392	5.66391e-137	down
EHF	1.66021e-141	0.607573	0.591	0.675	7.14967e-137	up
SSU72	1.85005e-141	0.798239	0.614	0.524	7.96722e-137	up
RABGAP1L	1.89323e-141	-0.460594	0.396	0.78	8.15319e-137	down
SMURF1	1.91049e-141	-0.96174	0.327	0.71	8.22754e-137	down
CCT8	2.27855e-141	0.792471	0.546	0.409	9.81256e-137	up
FAM20A	2.41113e-141	-0.631924	0.097	0.455	1.03835e-136	down
MACF1	2.51516e-141	-0.816466	0.343	0.733	1.08316e-136	down
NCCRP1	2.657e-141	0.544508	0.214	0.002	1.14424e-136	up
LINC02057	3.50809e-141	-0.680592	0.058	0.382	1.51076e-136	down
EDEM3	3.86017e-141	-0.70055	0.318	0.692	1.66238e-136	down
SRM	1.36914e-140	0.988447	0.477	0.203	5.89621e-136	up
STUB1	1.45598e-140	0.810258	0.565	0.431	6.27019e-136	up
MAGEA12	1.60905e-140	0.46176	0.21	0.001	6.92939e-136	up
SLC12A2	1.69579e-140	-0.960044	0.214	0.594	7.3029e-136	down
STXBP6	1.77695e-140	-0.722204	0.11	0.477	7.65242e-136	down
TES	1.96463e-140	-0.704091	0.278	0.636	8.46067e-136	down
AGR2	2.26634e-140	-1.24825	0.71	0.919	9.75998e-136	down
TNFSF10	2.4025e-140	-0.798671	0.263	0.649	1.03463e-135	down
ZFP36L1	2.78499e-140	-0.765581	0.406	0.767	1.19936e-135	down
CLTA	3.02567e-140	0.706278	0.707	0.687	1.30301e-135	up
RAB13	3.43939e-140	0.789697	0.499	0.465	1.48117e-135	up
S100A8	4.06379e-140	3.12046	0.419	0.093	1.75007e-135	up
PCNA	4.96393e-140	0.75123	0.336	0.238	2.13772e-135	up
TM4SF5	8.7789e-140	0.889007	0.501	0.409	3.78063e-135	up
B3GNT3	1.02137e-139	-0.645671	0.198	0.558	4.39853e-135	down
CLMN	1.09828e-139	-0.721444	0.196	0.572	4.72973e-135	down
SERPINB1	1.40494e-139	0.877604	0.743	0.737	6.05038e-135	up
RPL4	1.41989e-139	0.932799	0.73	0.611	6.11474e-135	up
TICAM1	1.62879e-139	-0.701095	0.166	0.523	7.0144e-135	down
GTF2A2	2.16211e-139	0.684553	0.523	0.401	9.31115e-135	up
SPATA6	2.52474e-139	-0.591303	0.095	0.449	1.08728e-134	down
PQBP1	5.11218e-139	0.828491	0.487	0.259	2.20156e-134	up
NAA10	5.27651e-139	0.76826	0.497	0.334	2.27233e-134	up
CMBL	8.27567e-139	-0.972221	0.295	0.641	3.56392e-134	down
FAM120A	1.17341e-138	-0.73237	0.432	0.767	5.05328e-134	down
PLXNA2	1.29676e-138	-0.743788	0.191	0.558	5.58451e-134	down
CNIH4	1.40847e-138	0.744639	0.49	0.316	6.06557e-134	up
RBM3	1.68498e-138	0.795125	0.671	0.601	7.25635e-134	up
GALNT12	1.75584e-138	-0.59555	0.18	0.561	7.56152e-134	down
CTSD	1.95721e-138	-0.500056	0.423	0.752	8.42872e-134	down
NET1	3.49483e-138	-0.713071	0.314	0.683	1.50505e-133	down
AKAP9	4.51382e-138	-0.71367	0.366	0.763	1.94388e-133	down
PARP9	4.88136e-138	-0.659879	0.242	0.611	2.10216e-133	down
PSMB4	5.13868e-138	0.855504	0.581	0.416	2.21297e-133	up
UFC1	5.95591e-138	0.761847	0.639	0.566	2.56491e-133	up
QSOX1	7.06775e-138	-0.566896	0.338	0.718	3.04373e-133	down
STAT1	1.50472e-137	0.650336	0.641	0.751	6.48008e-133	up
OAZ1	1.52082e-137	0.761466	0.778	0.758	6.54942e-133	up
GPD2	1.82426e-137	-0.768908	0.236	0.604	7.85619e-133	down
NLRC5	1.91007e-137	-0.777083	0.177	0.544	8.22571e-133	down
ATP5MG	2.12777e-137	0.814736	0.739	0.688	9.16322e-133	up
MYO6	2.27847e-137	-0.752369	0.32	0.709	9.81221e-133	down
CIB2	3.06637e-137	0.48966	0.242	0.01	1.32053e-132	up
PTPRJ	3.58028e-137	-0.720595	0.248	0.642	1.54185e-132	down
C15orf48	5.23223e-137	-0.468712	0.415	0.751	2.25326e-132	down
FGG	5.27128e-137	1.58156	0.258	0.021	2.27008e-132	up
EBP	7.38941e-137	0.678412	0.457	0.299	3.18225e-132	up
SEL1L3	8.62766e-137	-0.773872	0.327	0.707	3.7155e-132	down
PSMD4	1.09627e-136	0.784699	0.568	0.417	4.72109e-132	up
SLC28A2	1.3604e-136	-0.84426	0.096	0.451	5.85857e-132	down
CTNND1	1.49939e-136	-0.724727	0.189	0.541	6.45711e-132	down
CIAO2B	1.79978e-136	0.790077	0.585	0.461	7.75074e-132	up
VIL1	1.93477e-136	0.717025	0.346	0.055	8.33208e-132	up
NOSTRIN	2.29156e-136	-0.658833	0.196	0.559	9.86862e-132	down
CLDN3	5.16854e-136	0.657422	0.264	0.016	2.22583e-131	up
VBP1	6.16074e-136	0.732192	0.472	0.267	2.65312e-131	up
KIAA1671	6.68762e-136	-0.794335	0.219	0.589	2.88002e-131	down
SOCS6	7.12855e-136	-0.691167	0.163	0.523	3.06991e-131	down
CRY1	8.88005e-136	-0.932767	0.249	0.618	3.82419e-131	down
SSR2	9.74778e-136	0.790672	0.659	0.593	4.19788e-131	up
CD55	9.99496e-136	-1.19395	0.327	0.69	4.30433e-131	down
CSTB	1.72472e-135	0.974024	0.801	0.752	7.42749e-131	up
YWHAQ	1.92586e-135	0.902487	0.658	0.51	8.2937e-131	up
RHPN2	2.61143e-135	-0.96896	0.442	0.796	1.12461e-130	down
INPP4B	2.6567e-135	-0.782065	0.187	0.57	1.14411e-130	down
FLOT1	3.91032e-135	0.830496	0.586	0.449	1.68398e-130	up
NDUFS5	7.09533e-135	0.842801	0.728	0.651	3.0556e-130	up
DDX17	7.39812e-135	-0.686948	0.467	0.81	3.186e-130	down
FAR1	7.54286e-135	-0.782414	0.338	0.709	3.24833e-130	down
HSPD1	7.94143e-135	0.983924	0.783	0.695	3.41998e-130	up
CASC19	8.09227e-135	1.17128	0.375	0.071	3.48494e-130	up
PPARD	1.07494e-134	-0.783207	0.23	0.583	4.62922e-130	down
DNAJC15	1.12921e-134	0.72571	0.617	0.573	4.86294e-130	up
MST1R	1.17604e-134	-0.610942	0.137	0.462	5.06461e-130	down
RALGPS1	1.29865e-134	-0.805008	0.209	0.571	5.59262e-130	down
H3-3B	1.67656e-134	0.849192	0.901	0.893	7.22011e-130	up
BZW1	1.82404e-134	0.749804	0.616	0.557	7.85524e-130	up
CCDC107	1.86596e-134	-0.659106	0.228	0.592	8.03576e-130	down
ENSG00000285822	1.96655e-134	0.884173	0.239	0.01	8.46897e-130	up
TK1	3.08505e-134	0.761853	0.305	0.049	1.32858e-129	up
EVI5	5.76325e-134	-0.805977	0.307	0.682	2.48194e-129	down
NUDT15	6.32556e-134	0.753663	0.403	0.167	2.7241e-129	up
TRIR	7.96347e-134	0.713074	0.626	0.561	3.42947e-129	up
CAPN2	1.03916e-133	-0.602174	0.325	0.7	4.47514e-129	down
FABP1	1.06982e-133	1.58023	0.287	0.031	4.60719e-129	up
VPS25	1.9128e-133	0.759937	0.516	0.376	8.23748e-129	up
MUC4	2.45262e-133	-0.870225	0.127	0.493	1.05622e-128	down
CAPS	2.68424e-133	0.853821	0.421	0.191	1.15597e-128	up
CYTH1	3.77375e-133	-0.735404	0.287	0.666	1.62517e-128	down
AGAP1	3.89972e-133	-0.813525	0.256	0.651	1.67942e-128	down
COL9A2	4.33489e-133	-0.607861	0.067	0.38	1.86682e-128	down
CPNE3	5.47798e-133	0.728053	0.51	0.406	2.35909e-128	up
ECI1	1.31794e-132	0.753065	0.546	0.425	5.6757e-128	up
UAP1	2.08817e-132	-0.793134	0.284	0.637	8.99268e-128	down
KDM7A	2.20194e-132	-0.711362	0.222	0.584	9.48264e-128	down
ENSG00000280138	3.70075e-132	-0.69091	0.198	0.553	1.59373e-127	down
ABHD17C	4.0147e-132	-0.734276	0.287	0.655	1.72893e-127	down
AFF1	4.98023e-132	-0.824884	0.338	0.716	2.14474e-127	down
CEP55	5.56529e-132	0.483044	0.227	0.008	2.39669e-127	up
DDOST	6.78402e-132	0.768298	0.538	0.401	2.92154e-127	up
SNRNP25	8.03754e-132	0.744246	0.438	0.207	3.46137e-127	up
TMEM176B	9.04373e-132	0.879106	0.371	0.073	3.89468e-127	up
ZFAND3	9.37592e-132	-0.891329	0.453	0.811	4.03774e-127	down
CDC20	9.68541e-132	0.758435	0.257	0.019	4.17102e-127	up
PBLD	1.28946e-131	-0.559821	0.188	0.551	5.55306e-127	down
GNGT1	1.41477e-131	0.697028	0.249	0.013	6.09269e-127	up
ISG20	1.52163e-131	-0.589699	0.301	0.665	6.55289e-127	down
ANP32A	1.60767e-131	0.715794	0.623	0.579	6.92345e-127	up
LHFPL2	1.70538e-131	-0.788977	0.186	0.53	7.3442e-127	down
TMPO	1.74271e-131	0.835559	0.51	0.403	7.50498e-127	up
ALCAM	2.35366e-131	-0.698143	0.15	0.515	1.0136e-126	down
RDH13	3.76213e-131	-0.65089	0.153	0.499	1.62016e-126	down
EIF3M	5.81029e-131	0.772516	0.573	0.448	2.5022e-126	up
PSMB7	6.43177e-131	0.677916	0.561	0.451	2.76984e-126	up
GATA4	6.47306e-131	-0.737156	0.224	0.595	2.78762e-126	down
ATAD2	7.00578e-131	0.98997	0.365	0.107	3.01704e-126	up
PTER	7.93993e-131	-0.735052	0.267	0.6	3.41933e-126	down
MYO1D	8.97224e-131	-0.800353	0.303	0.688	3.8639e-126	down
ACSS2	9.91483e-131	-0.705903	0.254	0.611	4.26982e-126	down
CXADR	1.01454e-130	-0.7077	0.303	0.665	4.3691e-126	down
SERF2	1.05452e-130	0.884606	0.941	0.903	4.54129e-126	up
ATP6V1F	1.27391e-130	0.765678	0.564	0.416	5.48611e-126	up
RAB34	4.93847e-130	0.681814	0.331	0.047	2.12675e-125	up
GALNT3	7.01383e-130	-0.747206	0.365	0.703	3.0205e-125	down
FAM114A1	8.11063e-130	-0.6642	0.289	0.643	3.49284e-125	down
SBF2	8.25202e-130	-0.823662	0.256	0.621	3.55373e-125	down
NR4A1	1.01129e-129	-0.817595	0.208	0.574	4.35512e-125	down
BASP1	1.19761e-129	-0.142241	0.146	0.436	5.15749e-125	no_diff
PSMA1	1.21943e-129	0.726978	0.591	0.519	5.25148e-125	up
PSMC5	1.29634e-129	0.787074	0.568	0.433	5.58268e-125	up
EEPD1	1.60133e-129	-0.812202	0.214	0.557	6.89611e-125	down
TMEM97	1.65473e-129	0.90164	0.44	0.164	7.1261e-125	up
FAM241A	2.10593e-129	-0.700082	0.179	0.533	9.06918e-125	down
DCXR	3.21568e-129	0.872427	0.594	0.458	1.38483e-124	up
TAOK3	3.93795e-129	-0.679151	0.41	0.783	1.69588e-124	down
XYLT1	6.58931e-129	-0.717824	0.15	0.502	2.83769e-124	down
GTF3C6	1.12412e-128	0.716327	0.535	0.444	4.84102e-124	up
SUCLG1	1.53161e-128	0.69661	0.568	0.471	6.59589e-124	up
HBEGF	2.39626e-128	-0.757295	0.135	0.488	1.03195e-123	down
CRACR2B	2.81405e-128	-0.588843	0.161	0.519	1.21187e-123	down
MRTO4	3.84329e-128	0.811572	0.414	0.149	1.65511e-123	up
ARL6IP5	4.48838e-128	0.676415	0.576	0.576	1.93292e-123	up
EMP1	5.40873e-128	-0.77522	0.129	0.48	2.32927e-123	down
COX17	6.84397e-128	0.806764	0.68	0.587	2.94735e-123	up
GNG12	7.62471e-128	-0.68449	0.31	0.655	3.28358e-123	down
PHB2	7.94475e-128	0.765851	0.541	0.376	3.42141e-123	up
NBEAL1	8.15622e-128	-0.828685	0.309	0.683	3.51248e-123	down
CES1	1.54342e-127	0.786231	0.245	0.014	6.64674e-123	up
HSBP1	1.64693e-127	0.766889	0.627	0.535	7.09251e-123	up
MSRB2	2.23197e-127	0.727705	0.468	0.313	9.61199e-123	up
AKR7A3	2.30776e-127	-0.815122	0.26	0.617	9.93837e-123	down
ANKRD22	2.33922e-127	-0.575101	0.128	0.485	1.00739e-122	down
NT5C2	2.57582e-127	-0.780567	0.348	0.697	1.10928e-122	down
EPB41L4B	3.51748e-127	-0.50946	0.154	0.488	1.5148e-122	down
RAD51AP1	4.09172e-127	0.515263	0.253	0.017	1.7621e-122	up
SEC62	6.77757e-127	0.771372	0.644	0.606	2.91876e-122	up
MRPL15	1.09999e-126	0.665896	0.44	0.267	4.73713e-122	up
ARHGEF28	1.39675e-126	-0.875006	0.181	0.525	6.01511e-122	down
GPC3	1.4318e-126	0.921173	0.273	0.027	6.16603e-122	up
VPS13C	1.6634e-126	-0.643455	0.269	0.633	7.16343e-122	down
SEC11A	1.77682e-126	0.662163	0.584	0.539	7.65189e-122	up
PSAPL1	2.11579e-126	-0.558509	0.036	0.328	9.11165e-122	down
NUDC	2.20137e-126	0.771683	0.657	0.607	9.4802e-122	up
MRTFA	2.52669e-126	-0.798698	0.285	0.651	1.08812e-121	down
NSA2	5.11623e-126	0.793582	0.594	0.497	2.20331e-121	up
RBBP7	1.17241e-125	0.710681	0.495	0.325	5.04897e-121	up
LRBA	1.19761e-125	-0.779509	0.337	0.719	5.15751e-121	down
CHRNA7	1.59359e-125	-0.704866	0.084	0.389	6.86279e-121	down
PAQR8	1.60333e-125	-0.556575	0.14	0.475	6.90472e-121	down
TMA7	2.00115e-125	0.75351	0.746	0.696	8.61794e-121	up
COA6	2.09174e-125	0.643952	0.481	0.381	9.00807e-121	up
GRN	2.34518e-125	0.595807	0.516	0.577	1.00995e-120	up
TMBIM6	2.43542e-125	0.671561	0.797	0.824	1.04881e-120	up
FCER1G	3.40127e-125	1.42436	0.367	0.093	1.46476e-120	up
HDDC2	4.47284e-125	0.691176	0.457	0.291	1.92623e-120	up
CNDP2	4.83549e-125	-0.55932	0.272	0.629	2.0824e-120	down
S100A13	5.27629e-125	0.811694	0.487	0.309	2.27223e-120	up
DTYMK	5.55374e-125	0.726456	0.373	0.142	2.39172e-120	up
ARPC1A	7.66632e-125	0.785894	0.694	0.665	3.3015e-120	up
WFDC2	7.97254e-125	1.04431	0.456	0.219	3.43338e-120	up
NME4	2.20054e-124	0.835169	0.413	0.135	9.47664e-120	up
ADH1C	2.79578e-124	-1.03153	0.173	0.548	1.204e-119	down
PLCB4	2.97249e-124	-0.648373	0.085	0.42	1.2801e-119	down
EXOC4	3.22208e-124	-0.773808	0.318	0.69	1.38759e-119	down
PRMT1	4.88546e-124	0.80083	0.513	0.297	2.10393e-119	up
CCT4	6.86372e-124	0.799512	0.584	0.438	2.95586e-119	up
FKBP3	9.26976e-124	0.629337	0.475	0.372	3.99202e-119	up
ATP5PD	1.51969e-123	0.75619	0.671	0.605	6.54455e-119	up
LAMTOR4	2.03622e-123	0.7295	0.633	0.559	8.76896e-119	up
PAFAH1B3	3.32459e-123	0.654346	0.404	0.189	1.43174e-118	up
UBL5	3.7356e-123	0.763447	0.742	0.682	1.60873e-118	up
APLP2	3.90895e-123	0.470382	0.51	0.614	1.68339e-118	up
HMGCS1	5.58947e-123	-1.05468	0.301	0.62	2.40711e-118	down
SH3D19	6.80027e-123	-0.881389	0.301	0.666	2.92854e-118	down
PLEKHA6	1.07574e-122	-0.725749	0.263	0.63	4.63265e-118	down
ECHDC2	1.09886e-122	-0.624104	0.229	0.577	4.73223e-118	down
DIAPH1	1.46195e-122	-0.664001	0.332	0.692	6.29589e-118	down
USP9Y	1.54422e-122	0.567675	0.202	0.005	6.65019e-118	up
NFIB	1.54701e-122	-0.755905	0.284	0.654	6.6622e-118	down
IFITM3	1.91465e-122	0.747552	0.59	0.677	8.24545e-118	up
BST2	2.78252e-122	-0.0342354	0.241	0.515	1.19829e-117	no_diff
FARP2	3.94528e-122	-0.729416	0.277	0.629	1.69903e-117	down
SMIM6	5.21776e-122	-0.530531	0.134	0.466	2.24703e-117	down
APEX1	5.91203e-122	0.865986	0.52	0.272	2.54602e-117	up
ADGRG2	6.01307e-122	-0.43741	0.047	0.333	2.58953e-117	down
HP	6.86757e-122	0.880676	0.208	0.006	2.95752e-117	up
EZR	7.16958e-122	-0.890853	0.716	0.89	3.08758e-117	down
CDC123	1.19715e-121	0.736579	0.499	0.294	5.15553e-117	up
COPS5	1.27497e-121	0.673899	0.5	0.342	5.49064e-117	up
DSC2	1.35436e-121	-0.805763	0.219	0.545	5.83255e-117	down
SERBP1	1.48271e-121	0.709484	0.659	0.624	6.38531e-117	up
SOD1	1.56383e-121	0.705267	0.71	0.69	6.73462e-117	up
TRAM1	1.63786e-121	0.628019	0.511	0.5	7.05346e-117	up
FBXW7	1.6404e-121	-0.797645	0.313	0.67	7.06438e-117	down
IVNS1ABP	1.98531e-121	-0.532868	0.326	0.66	8.54974e-117	down
NME1	2.04498e-121	0.877186	0.497	0.266	8.80671e-117	up
CD2AP	2.60209e-121	-0.775503	0.498	0.812	1.12059e-116	down
FAM83A	3.60527e-121	0.451682	0.196	0.003	1.55261e-116	up
OAS2	4.47851e-121	-0.489265	0.101	0.413	1.92867e-116	down
TMED2	1.09363e-120	0.720887	0.604	0.539	4.70972e-116	up
ACP1	1.14861e-120	0.675359	0.553	0.444	4.9465e-116	up
CAPN13	1.24065e-120	-0.543618	0.113	0.445	5.34287e-116	down
ARHGAP32	1.24553e-120	-0.640974	0.234	0.594	5.36388e-116	down
ATP9A	1.47574e-120	-0.63271	0.258	0.621	6.35526e-116	down
JAG1	1.59412e-120	-0.616846	0.168	0.519	6.86506e-116	down
IQGAP1	1.69117e-120	-0.554784	0.416	0.764	7.28304e-116	down
MAP4K3	2.30225e-120	-0.763902	0.31	0.682	9.91463e-116	down
SPC25	2.66595e-120	0.696666	0.242	0.019	1.14809e-115	up
TUBB2A	4.90785e-120	-0.607819	0.284	0.638	2.11357e-115	down
MAP7D2	7.91024e-120	-0.722272	0.194	0.527	3.40654e-115	down
ATP11B	8.27771e-120	-0.65591	0.363	0.718	3.5648e-115	down
PTRHD1	8.79914e-120	0.53818	0.421	0.294	3.78935e-115	up
AMBP	9.13619e-120	0.990344	0.266	0.047	3.9345e-115	up
SGO1	1.4616e-119	0.461696	0.221	0.01	6.29437e-115	up
VPS13A	4.86308e-119	-0.685167	0.248	0.596	2.09429e-114	down
ZFPM2-AS1	8.70951e-119	0.625287	0.259	0.025	3.75075e-114	up
MYO1E	9.04285e-119	-0.768783	0.346	0.718	3.8943e-114	down
SIK3	9.94165e-119	-0.75195	0.339	0.704	4.28137e-114	down
PCSK7	1.13184e-118	-0.604381	0.25	0.592	4.87425e-114	down
ROCK1	1.14927e-118	-0.490278	0.289	0.637	4.94935e-114	down
FAM174C	1.16953e-118	0.777694	0.509	0.324	5.03658e-114	up
LENG8	1.26387e-118	-0.652634	0.196	0.531	5.44284e-114	down
TROAP	1.32865e-118	0.445459	0.227	0.012	5.72185e-114	up
PCMT1	1.37946e-118	0.662303	0.508	0.366	5.94063e-114	up
SMIM14	1.41305e-118	-0.639403	0.412	0.735	6.08528e-114	down
KAT6B	1.90362e-118	-0.654613	0.285	0.647	8.19795e-114	down
PHKB	2.28628e-118	-0.644538	0.244	0.58	9.84587e-114	down
MEA1	2.97244e-118	0.671722	0.439	0.264	1.28008e-113	up
OTUD6B-AS1	3.55451e-118	0.801051	0.477	0.284	1.53075e-113	up
S100A11	3.6111e-118	1.14845	0.945	0.885	1.55512e-113	up
SF3B5	4.18154e-118	0.752037	0.615	0.512	1.80078e-113	up
ARHGAP5	4.93021e-118	-0.620829	0.346	0.694	2.12319e-113	down
PRKDC	5.96246e-118	0.761977	0.468	0.39	2.56773e-113	up
GIPR	6.37591e-118	-0.45193	0.052	0.303	2.74579e-113	down
LINC01608	8.91729e-118	0.64146	0.199	0.007	3.84023e-113	up
MTDH	1.27339e-117	0.42575	0.569	0.697	5.48386e-113	up
BBLN	1.36603e-117	0.693991	0.551	0.441	5.88282e-113	up
RIPK4	1.61485e-117	-0.556524	0.115	0.431	6.95437e-113	down
DUSP4	1.9151e-117	-0.520531	0.156	0.502	8.24738e-113	down
PDK4	2.06017e-117	-0.738409	0.11	0.444	8.87214e-113	down
FUT8	2.3936e-117	-0.78775	0.382	0.743	1.0308e-112	down
PBK	2.51553e-117	0.438102	0.201	0.006	1.08332e-112	up
SKA3	2.77201e-117	0.369147	0.21	0.008	1.19377e-112	up
SPPL2B	3.20941e-117	-0.528156	0.132	0.454	1.38213e-112	down
C4orf19	3.23061e-117	-0.68817	0.299	0.655	1.39126e-112	down
KIAA0232	3.42386e-117	-0.664511	0.287	0.638	1.47448e-112	down
PARD6B	3.73821e-117	-0.798467	0.31	0.663	1.60986e-112	down
SMC2	6.81794e-117	0.658806	0.331	0.089	2.93614e-112	up
LTBP1	6.9566e-117	-0.555249	0.079	0.383	2.99586e-112	down
MAPK3	7.5614e-117	-0.656898	0.303	0.624	3.25632e-112	down
SFT2D1	8.19234e-117	0.607915	0.508	0.441	3.52803e-112	up
PLCE1	9.17299e-117	-0.68256	0.191	0.531	3.95035e-112	down
HSPB11	1.13715e-116	0.681903	0.447	0.255	4.89713e-112	up
MAD2L1	1.51954e-116	0.479796	0.251	0.022	6.54391e-112	up
HP1BP3	1.56183e-116	0.61174	0.547	0.556	6.72603e-112	up
LCN2	1.88338e-116	-0.457069	0.632	0.882	8.11079e-112	down
ATP6AP2	1.90963e-116	0.611144	0.48	0.374	8.22381e-112	up
SQSTM1	3.41045e-116	-0.879206	0.685	0.893	1.46871e-111	down
CATSPERB	4.95236e-116	-0.820691	0.144	0.459	2.13273e-111	down
APOA2	6.55421e-116	2.17834	0.191	0.143	2.82257e-111	up
BCL2L15	7.66032e-116	-0.50755	0.176	0.505	3.29892e-111	down
IL1RN	1.03215e-115	-0.175754	0.213	0.49	4.44495e-111	no_diff
RBX1	1.41641e-115	0.637919	0.622	0.601	6.09977e-111	up
CCT7	1.48089e-115	0.768037	0.541	0.353	6.37746e-111	up
OTUD1	1.6511e-115	-0.637851	0.155	0.477	7.11046e-111	down
KLF3	1.69434e-115	-0.757911	0.369	0.695	7.29665e-111	down
RPS19BP1	1.92548e-115	0.618478	0.518	0.423	8.29206e-111	up
SLC37A1	2.01359e-115	-0.621764	0.227	0.563	8.67152e-111	down
MRPL33	2.18184e-115	0.598581	0.548	0.503	9.39609e-111	up
MPST	2.34681e-115	0.562135	0.54	0.53	1.01066e-110	up
NEDD9	2.77057e-115	-0.851413	0.261	0.607	1.19315e-110	down
GYG2P1	4.4899e-115	0.431153	0.192	0.004	1.93358e-110	up
GADD45A	5.68868e-115	-0.615671	0.214	0.55	2.44983e-110	down
FOXO3	6.06227e-115	-0.830825	0.353	0.703	2.61072e-110	down
RCN2	8.15259e-115	0.723323	0.455	0.222	3.51091e-110	up
DDX18	8.24671e-115	0.655542	0.516	0.46	3.55144e-110	up
KIF23	9.06333e-115	0.444575	0.199	0.006	3.90312e-110	up
HLA-DRB1	1.0093e-114	-0.397375	0.335	0.663	4.34654e-110	down
GPAT3	1.35327e-114	-0.520537	0.108	0.435	5.82786e-110	down
UBE2L6	1.73292e-114	-0.566977	0.183	0.535	7.4628e-110	down
PRKCA	1.73892e-114	-0.666594	0.319	0.69	7.48866e-110	down
UBE2S	1.79703e-114	0.870716	0.485	0.381	7.7389e-110	up
ZC3H12A	1.91374e-114	-0.60015	0.181	0.519	8.24154e-110	down
COX7B	2.00046e-114	0.887599	0.801	0.712	8.61499e-110	up
AHCYL2	2.49279e-114	-0.649114	0.238	0.582	1.07352e-109	down
BTN3A2	2.56658e-114	-0.511724	0.181	0.526	1.1053e-109	down
TIMM8B	4.35963e-114	0.670726	0.56	0.471	1.87748e-109	up
MDH2	4.55115e-114	0.732092	0.611	0.501	1.95995e-109	up
ASPH	5.93009e-114	0.378041	0.53	0.725	2.55379e-109	up
MED30	7.14219e-114	0.618297	0.404	0.127	3.07578e-109	up
TMBIM1	8.64154e-114	-0.582824	0.346	0.676	3.72148e-109	down
FBXO34	9.23576e-114	-0.719434	0.297	0.654	3.97738e-109	down
LBP	9.27816e-114	1.47802	0.185	0.003	3.99564e-109	up
SIPA1L1	1.15617e-113	-0.643667	0.378	0.735	4.97904e-109	down
PGAM1	1.48286e-113	0.720375	0.504	0.327	6.38594e-109	up
HLA-DRB6	1.90488e-113	-0.529632	0.14	0.483	8.20337e-109	down
BUB3	1.9058e-113	0.637193	0.444	0.363	8.20734e-109	up
C11orf49	2.46412e-113	-0.704166	0.231	0.559	1.06117e-108	down
SKA2	3.00326e-113	0.553917	0.373	0.23	1.29335e-108	up
PRC1	3.33222e-113	0.40942	0.209	0.009	1.43502e-108	up
METAP2	4.98546e-113	0.768821	0.544	0.416	2.14699e-108	up
LAMB3	6.89741e-113	-0.284017	0.396	0.715	2.97037e-108	down
ST14	8.07556e-113	-0.73726	0.312	0.648	3.47774e-108	down
RALGPS2	1.1148e-112	-0.7839	0.282	0.634	4.80087e-108	down
CNPY2	1.48534e-112	0.645992	0.485	0.35	6.39662e-108	up
GFPT1	1.55502e-112	-0.666824	0.448	0.758	6.69668e-108	down
ARIH1	1.61925e-112	-0.88151	0.381	0.719	6.97329e-108	down
RAPGEF2	2.03444e-112	-0.743513	0.274	0.625	8.76132e-108	down
TCP1	2.37714e-112	0.777524	0.652	0.55	1.02371e-107	up
KIF13B	2.88355e-112	-0.715628	0.309	0.655	1.2418e-107	down
FOXJ3	4.41526e-112	-0.703014	0.256	0.586	1.90143e-107	down
SLC44A1	4.4528e-112	-0.682143	0.415	0.751	1.9176e-107	down
CDC42	5.98866e-112	0.661917	0.775	0.765	2.57901e-107	up
GTSE1	7.16737e-112	0.544522	0.209	0.011	3.08663e-107	up
PPIG	7.44044e-112	0.506316	0.536	0.588	3.20423e-107	up
SLC16A9	7.7176e-112	-0.410483	0.031	0.288	3.32359e-107	down
PHF19	8.87202e-112	0.508432	0.242	0.025	3.82073e-107	up
AZGP1	9.05164e-112	1.06726	0.459	0.317	3.89809e-107	up
MIR22HG	9.63423e-112	-0.496756	0.1	0.416	4.14898e-107	down
CEMIP2	1.0439e-111	-0.88702	0.31	0.655	4.49556e-107	down
CDS1	1.29671e-111	-0.56967	0.216	0.538	5.5843e-107	down
MLF2	1.53111e-111	0.617591	0.566	0.513	6.59374e-107	up
TRIM2	1.66662e-111	-0.45119	0.153	0.471	7.1773e-107	down
CAST	1.69715e-111	-0.562207	0.495	0.794	7.30878e-107	down
APRT	1.70677e-111	0.779812	0.611	0.506	7.35022e-107	up
RECQL5	1.77332e-111	-0.53968	0.116	0.378	7.63682e-107	down
FKBP1A	1.9955e-111	0.699039	0.64	0.573	8.59363e-107	up
TMEM141	2.50409e-111	0.718075	0.49	0.36	1.07839e-106	up
SRSF3	2.94752e-111	0.524134	0.693	0.768	1.26935e-106	up
TSR2	3.61744e-111	0.602997	0.411	0.194	1.55785e-106	up
F2RL1	5.25748e-111	-0.459036	0.13	0.439	2.26413e-106	down
SERTAD1	5.55034e-111	-0.569955	0.27	0.608	2.39025e-106	down
MUC13	7.85077e-111	-0.796244	0.244	0.577	3.38093e-106	down
FUT2	8.58891e-111	-0.544831	0.293	0.631	3.69881e-106	down
TAP1	1.02491e-110	-0.588438	0.234	0.576	4.41378e-106	down
TSPAN5	1.40365e-110	-0.609723	0.138	0.466	6.0448e-106	down
RHBDL2	1.53261e-110	-0.501507	0.156	0.477	6.60018e-106	down
CUX1	2.27153e-110	-0.64585	0.381	0.739	9.78233e-106	down
ID2	4.0917e-110	-0.615519	0.305	0.656	1.76209e-105	down
POLE4	4.51899e-110	0.680461	0.445	0.222	1.9461e-105	up
PTPRK	4.78748e-110	-0.222946	0.422	0.747	2.06173e-105	no_diff
BCL7C	5.85016e-110	0.656423	0.415	0.221	2.51937e-105	up
NFKBIZ	6.96146e-110	-0.791201	0.348	0.7	2.99795e-105	down
PTPRF	7.39567e-110	-0.537081	0.293	0.647	3.18494e-105	down
COX14	7.57542e-110	0.665927	0.572	0.496	3.26235e-105	up
PSEN1	7.642e-110	-0.677849	0.292	0.62	3.29103e-105	down
SDC4	7.68945e-110	-0.429894	0.442	0.757	3.31146e-105	down
LDHB	1.35668e-109	0.986408	0.5	0.329	5.84252e-105	up
TFAM	1.37234e-109	0.685452	0.432	0.248	5.90999e-105	up
NDUFA6	1.81523e-109	0.703341	0.595	0.512	7.81729e-105	up
BHLHE40	1.82736e-109	-0.536122	0.184	0.519	7.86953e-105	down
SOD2	1.87819e-109	1.29613	0.717	0.685	8.08844e-105	up
ENTPD5	1.88438e-109	-0.526293	0.157	0.474	8.1151e-105	down
DDX21	1.99747e-109	0.824758	0.601	0.516	8.60211e-105	up
MIX23	2.16026e-109	0.589547	0.357	0.168	9.30316e-105	up
CMPK2	2.31917e-109	-0.453092	0.065	0.341	9.98749e-105	down
TNFRSF21	3.16716e-109	-0.684092	0.323	0.656	1.36394e-104	down
ASS1	4.85035e-109	0.961542	0.45	0.243	2.0888e-104	up
DYRK1A	5.12777e-109	-0.720322	0.297	0.645	2.20827e-104	down
MGMT	6.37383e-109	0.649169	0.536	0.439	2.74489e-104	up
MTCH1	8.59478e-109	0.585697	0.624	0.607	3.70134e-104	up
ASH1L	9.20111e-109	-0.401752	0.394	0.73	3.96246e-104	down
MYRF	9.43413e-109	-0.567677	0.183	0.488	4.06281e-104	down
RER1	1.17558e-108	0.596922	0.604	0.59	5.06262e-104	up
ALDH3A2	1.18093e-108	-0.574206	0.227	0.546	5.08566e-104	down
ATF4	1.30963e-108	-0.522662	0.386	0.693	5.6399e-104	down
DYNC1I2	1.56408e-108	0.575724	0.594	0.588	6.73572e-104	up
LINC00365	1.7213e-108	-0.353353	0.037	0.296	7.41277e-104	down
PHACTR2	1.73921e-108	-0.723308	0.452	0.789	7.4899e-104	down
CASP7	1.90843e-108	-0.530599	0.216	0.533	8.21864e-104	down
CENPK	2.0487e-108	0.555327	0.26	0.035	8.82275e-104	up
SH3BGRL2	2.20524e-108	-0.613223	0.33	0.662	9.49688e-104	down
FAM13A	2.27602e-108	-0.620574	0.176	0.501	9.80168e-104	down
COL17A1	2.3714e-108	-0.415117	0.034	0.285	1.02124e-103	down
GPRC5A	2.44639e-108	-1.25034	0.273	0.614	1.05354e-103	down
CRIPT	2.60482e-108	0.569294	0.411	0.275	1.12176e-103	up
CENPF	3.04789e-108	0.977335	0.248	0.029	1.31257e-103	up
NDUFB8	3.4371e-108	0.654281	0.559	0.462	1.48019e-103	up
XRCC5	4.24598e-108	0.502253	0.605	0.656	1.82853e-103	up
STARD13	4.92746e-108	-0.59477	0.123	0.426	2.12201e-103	down
PRAP1	5.92552e-108	0.602941	0.197	0.009	2.55183e-103	up
OAS1	6.75064e-108	-0.682449	0.267	0.598	2.90716e-103	down
CKAP2	6.84789e-108	0.607748	0.267	0.043	2.94904e-103	up
MRPS23	7.24133e-108	0.62597	0.414	0.227	3.11848e-103	up
DEPDC1B	7.29863e-108	0.459436	0.207	0.011	3.14316e-103	up
FOXA2	7.30712e-108	-0.573321	0.206	0.538	3.14681e-103	down
NCAPH	7.69048e-108	0.421676	0.206	0.013	3.31191e-103	up
IDH2	8.22622e-108	0.917451	0.544	0.29	3.54262e-103	up
METTL5	8.4867e-108	0.685927	0.495	0.343	3.6548e-103	up
RWDD1	9.83806e-108	0.711743	0.546	0.429	4.23676e-103	up
TSHZ3	1.02892e-107	0.345576	0.189	0.008	4.43103e-103	up
RRM2	1.15105e-107	0.80024	0.23	0.031	4.95699e-103	up
CCND1	1.27343e-107	-0.597902	0.295	0.629	5.48405e-103	down
SYF2	1.75789e-107	0.698379	0.558	0.468	7.57034e-103	up
BRI3	2.49118e-107	0.671254	0.76	0.75	1.07283e-102	up
LDHA	2.5756e-107	0.68214	0.661	0.67	1.10918e-102	up
LMO4	2.57621e-107	-0.678428	0.378	0.693	1.10944e-102	down
CTSB	2.6396e-107	0.611251	0.502	0.552	1.13674e-102	up
FHIT	3.04729e-107	-0.838806	0.205	0.546	1.31232e-102	down
TSPAN6	3.78481e-107	0.544007	0.315	0.174	1.62993e-102	up
KIF4A	3.94785e-107	0.456743	0.212	0.013	1.70014e-102	up
ASPM	4.42054e-107	0.673504	0.212	0.013	1.9037e-102	up
LARP4B	5.93869e-107	-0.606213	0.357	0.704	2.5575e-102	down
CCNI	6.29959e-107	0.693669	0.712	0.68	2.71292e-102	up
NPAS2	6.84089e-107	-0.583649	0.321	0.678	2.94603e-102	down
ENSG00000276490	7.35385e-107	-0.493851	0.08	0.332	3.16694e-102	down
ARPC4	7.43706e-107	0.693891	0.609	0.556	3.20277e-102	up
ZNHIT3	7.70067e-107	0.573064	0.386	0.2	3.31629e-102	up
FNBP4	8.80894e-107	-0.684574	0.28	0.612	3.79357e-102	down
SERINC3	8.8344e-107	0.577381	0.505	0.471	3.80453e-102	up
MARCHF6	8.88143e-107	-0.622925	0.327	0.671	3.82479e-102	down
TIMM13	1.00557e-106	0.610568	0.518	0.439	4.33049e-102	up
CMIP	1.03296e-106	-0.583605	0.31	0.656	4.44843e-102	down
MRPL18	1.07305e-106	0.704892	0.636	0.594	4.62109e-102	up
HNRNPM	1.09628e-106	0.620211	0.61	0.579	4.72114e-102	up
STS	1.11229e-106	-0.669368	0.2	0.53	4.79006e-102	down
DLGAP5	1.12614e-106	0.4292	0.201	0.009	4.84971e-102	up
DDX3Y	1.13933e-106	0.282743	0.158	0.003	4.9065e-102	up
NORAD	1.18229e-106	0.62961	0.533	0.54	5.09153e-102	up
MRPS15	1.32459e-106	0.653543	0.505	0.365	5.70434e-102	up
STAT2	1.51531e-106	-0.556952	0.216	0.545	6.52569e-102	down
HEBP1	1.90076e-106	0.516608	0.357	0.258	8.18561e-102	up
ST13	2.13378e-106	0.640529	0.604	0.542	9.18912e-102	up
CLU	2.14309e-106	0.938373	0.227	0.313	9.22923e-102	up
UFD1	3.93335e-106	0.612499	0.494	0.382	1.6939e-101	up
DDC	4.71846e-106	0.5007	0.228	0.021	2.032e-101	up
ENSG00000262979	5.70029e-106	-0.43119	0.049	0.299	2.45483e-101	down
SKIL	5.83462e-106	-0.557505	0.406	0.73	2.51268e-101	down
NDUFB3	5.84991e-106	0.657809	0.601	0.527	2.51926e-101	up
MRPS10	6.31179e-106	0.556083	0.438	0.293	2.71817e-101	up
UBE2V2	7.47544e-106	0.605533	0.512	0.418	3.2193e-101	up
RCOR1	1.06346e-105	-0.756042	0.337	0.669	4.5798e-101	down
TUBA5P	1.08349e-105	0.401147	0.222	0.016	4.66603e-101	up
APOL1	1.11128e-105	-0.867104	0.23	0.569	4.78575e-101	down
TBC1D22A	1.36533e-105	-0.732467	0.321	0.658	5.8798e-101	down
NDUFS8	1.45502e-105	0.697225	0.572	0.48	6.26603e-101	up
TFAP2A	1.52247e-105	0.275859	0.17	0.003	6.5565e-101	up
FOSL1	1.7234e-105	-0.633806	0.141	0.452	7.42181e-101	down
ERBB3	1.81095e-105	-0.43558	0.346	0.688	7.79885e-101	down
CWH43	2.88362e-105	-0.323804	0.027	0.257	1.24183e-100	down
LSM4	3.44267e-105	0.67215	0.532	0.415	1.48259e-100	up
TUBG1	3.72035e-105	0.570063	0.328	0.103	1.60217e-100	up
SIDT2	4.8131e-105	-0.417595	0.123	0.394	2.07276e-100	down
EEF1A1	5.22393e-105	0.711148	0.954	0.924	2.24968e-100	up
RTRAF	5.4162e-105	0.629976	0.588	0.524	2.33249e-100	up
EEF1AKMT4	6.99648e-105	0.53838	0.292	0.061	3.01303e-100	up
PPP2R3A	7.66423e-105	-0.544981	0.144	0.423	3.3006e-100	down
MRPS28	8.67966e-105	0.620846	0.333	0.083	3.7379e-100	up
ARHGEF12	9.82711e-105	-0.600904	0.3	0.64	4.23204e-100	down
FAM3B	1.05706e-104	-0.695987	0.462	0.75	4.55224e-100	down
ARF5	1.27444e-104	0.506213	0.49	0.434	5.48836e-100	up
DST	1.58352e-104	-0.382384	0.257	0.576	6.81941e-100	down
POLR2G	2.00703e-104	0.507627	0.42	0.287	8.64328e-100	up
CTBP2	2.11369e-104	-0.618123	0.336	0.683	9.10262e-100	down
DPY30	2.23075e-104	0.606607	0.494	0.357	9.60673e-100	up
MED13L	2.6588e-104	-0.588946	0.376	0.725	1.14501e-99	down
GMNN	2.66172e-104	0.702915	0.37	0.166	1.14627e-99	up
MTX1	2.87221e-104	0.558408	0.336	0.13	1.23692e-99	up
MAL	2.93411e-104	-0.502029	0.039	0.298	1.26358e-99	down
FRMD3	3.39057e-104	-0.718269	0.087	0.355	1.46015e-99	down
AMTN	3.53618e-104	-0.325448	0.022	0.24	1.52285e-99	down
DUSP5	3.69244e-104	-0.604006	0.11	0.415	1.59015e-99	down
SEPHS2	3.70284e-104	0.690538	0.497	0.394	1.59463e-99	up
SDR16C5	5.03754e-104	-0.477544	0.08	0.372	2.16942e-99	down
SELENBP1	5.16812e-104	-0.583076	0.298	0.619	2.22565e-99	down
MAN2A1	6.07958e-104	-0.561049	0.244	0.566	2.61817e-99	down
PYCARD	6.26976e-104	0.687805	0.437	0.288	2.70007e-99	up
CDA	6.92277e-104	0.808637	0.22	0.017	2.98129e-99	up
ITGAV	6.99744e-104	-0.609317	0.32	0.662	3.01345e-99	down
TCF12	7.47588e-104	-0.619997	0.34	0.689	3.21949e-99	down
PGP	7.48279e-104	0.63386	0.438	0.226	3.22246e-99	up
CISD3	7.8881e-104	0.539661	0.508	0.471	3.39701e-99	up
YWHAE	8.76443e-104	0.549187	0.705	0.721	3.7744e-99	up
LARP1B	9.65997e-104	-0.604706	0.232	0.558	4.16007e-99	down
NCAPG	9.66582e-104	0.326126	0.196	0.01	4.16259e-99	up
HECTD1	1.11455e-103	-0.665611	0.41	0.746	4.79983e-99	down
ABHD3	1.18925e-103	-0.64464	0.308	0.655	5.12148e-99	down
JMJD1C	1.24573e-103	-0.510454	0.362	0.712	5.36474e-99	down
BTBD9	1.26482e-103	-0.720319	0.28	0.622	5.44693e-99	down
XRCC6	1.29254e-103	0.612185	0.556	0.485	5.56631e-99	up
DRAP1	1.43234e-103	0.659885	0.459	0.3	6.16838e-99	up
CCDC144NL-AS1	1.44584e-103	0.62927	0.216	0.017	6.22652e-99	up
PTPRR	1.55099e-103	-0.544252	0.044	0.307	6.67932e-99	down
MRPL36	1.56851e-103	0.650006	0.449	0.29	6.75479e-99	up
GCNT4	1.86236e-103	-0.438627	0.071	0.347	8.02023e-99	down
DECR1	2.06807e-103	0.547204	0.57	0.548	8.90615e-99	up
SOCS3	2.24254e-103	-0.461969	0.21	0.528	9.6575e-99	down
MTMR10	2.69156e-103	-0.476905	0.146	0.433	1.15912e-98	down
SMIM24	3.05731e-103	-0.567138	0.426	0.717	1.31663e-98	down
CPVL	3.19427e-103	0.434449	0.203	0.011	1.37561e-98	up
NDUFAF3	4.10704e-103	0.50524	0.447	0.373	1.76869e-98	up
SGO2	4.58582e-103	0.489467	0.244	0.027	1.97488e-98	up
TMEM160	6.88063e-103	0.684261	0.48	0.291	2.96315e-98	up
APOA1	7.1416e-103	1.92645	0.254	0.083	3.07553e-98	up
TOMM7	7.16074e-103	0.735559	0.685	0.612	3.08377e-98	up
LINC00355	8.19633e-103	0.587729	0.184	0.009	3.52975e-98	up
CNIH1	9.94173e-103	0.578498	0.44	0.292	4.28141e-98	up
COX20	1.00388e-102	0.65246	0.505	0.377	4.32322e-98	up
RIOK3	1.06373e-102	-0.580746	0.431	0.727	4.58096e-98	down
ISG15	1.07316e-102	-0.872249	0.31	0.65	4.62158e-98	down
CLK1	1.2343e-102	-0.579822	0.277	0.615	5.31552e-98	down
DNPH1	1.58954e-102	0.659859	0.488	0.378	6.84533e-98	up
SP100	2.0609e-102	-0.522183	0.35	0.68	8.87526e-98	down
CHD2	2.23183e-102	-0.561431	0.3	0.639	9.61139e-98	down
WLS	3.10794e-102	-0.418429	0.184	0.495	1.33844e-97	down
PARP12	4.69988e-102	-0.431502	0.138	0.437	2.024e-97	down
BAIAP2	4.93442e-102	-0.598405	0.163	0.458	2.12501e-97	down
DKC1	5.16757e-102	0.661584	0.414	0.203	2.22541e-97	up
HDAC9	6.46172e-102	-0.584806	0.089	0.385	2.78274e-97	down
TRIAP1	6.55769e-102	0.578574	0.353	0.166	2.82407e-97	up
NDUFS4	7.74798e-102	0.527589	0.551	0.52	3.33667e-97	up
HMMR	1.11829e-101	0.489244	0.209	0.019	4.81594e-97	up
KDM6A	1.28276e-101	-0.603024	0.318	0.669	5.52419e-97	down
NCOA7	1.34608e-101	-0.489993	0.37	0.686	5.79688e-97	down
MLEC	1.4891e-101	0.685586	0.528	0.414	6.41281e-97	up
LSR	1.5005e-101	-0.476665	0.395	0.706	6.46189e-97	down
NDUFA1	1.96387e-101	0.721388	0.759	0.712	8.4574e-97	up
HAT1	2.27742e-101	0.649681	0.445	0.267	9.80773e-97	up
SPAG5	2.37884e-101	0.415972	0.19	0.008	1.02445e-96	up
EPN1	3.65991e-101	-0.468094	0.341	0.643	1.57614e-96	down
ATP5F1B	3.73122e-101	0.6606	0.719	0.703	1.60685e-96	up
ENSG00000246596	3.85904e-101	-0.654691	0.163	0.452	1.6619e-96	down
UBE2H	4.07603e-101	-0.705156	0.408	0.721	1.75534e-96	down
SOX9	4.17957e-101	-0.573556	0.166	0.488	1.79993e-96	down
COPRS	4.43097e-101	0.682997	0.422	0.206	1.9082e-96	up
SLC25A25-AS1	4.72629e-101	-0.418666	0.107	0.398	2.03538e-96	down
RPS27L	5.15661e-101	0.64676	0.676	0.661	2.22069e-96	up
SDHC	5.51286e-101	0.565098	0.556	0.492	2.37411e-96	up
MPZL3	6.94209e-101	-0.697387	0.224	0.524	2.98961e-96	down
BRAF	7.59083e-101	-0.680925	0.29	0.611	3.26899e-96	down
ACTL6A	1.03204e-100	0.651968	0.445	0.216	4.44448e-96	up
NKX6-2	1.08615e-100	-0.431654	0.034	0.284	4.6775e-96	down
AXDND1	1.16978e-100	-0.418418	0.087	0.366	5.03765e-96	down
PPP1R13B	1.25788e-100	-0.727407	0.276	0.611	5.41705e-96	down
TMEM63B	1.40307e-100	-0.571083	0.23	0.532	6.04231e-96	down
RSRP1	1.40479e-100	-0.661084	0.328	0.659	6.04971e-96	down
PLAAT2	1.53098e-100	-0.559688	0.067	0.332	6.59317e-96	down
PSMC4	1.5669e-100	0.69855	0.497	0.328	6.74785e-96	up
BRIX1	1.87735e-100	0.554256	0.372	0.182	8.08482e-96	up
TOMM22	2.03042e-100	0.616328	0.465	0.328	8.74399e-96	up
MRPL3	2.25407e-100	0.646734	0.507	0.355	9.70717e-96	up
KIAA1217	2.4599e-100	-0.556627	0.27	0.618	1.05936e-95	down
RBM6	2.76112e-100	-0.579219	0.325	0.669	1.18907e-95	down
CAMLG	2.97852e-100	0.657443	0.482	0.278	1.2827e-95	up
H3C2	3.46031e-100	0.473542	0.166	0.003	1.49018e-95	up
CPEB2	3.58292e-100	-0.51785	0.12	0.399	1.54298e-95	down
CENPM	4.16251e-100	0.808687	0.337	0.107	1.79258e-95	up
TMED4	4.73473e-100	0.574631	0.48	0.385	2.03901e-95	up
WWP2	5.55863e-100	-0.572805	0.265	0.587	2.39382e-95	down
SEMA3C	5.70608e-100	-0.514181	0.141	0.453	2.45732e-95	down
CACFD1	6.12489e-100	-0.468101	0.168	0.476	2.63769e-95	down
DPYD	6.47241e-100	-0.645795	0.319	0.663	2.78734e-95	down
MT1M	6.64499e-100	-0.610431	0.067	0.343	2.86166e-95	down
GPN3	7.43244e-100	0.523769	0.335	0.093	3.20078e-95	up
PRDM16	7.43496e-100	-0.593191	0.213	0.531	3.20186e-95	down
CCL20	1.08737e-99	2.03256	0.305	0.103	4.68278e-95	up
CITED4	1.09654e-99	0.795776	0.355	0.104	4.72223e-95	up
ENSG00000284797	1.11059e-99	-0.357004	0.08	0.355	4.78274e-95	down
RALGAPA2	1.12129e-99	-0.66278	0.309	0.647	4.82882e-95	down
CTSA	1.22996e-99	0.502929	0.389	0.351	5.29684e-95	up
DEPDC1	1.27242e-99	0.380386	0.174	0.005	5.47968e-95	up
TNFRSF14	1.2832e-99	-0.4953	0.207	0.526	5.52608e-95	down
RIPK1	1.8738e-99	-0.681067	0.267	0.572	8.06954e-95	down
ECT2	1.97662e-99	0.587232	0.334	0.166	8.51233e-95	up
COLCA1	2.00301e-99	-0.376316	0.098	0.385	8.62596e-95	down
CDCP1	2.34099e-99	-0.517381	0.257	0.573	1.00815e-94	down
CAT	3.09712e-99	0.565401	0.434	0.362	1.33378e-94	up
WWC2	3.26573e-99	-0.447731	0.115	0.41	1.40639e-94	down
TIMM17B	4.02691e-99	0.625479	0.432	0.275	1.73419e-94	up
EIF4G3	4.75413e-99	-0.512125	0.399	0.728	2.04737e-94	down
PPM1G	5.79986e-99	0.595318	0.48	0.403	2.49771e-94	up
ASXL1	6.07297e-99	0.74404	0.538	0.413	2.61532e-94	up
PRSS22	7.31881e-99	0.891505	0.304	0.209	3.15185e-94	up
NDUFAF8	9.15487e-99	0.644498	0.462	0.266	3.94255e-94	up
DPP4	9.36616e-99	0.410598	0.186	0.008	4.03354e-94	up
BLNK	9.9774e-99	-0.415205	0.135	0.435	4.29677e-94	down
KCNQ1OT1	1.02666e-98	-0.705884	0.163	0.477	4.42133e-94	down
KIF16B	1.2766e-98	-0.533252	0.171	0.455	5.49769e-94	down
MYL9	1.29996e-98	0.73897	0.323	0.072	5.59826e-94	up
CLNS1A	1.39582e-98	0.618183	0.459	0.282	6.0111e-94	up
PRR11	1.6326e-98	0.479107	0.21	0.018	7.03078e-94	up
GLTPD2	1.84366e-98	0.334308	0.176	0.006	7.93974e-94	up
TSPY3	2.45135e-98	0.347894	0.144	0	1.05567e-93	up
H3C8	2.76503e-98	0.456534	0.181	0.008	1.19076e-93	up
PAICS	2.87516e-98	0.636758	0.381	0.156	1.23819e-93	up
FAAP24	3.41096e-98	0.406106	0.221	0.02	1.46893e-93	up
BOLA3	3.46187e-98	0.518814	0.394	0.285	1.49085e-93	up
ADAM9	4.26722e-98	-0.541726	0.358	0.682	1.83768e-93	down
PPP1R14A	4.4844e-98	0.516144	0.219	0.02	1.93121e-93	up
EIF3I	5.55532e-98	0.608721	0.559	0.492	2.3924e-93	up
RBP1	7.43231e-98	1.04926	0.245	0.031	3.20072e-93	up
BIRC6	8.16717e-98	-0.460382	0.36	0.694	3.51719e-93	down
OAT	9.53094e-98	0.682482	0.535	0.524	4.1045e-93	up
KIF2C	1.13294e-97	0.357551	0.176	0.007	4.879e-93	up
DUSP23	1.2435e-97	0.594398	0.43	0.27	5.35514e-93	up
SSNA1	1.33871e-97	0.571835	0.475	0.373	5.76515e-93	up
ENSG00000204929	1.61975e-97	-0.722576	0.043	0.281	6.97543e-93	down
MEF2A	1.75147e-97	-0.629933	0.303	0.628	7.54272e-93	down
FAM171A1	1.91717e-97	-0.504153	0.164	0.477	8.25627e-93	down
DAPK2	2.0944e-97	-0.747292	0.182	0.476	9.01952e-93	down
DYNC1H1	2.24717e-97	-0.551482	0.321	0.651	9.67746e-93	down
DGKD	2.81298e-97	-0.651658	0.227	0.53	1.21141e-92	down
DNMBP-AS1	3.87191e-97	-0.424746	0.044	0.274	1.66744e-92	down
HNRNPR	4.7246e-97	0.585246	0.564	0.538	2.03465e-92	up
MIA2	4.81557e-97	-0.566343	0.327	0.655	2.07382e-92	down
ENSG00000229618	5.18309e-97	1.64448	0.289	0.056	2.2321e-92	up
NHP2	5.92471e-97	0.714773	0.467	0.279	2.55148e-92	up
USP54	6.68665e-97	-0.614496	0.226	0.554	2.87961e-92	down
MON2	7.48455e-97	-0.624915	0.282	0.601	3.22322e-92	down
PDE8A	9.04205e-97	-0.640704	0.265	0.582	3.89396e-92	down
SNF8	1.06576e-96	0.548518	0.475	0.371	4.58971e-92	up
BEX3	1.15282e-96	0.416306	0.252	0.266	4.96464e-92	up
PTGR1	1.21334e-96	-0.899163	0.439	0.732	5.22525e-92	down
UBE2A	1.24409e-96	0.613297	0.503	0.378	5.35766e-92	up
BMPR2	1.27173e-96	-0.547632	0.292	0.629	5.47671e-92	down
LGALS3	1.39627e-96	0.866277	0.86	0.858	6.01304e-92	up
PSMD7	1.5321e-96	0.588221	0.567	0.498	6.59799e-92	up
PSMG2	1.62538e-96	0.560664	0.508	0.422	6.99972e-92	up
SYTL4	1.63289e-96	-0.465157	0.115	0.396	7.03203e-92	down
PSMC1	1.81769e-96	0.586408	0.498	0.394	7.8279e-92	up
ATP5PF	2.18326e-96	0.662229	0.707	0.669	9.40221e-92	up
SOX21	2.92171e-96	-0.422233	0.117	0.405	1.25823e-91	down
GTF2H5	2.93119e-96	0.539151	0.487	0.417	1.26232e-91	up
SSBP1	3.13062e-96	0.596939	0.575	0.536	1.3482e-91	up
KIAA2026	3.72961e-96	-0.527318	0.219	0.514	1.60616e-91	down
SEMA3E	4.32854e-96	-0.518207	0.07	0.331	1.86409e-91	down
MRPL12	4.5947e-96	0.544017	0.414	0.31	1.97871e-91	up
HOXA10	4.93173e-96	0.227147	0.145	0	2.12385e-91	no_diff
MRPL11	5.08579e-96	0.581741	0.419	0.262	2.1902e-91	up
SLC25A11	5.32357e-96	0.621786	0.453	0.308	2.29259e-91	up
ABCC1	5.75346e-96	-0.613359	0.245	0.563	2.47773e-91	down
STAG1	6.21041e-96	-0.140581	0.346	0.628	2.67451e-91	no_diff
PRELID1	7.47202e-96	0.595817	0.523	0.463	3.21782e-91	up
TSTD1	7.9433e-96	0.57588	0.478	0.374	3.42078e-91	up
MZT1	8.01703e-96	0.521904	0.326	0.103	3.45253e-91	up
PDCD6IP	9.14879e-96	-0.534699	0.365	0.662	3.93992e-91	down
OCIAD2	9.95392e-96	0.624363	0.64	0.626	4.28666e-91	up
PDGFA	1.0339e-95	-0.396364	0.141	0.425	4.4525e-91	down
APOE	1.12879e-95	1.29986	0.249	0.193	4.86114e-91	up
NR4A2	1.15054e-95	-0.533127	0.158	0.46	4.95481e-91	down
SREBF2	1.24722e-95	-0.656953	0.284	0.603	5.37115e-91	down
FLNB	1.31919e-95	-0.627667	0.281	0.602	5.68108e-91	down
KIFC1	1.34211e-95	0.404817	0.213	0.02	5.7798e-91	up
HSD17B2	1.44124e-95	0.726028	0.386	0.288	6.2067e-91	up
BICDL1	1.60282e-95	-0.653031	0.188	0.504	6.90254e-91	down
SMCHD1	1.87477e-95	-0.379059	0.378	0.699	8.07369e-91	down
BCL10	2.27199e-95	-0.520102	0.252	0.561	9.78434e-91	down
RPL39L	2.37633e-95	0.394602	0.26	0.047	1.02337e-90	up
TRA2A	2.40169e-95	-0.639513	0.372	0.689	1.03429e-90	down
ACKR4	2.48127e-95	-0.320086	0.06	0.312	1.06856e-90	down
NECTIN3	2.77188e-95	-0.41098	0.123	0.412	1.19371e-90	down
CHCHD5	3.20407e-95	0.507663	0.459	0.385	1.37983e-90	up
UBE2E3	4.29223e-95	0.554361	0.556	0.532	1.84845e-90	up
MPRIP	4.36122e-95	-0.579157	0.26	0.566	1.87816e-90	down
RDH12	4.43283e-95	-0.377292	0.044	0.283	1.909e-90	down
ZKSCAN1	4.53428e-95	-0.443481	0.333	0.635	1.95269e-90	down
B4GALT1	5.1935e-95	-0.709006	0.368	0.688	2.23658e-90	down
RPL7L1	5.41814e-95	0.590374	0.494	0.399	2.33332e-90	up
SPG11	6.43362e-95	-0.533328	0.248	0.56	2.77064e-90	down
TUT7	6.5876e-95	-0.498079	0.269	0.583	2.83695e-90	down
UNC5CL	6.81112e-95	-0.465765	0.142	0.423	2.93321e-90	down
DUXAP8.1	7.86766e-95	0.192886	0.148	0.002	3.38821e-90	no_diff
MIDN	9.29182e-95	-0.609321	0.418	0.711	4.00152e-90	down
CORO2A	9.6359e-95	-0.520225	0.214	0.517	4.1497e-90	down
HNRNPD	1.08308e-94	0.428737	0.637	0.708	4.66428e-90	up
SRSF10	1.1428e-94	0.528671	0.528	0.508	4.92148e-90	up
EIF4EBP1	1.24709e-94	0.65668	0.422	0.231	5.3706e-90	up
AURKA	1.27233e-94	0.499854	0.244	0.066	5.47928e-90	up
MRPS36	1.35567e-94	0.548917	0.543	0.472	5.83819e-90	up
DLD	1.85562e-94	0.505044	0.422	0.329	7.99121e-90	up
MOB3B	1.99379e-94	-0.549266	0.182	0.476	8.58624e-90	down
NEK2	2.0469e-94	0.343351	0.175	0.007	8.81499e-90	up
ENSA	2.24549e-94	0.546654	0.624	0.626	9.67019e-90	up
GUK1	2.27594e-94	0.541027	0.654	0.675	9.80132e-90	up
MAML3	2.49944e-94	-0.644423	0.236	0.561	1.07639e-89	down
ZFAS1	2.81141e-94	0.799359	0.677	0.595	1.21073e-89	up
KDM2A	3.06918e-94	-0.576266	0.338	0.669	1.32174e-89	down
PMF1	3.60599e-94	0.625313	0.439	0.245	1.55292e-89	up
SYTL5	4.37881e-94	-0.304298	0.037	0.268	1.88573e-89	down
COX4I1	5.64046e-94	0.725193	0.844	0.777	2.42906e-89	up
RAB10	6.7165e-94	-0.713407	0.524	0.79	2.89246e-89	down
MACC1	8.81194e-94	-0.601364	0.181	0.486	3.79486e-89	down
SSBP3	8.95629e-94	-0.542578	0.329	0.635	3.85703e-89	down
GATA6-AS1	1.03948e-93	-0.458825	0.102	0.371	4.47652e-89	down
SUPT16H	1.12414e-93	0.672193	0.432	0.304	4.84109e-89	up
B3GNT6	1.22946e-93	-0.359299	0.039	0.263	5.29467e-89	down
PHB	1.38727e-93	0.658064	0.51	0.383	5.97426e-89	up
HSP90B1	1.55261e-93	0.744423	0.665	0.729	6.68633e-89	up
MT-ATP8	1.86768e-93	-0.157373	0.544	0.828	8.04315e-89	no_diff
PLK3	2.13086e-93	-0.505595	0.143	0.437	9.17657e-89	down
MCFD2	2.99817e-93	0.606339	0.435	0.295	1.29116e-88	up
PDIA6	3.52952e-93	0.611964	0.604	0.605	1.51999e-88	up
LGALS2	3.60977e-93	0.66349	0.281	0.138	1.55455e-88	up
MAGOH	3.80106e-93	0.515053	0.446	0.351	1.63693e-88	up
MFAP2	3.83151e-93	0.286231	0.141	0.001	1.65004e-88	up
TTC3	4.97677e-93	-0.548717	0.372	0.674	2.14325e-88	down
SMAD3	5.30252e-93	-0.70768	0.29	0.613	2.28353e-88	down
BPIFB1	5.64529e-93	-0.613183	0.114	0.407	2.43114e-88	down
SLC6A20	5.75879e-93	-0.380099	0.041	0.262	2.48002e-88	down
PUDP	6.01111e-93	-0.639354	0.287	0.593	2.58869e-88	down
SNCG	6.06944e-93	0.469474	0.158	0.004	2.6138e-88	up
CTSZ	6.07953e-93	0.687684	0.475	0.312	2.61815e-88	up
FAAP20	6.15684e-93	0.598118	0.467	0.328	2.65144e-88	up
TMEM259	8.25887e-93	-0.551543	0.238	0.531	3.55668e-88	down
EPSTI1	1.07315e-92	-0.519914	0.273	0.591	4.62152e-88	down
DOCK1	1.13272e-92	-0.570793	0.267	0.598	4.87806e-88	down
ID3	1.26033e-92	-0.540561	0.171	0.482	5.42761e-88	down
CTNNBIP1	1.34661e-92	0.522288	0.457	0.394	5.79919e-88	up
FAM136A	1.57107e-92	0.593487	0.454	0.326	6.76583e-88	up
TBCB	1.58488e-92	0.676041	0.477	0.287	6.8253e-88	up
RGS7	1.79764e-92	-0.638152	0.053	0.311	7.74155e-88	down
TMEM208	1.87065e-92	0.524058	0.505	0.426	8.05595e-88	up
GLRX5	1.92901e-92	0.570134	0.483	0.382	8.30728e-88	up
SLC39A4	2.12515e-92	0.542027	0.309	0.253	9.15197e-88	up
ETV4	2.18946e-92	0.334321	0.177	0.01	9.42892e-88	up
SESTD1	2.21072e-92	0.734043	0.416	0.211	9.52047e-88	up
RNASEH2C	2.27534e-92	0.581995	0.421	0.27	9.79876e-88	up
DUXAP10	3.08042e-92	0.214015	0.163	0.009	1.32658e-87	no_diff
TPM1	3.30132e-92	0.476571	0.659	0.731	1.42171e-87	up
SNX24	4.03016e-92	-0.457504	0.173	0.46	1.73559e-87	down
CKAP2L	4.15732e-92	0.271877	0.168	0.007	1.79035e-87	up
POLR2E	5.21162e-92	0.582769	0.466	0.33	2.24438e-87	up
AHCYL1	5.89282e-92	-0.577847	0.368	0.647	2.53774e-87	down
UVSSA	6.01151e-92	-0.49272	0.181	0.453	2.58886e-87	down
EXOC3L4	6.29519e-92	-0.469739	0.11	0.38	2.71102e-87	down
USP53	8.80783e-92	-0.478643	0.201	0.508	3.79309e-87	down
RAP1GAP2	1.01518e-91	-0.603797	0.173	0.466	4.37186e-87	down
AADAC	1.14169e-91	-0.153124	0.121	0.349	4.91668e-87	no_diff
SRPK1	1.20768e-91	0.630539	0.576	0.512	5.20089e-87	up
SPAG9	1.35942e-91	-0.831994	0.423	0.708	5.85434e-87	down
NR2F2	1.42429e-91	-0.550011	0.233	0.538	6.13373e-87	down
NT5C3B	1.50822e-91	0.484406	0.303	0.089	6.49514e-87	up
CKAP5	1.60221e-91	0.612708	0.369	0.244	6.89991e-87	up
SURF2	1.61483e-91	0.486036	0.323	0.152	6.95425e-87	up
FOXM1	1.93831e-91	0.344643	0.211	0.02	8.34731e-87	up
LGMN	2.05774e-91	-0.512233	0.31	0.604	8.86167e-87	down
SLC10A7	2.2585e-91	-0.505761	0.181	0.465	9.72622e-87	down
CDC42SE2	2.73844e-91	-0.371173	0.305	0.617	1.17931e-86	down
JPT1	2.8497e-91	0.757613	0.8	0.773	1.22723e-86	up
RBM5	2.9876e-91	-0.536286	0.251	0.547	1.28661e-86	down
LSM14A	3.02312e-91	0.583933	0.493	0.453	1.30191e-86	up
LGR4	3.09323e-91	-0.517743	0.294	0.627	1.3321e-86	down
STK17B	3.16917e-91	-0.358934	0.257	0.549	1.3648e-86	down
NQO2	3.56877e-91	0.730163	0.454	0.207	1.53689e-86	up
MT-CO3	3.68588e-91	0.224353	0.981	0.994	1.58732e-86	no_diff
C19orf12	3.96075e-91	0.661252	0.362	0.156	1.7057e-86	up
ETFB	4.89658e-91	0.444086	0.556	0.595	2.10871e-86	up
DENND1A	4.91162e-91	-0.651302	0.285	0.606	2.11519e-86	down
PICALM	4.9254e-91	-0.285207	0.368	0.664	2.12112e-86	down
IGSF9	5.56973e-91	-0.460749	0.105	0.347	2.39861e-86	down
RAB32	5.62097e-91	0.633556	0.391	0.303	2.42067e-86	up
IER3	6.16622e-91	-0.487656	0.441	0.741	2.65548e-86	down
MOSPD3	7.16897e-91	0.499746	0.303	0.106	3.08732e-86	up
SCP2	8.58468e-91	-0.630508	0.533	0.755	3.69699e-86	down
RND1	1.04555e-90	-0.51628	0.123	0.414	4.50268e-86	down
TUFM	1.18283e-90	0.597289	0.564	0.483	5.09387e-86	up
GCSH	1.22585e-90	0.470778	0.297	0.082	5.27913e-86	up
SDCBP	1.24e-90	0.467649	0.688	0.76	5.34005e-86	up
B4GALT5	1.90682e-90	-0.61652	0.339	0.654	8.2117e-86	down
MRPS18C	1.96017e-90	0.503027	0.464	0.384	8.44147e-86	up
COG7	2.2193e-90	-0.424779	0.16	0.428	9.55743e-86	down
MAF1	2.22521e-90	0.587844	0.415	0.272	9.58288e-86	up
ZMIZ1	2.40831e-90	-0.527572	0.229	0.507	1.03714e-85	down
RNASET2	2.77645e-90	0.457626	0.48	0.48	1.19568e-85	up
KIAA1109	2.98221e-90	-0.49111	0.208	0.501	1.28429e-85	down
ANAPC16	3.43664e-90	0.561888	0.642	0.638	1.47999e-85	up
KIF20B	3.75672e-90	0.519339	0.241	0.059	1.61783e-85	up
RPS6KA2	3.83406e-90	-0.414319	0.092	0.357	1.65114e-85	down
OGDH	4.98976e-90	-0.545124	0.328	0.627	2.14884e-85	down
DCAF13	6.38833e-90	0.60398	0.406	0.211	2.75113e-85	up
PDCD2	6.74931e-90	0.560389	0.437	0.283	2.90659e-85	up
SNRPB2	7.74292e-90	0.474627	0.504	0.479	3.33449e-85	up
MACROH2A1	1.01837e-89	0.532163	0.615	0.605	4.3856e-85	up
ATP5MC1	1.08168e-89	0.649987	0.583	0.532	4.65825e-85	up
LRRFIP1	1.14107e-89	-0.490712	0.49	0.772	4.91403e-85	down
MET	1.15427e-89	-0.430428	0.214	0.505	4.97087e-85	down
PTK2B	1.19452e-89	-0.478769	0.232	0.54	5.14418e-85	down
EFNA1	1.20072e-89	-0.395314	0.324	0.622	5.17091e-85	down
IST1	1.39695e-89	-0.524729	0.308	0.611	6.01596e-85	down
ARF3	1.42178e-89	0.613499	0.451	0.285	6.12291e-85	up
PSAP	1.46088e-89	-0.0847366	0.524	0.769	6.29128e-85	no_diff
COMMD4	1.55228e-89	0.440514	0.399	0.312	6.68489e-85	up
SSTR1	1.76778e-89	-0.339124	0.072	0.328	7.61295e-85	down
ATXN1	1.80646e-89	-0.467999	0.337	0.657	7.77953e-85	down
OST4	1.81289e-89	0.657518	0.71	0.665	7.80723e-85	up
XG	1.87527e-89	0.435812	0.163	0.007	8.07584e-85	up
NIPBL	2.17207e-89	-0.480478	0.384	0.709	9.35402e-85	down
ZFP36L2	2.47588e-89	-0.691051	0.476	0.771	1.06624e-84	down
APOD	4.69884e-89	0.581065	0.164	0.007	2.02355e-84	up
TMC4	4.72221e-89	-0.475668	0.256	0.565	2.03362e-84	down
UBE2J1	4.85887e-89	-0.392303	0.297	0.574	2.09247e-84	down
APOL2	4.90169e-89	-0.568044	0.162	0.436	2.11091e-84	down
DSCC1	5.86845e-89	0.351129	0.178	0.01	2.52725e-84	up
PLK1	6.24709e-89	0.429252	0.192	0.015	2.69031e-84	up
COTL1	6.98112e-89	-0.446635	0.447	0.728	3.00642e-84	down
DHX32	7.36291e-89	-0.487375	0.196	0.488	3.17084e-84	down
VPS37B	8.31234e-89	-0.473274	0.201	0.499	3.57971e-84	down
TMEM14A	9.13735e-89	0.455903	0.422	0.353	3.935e-84	up
MAPRE2	1.0123e-88	-0.516156	0.239	0.54	4.35946e-84	down
STX12	1.05088e-88	-0.49291	0.341	0.629	4.52562e-84	down
MKLN1	1.09123e-88	-0.509344	0.335	0.651	4.69937e-84	down
IGHM	1.3166e-88	-0.873166	0.13	0.422	5.66993e-84	down
NT5C3A	1.4087e-88	-0.600249	0.356	0.634	6.06657e-84	down
AP1G1	1.4377e-88	-0.559714	0.294	0.586	6.19148e-84	down
PDCD10	1.54341e-88	0.557784	0.533	0.484	6.64671e-84	up
ZZEF1	1.55935e-88	-0.561302	0.244	0.534	6.71536e-84	down
NAMPT	1.6354e-88	-0.383208	0.541	0.793	7.04283e-84	down
POLR1D	1.64666e-88	0.543416	0.564	0.523	7.09135e-84	up
JAGN1	1.68997e-88	0.534432	0.46	0.393	7.27786e-84	up
SNAPIN	1.75474e-88	0.448291	0.32	0.157	7.55678e-84	up
MBNL1	1.8853e-88	0.0907993	0.477	0.713	8.11903e-84	no_diff
CDCA5	2.04196e-88	0.236518	0.153	0.004	8.7937e-84	no_diff
BCAR1	2.15302e-88	-0.376258	0.199	0.48	9.27198e-84	down
PEAK1	2.41723e-88	-0.601226	0.249	0.557	1.04098e-83	down
DAPK1	2.48689e-88	-0.610772	0.22	0.527	1.07098e-83	down
MARCKS	2.58392e-88	-0.598171	0.515	0.77	1.11276e-83	down
GLRX3	2.58437e-88	0.519977	0.507	0.411	1.11296e-83	up
BNIP3	2.6754e-88	0.684584	0.335	0.101	1.15216e-83	up
ABCF1	3.14259e-88	0.485799	0.47	0.451	1.35336e-83	up
BUB1B	3.7226e-88	0.228941	0.166	0.007	1.60314e-83	no_diff
C6orf132	3.97615e-88	-0.508375	0.3	0.593	1.71233e-83	down
PARD3	4.09435e-88	-0.312844	0.356	0.663	1.76323e-83	down
VPS26A	5.06223e-88	0.434171	0.482	0.444	2.18005e-83	up
CD164	6.13187e-88	-0.595108	0.549	0.789	2.64069e-83	down
CXCL16	7.41193e-88	0.611212	0.425	0.324	3.19195e-83	up
ARHGAP24	7.74126e-88	-0.646671	0.176	0.476	3.33377e-83	down
MTCYBP35	8.15599e-88	0.96961	0.184	0.015	3.51238e-83	up
NSD3	8.40966e-88	-0.384663	0.385	0.694	3.62162e-83	down
POLD2	8.50781e-88	0.601906	0.408	0.252	3.66389e-83	up
EGFL7	8.51383e-88	0.459276	0.234	0.031	3.66648e-83	up
SECTM1	9.7592e-88	-0.402864	0.076	0.331	4.2028e-83	down
PGD	9.97064e-88	0.551057	0.432	0.321	4.29386e-83	up
PARP4	1.02177e-87	-0.583211	0.328	0.631	4.40025e-83	down
ENSG00000288047	1.15056e-87	-0.478491	0.09	0.359	4.95487e-83	down
BAG3	1.15515e-87	-0.675425	0.244	0.549	4.97467e-83	down
TALDO1	1.47864e-87	0.58074	0.678	0.667	6.36778e-83	up
ACOT11	1.53044e-87	-0.402584	0.164	0.431	6.59082e-83	down
ENSG00000250453	1.84884e-87	0.377513	0.148	0.005	7.96203e-83	up
RUNX1	2.04055e-87	0.303807	0.448	0.636	8.78762e-83	up
LINC02109	2.27628e-87	0.950921	0.205	0.021	9.8028e-83	up
SSRP1	2.61066e-87	0.540342	0.388	0.232	1.12428e-82	up
IFIH1	3.66406e-87	-0.422807	0.159	0.436	1.57793e-82	down
EIF3K	4.54067e-87	0.601636	0.657	0.622	1.95544e-82	up
DANT2	4.5426e-87	-0.628684	0.151	0.418	1.95627e-82	down
ACOX3	4.74455e-87	-0.381391	0.115	0.341	2.04324e-82	down
SLC44A3	5.2478e-87	-0.419983	0.165	0.433	2.25996e-82	down
ERGIC1	5.62822e-87	-0.453613	0.357	0.644	2.42379e-82	down
GCC2	6.11572e-87	-0.46134	0.398	0.69	2.63373e-82	down
HSH2D	6.12283e-87	-0.466902	0.135	0.404	2.6368e-82	down
AK2	6.59252e-87	0.431233	0.528	0.525	2.83907e-82	up
KANSL1	6.96953e-87	-0.351384	0.348	0.655	3.00143e-82	down
EIF1AX	7.3422e-87	0.560789	0.623	0.608	3.16192e-82	up
RNF7	9.60731e-87	0.53791	0.548	0.497	4.13739e-82	up
GBP1	1.10244e-86	-0.421088	0.19	0.481	4.74766e-82	down
MIR29B2CHG	1.19005e-86	-0.490498	0.136	0.396	5.12493e-82	down
RASGEF1B	1.20058e-86	-0.456868	0.232	0.542	5.1703e-82	down
AKR1C3	1.86191e-86	-0.891435	0.511	0.759	8.01833e-82	down
CENPN	1.95849e-86	0.484002	0.284	0.071	8.43423e-82	up
MAGED2	2.61089e-86	0.517173	0.399	0.276	1.12438e-81	up
TTR	2.74618e-86	1.77456	0.17	0.069	1.18264e-81	up
PFKP	3.20666e-86	-0.481445	0.175	0.473	1.38095e-81	down
PARPBP	3.32326e-86	0.314799	0.221	0.031	1.43116e-81	up
BCL2L14	3.41665e-86	-0.406811	0.149	0.425	1.47138e-81	down
ANLN	3.54511e-86	0.579672	0.238	0.04	1.5267e-81	up
ATP5MK	4.11249e-86	0.683804	0.766	0.709	1.77104e-81	up
MRPL4	4.57655e-86	0.497776	0.392	0.275	1.97089e-81	up
PER2	4.60568e-86	-0.525204	0.204	0.474	1.98344e-81	down
NR5A2	5.26411e-86	0.372014	0.189	0.016	2.26699e-81	up
HERC6	5.3782e-86	-0.403777	0.106	0.359	2.31612e-81	down
FEM1C	5.68518e-86	-0.421836	0.125	0.394	2.44832e-81	down
PDCL3	5.70277e-86	0.554081	0.379	0.14	2.4559e-81	up
MCL1	6.31531e-86	-0.587867	0.446	0.745	2.71969e-81	down
LINC02327	8.23538e-86	0.195657	0.133	0.004	3.54656e-81	no_diff
KCTD14	9.10401e-86	-0.326426	0.097	0.349	3.92064e-81	down
GNB2	9.57276e-86	0.511415	0.598	0.576	4.12251e-81	up
DNAJC1	9.85966e-86	-0.311572	0.446	0.741	4.24606e-81	down
MAPK13	1.12694e-85	0.532925	0.477	0.405	4.85318e-81	up
C1D	1.20125e-85	0.475221	0.448	0.38	5.17319e-81	up
G0S2	1.88122e-85	1.11274	0.372	0.107	8.10148e-81	up
DENND2B	2.2564e-85	-0.54652	0.196	0.473	9.7172e-81	down
SH3GLB2	2.72018e-85	-0.492531	0.211	0.503	1.17145e-80	down
GTF2E2	2.91338e-85	-0.49194	0.282	0.574	1.25465e-80	down
PCBP2	3.08017e-85	0.488521	0.647	0.661	1.32647e-80	up
SON	3.09563e-85	-0.25749	0.475	0.762	1.33313e-80	no_diff
SNX9	3.10232e-85	-0.598405	0.46	0.741	1.33602e-80	down
SLC7A8	3.22584e-85	-0.125284	0.19	0.409	1.38921e-80	no_diff
FTCD	3.50056e-85	0.313004	0.162	0.008	1.50752e-80	up
SLC44A2	3.89672e-85	-0.398631	0.249	0.538	1.67812e-80	down
JAK1	3.94452e-85	-0.397503	0.461	0.737	1.69871e-80	down
MRPL28	4.14977e-85	0.475591	0.411	0.324	1.7871e-80	up
STX19	4.17726e-85	-0.29298	0.045	0.267	1.79894e-80	down
ITGA6	4.89679e-85	-0.232391	0.44	0.717	2.1088e-80	no_diff
BNIP5	5.67186e-85	-0.619427	0.118	0.399	2.44259e-80	down
RNF19A	5.91135e-85	-0.404798	0.323	0.635	2.54572e-80	down
ACADVL	9.37173e-85	-0.474999	0.359	0.668	4.03593e-80	down
IRS2	9.76686e-85	-0.371968	0.082	0.339	4.2061e-80	down
MIR31HG	1.04089e-84	-0.610889	0.122	0.39	4.48261e-80	down
KTN1	1.20262e-84	0.230446	0.498	0.661	5.17908e-80	no_diff
TNNC2	1.35894e-84	0.266703	0.141	0.003	5.85228e-80	up
VASP	1.38311e-84	-0.476291	0.416	0.673	5.95638e-80	down
RFC3	1.39489e-84	0.479803	0.246	0.042	6.0071e-80	up
PIN4	1.46748e-84	0.563448	0.476	0.363	6.31969e-80	up
TMEM50A	1.47299e-84	0.434627	0.554	0.584	6.34345e-80	up
TACC2	1.54579e-84	-0.489507	0.255	0.545	6.65695e-80	down
CT45A1	1.65945e-84	0.256626	0.129	0.001	7.14642e-80	no_diff
ARL6IP4	1.65976e-84	0.538507	0.477	0.399	7.14775e-80	up
SMAD2	1.85661e-84	-0.495226	0.259	0.545	7.99549e-80	down
PIP4P2	2.03828e-84	0.31157	0.209	0.024	8.77787e-80	up
PSME2	2.35358e-84	0.669957	0.696	0.646	1.01357e-79	up
NUSAP1	2.37783e-84	0.248581	0.143	0.003	1.02401e-79	no_diff
PPFIBP2	2.52631e-84	-0.486797	0.207	0.48	1.08796e-79	down
PAIP1	2.66999e-84	0.487918	0.414	0.289	1.14983e-79	up
RALY	2.88748e-84	0.552611	0.659	0.648	1.2435e-79	up
SNHG17	2.9111e-84	0.566665	0.381	0.168	1.25366e-79	up
SMIM10L1	3.30115e-84	0.509972	0.359	0.186	1.42164e-79	up
PPP6R3	3.33462e-84	-0.385774	0.353	0.66	1.43605e-79	down
EMC3	3.91461e-84	0.464825	0.49	0.466	1.68583e-79	up
EHBP1L1	4.78713e-84	-0.524508	0.163	0.43	2.06158e-79	down
PSMD12	4.94832e-84	0.650958	0.494	0.362	2.131e-79	up
HNF4G	7.46364e-84	-0.508656	0.217	0.527	3.21422e-79	down
SEC61B	8.3176e-84	0.632153	0.723	0.67	3.58198e-79	up
UBA7	1.00848e-83	-0.385083	0.088	0.328	4.34302e-79	down
BPTF	1.05434e-83	-0.326878	0.399	0.695	4.54049e-79	down
ETV6	1.10119e-83	-0.497224	0.352	0.668	4.74229e-79	down
SMG1	1.16277e-83	-0.531061	0.31	0.617	5.00748e-79	down
UBE4A	1.28172e-83	-0.470045	0.254	0.539	5.51972e-79	down
AGMAT	1.33938e-83	0.405589	0.245	0.048	5.76805e-79	up
CTSL	1.34436e-83	0.62911	0.229	0.045	5.78949e-79	up
BAZ2B	1.3895e-83	-0.481723	0.308	0.62	5.98386e-79	down
DAP	1.4058e-83	-0.429554	0.358	0.63	6.05408e-79	down
KNSTRN	1.4839e-83	0.340007	0.198	0.022	6.3904e-79	up
USP25	1.48908e-83	-0.557768	0.251	0.541	6.41274e-79	down
CYFIP1	1.6497e-83	-0.429413	0.28	0.563	7.10445e-79	down
GALNT10	1.81148e-83	-0.486391	0.253	0.544	7.80114e-79	down
GATA6	1.84312e-83	-0.556244	0.335	0.65	7.93739e-79	down
GPBP1L1	2.05549e-83	-0.46916	0.323	0.615	8.85199e-79	down
GSPT1	2.16222e-83	0.511125	0.556	0.545	9.31161e-79	up
DDRGK1	2.79781e-83	0.433256	0.395	0.325	1.20488e-78	up
PRRC2C	2.823e-83	-0.124969	0.53	0.791	1.21572e-78	no_diff
NDC80	3.17124e-83	0.336715	0.176	0.013	1.36569e-78	up
NR1H4	3.22784e-83	0.429963	0.2	0.021	1.39007e-78	up
IFIT3	3.27355e-83	-0.346711	0.115	0.377	1.40976e-78	down
PLLP	3.32677e-83	-0.36965	0.161	0.44	1.43267e-78	down
GPX3	3.67672e-83	-0.639158	0.158	0.42	1.58338e-78	down
ESRP1	4.39736e-83	-0.475547	0.352	0.664	1.89372e-78	down
PDZK1IP1	4.98127e-83	-0.385263	0.303	0.592	2.14519e-78	down
VPS13B	5.63277e-83	-0.273335	0.318	0.615	2.42575e-78	down
RARRES1	5.6655e-83	0.395198	0.173	0.014	2.43985e-78	up
RETSAT	6.118e-83	-0.415985	0.202	0.478	2.63472e-78	down
PAGE2B	6.81203e-83	0.438517	0.149	0.005	2.9336e-78	up
SCPEP1	6.86156e-83	0.459156	0.272	0.068	2.95493e-78	up
TRIM22	8.08775e-83	-0.371204	0.097	0.365	3.48299e-78	down
EID1	8.36768e-83	0.633051	0.563	0.466	3.60354e-78	up
TTK	8.71058e-83	0.290181	0.168	0.01	3.75121e-78	up
FANCD2	8.93222e-83	0.428393	0.226	0.036	3.84666e-78	up
UBE2G1	9.59256e-83	0.531551	0.497	0.477	4.13104e-78	up
LAMTOR5	1.03116e-82	0.55035	0.59	0.551	4.44069e-78	up
FANCI	1.12389e-82	0.428789	0.239	0.044	4.84003e-78	up
TFF3	1.55815e-82	0.502765	0.222	0.031	6.71019e-78	up
DNM3	1.67031e-82	-0.443514	0.103	0.356	7.1932e-78	down
CYP2C9	1.75206e-82	-0.415882	0.044	0.26	7.54526e-78	down
ABCG1	1.82225e-82	-0.462544	0.106	0.362	7.8475e-78	down
SLC7A1	2.27676e-82	-0.556962	0.201	0.477	9.80489e-78	down
MTUS1	2.7999e-82	-0.149673	0.417	0.687	1.20578e-77	no_diff
SELENOS	3.59083e-82	0.32832	0.532	0.621	1.54639e-77	up
N4BP1	4.09196e-82	-0.514282	0.27	0.559	1.7622e-77	down
RAPH1	4.23627e-82	-0.48121	0.251	0.536	1.82435e-77	down
RBMX	5.00153e-82	0.558649	0.507	0.445	2.15391e-77	up
APOC3	5.44804e-82	1.10237	0.176	0.028	2.3462e-77	up
DOCK5	6.06304e-82	-0.411961	0.292	0.597	2.61105e-77	down
APOC1	6.10681e-82	1.05214	0.269	0.165	2.6299e-77	up
KPNB1	6.1907e-82	0.280896	0.492	0.586	2.66602e-77	up
SPATA6L	6.26302e-82	-0.428049	0.114	0.371	2.69717e-77	down
ICA1	6.57164e-82	-0.503748	0.324	0.613	2.83008e-77	down
SAT2	6.99746e-82	0.528669	0.401	0.269	3.01346e-77	up
ENSG00000250069	8.17138e-82	-0.338989	0.085	0.32	3.519e-77	down
MRPS12	8.50627e-82	0.492464	0.44	0.329	3.66322e-77	up
PARP1	9.65642e-82	0.596818	0.42	0.275	4.15854e-77	up
TFPI	9.75947e-82	0.860847	0.306	0.126	4.20291e-77	up
POLR2I	9.93535e-82	0.465827	0.472	0.428	4.27866e-77	up
STXBP2	1.25605e-81	-0.336644	0.328	0.594	5.40918e-77	down
USP34	1.29525e-81	-0.479261	0.366	0.678	5.57797e-77	down
ENSG00000285565	1.35114e-81	-0.549772	0.16	0.442	5.81869e-77	down
MRPL2	1.40976e-81	0.472888	0.35	0.212	6.07112e-77	up
GADD45B	1.51929e-81	-0.596724	0.234	0.535	6.54283e-77	down
TSPY10	1.67742e-81	0.226991	0.12	0	7.22379e-77	no_diff
GCNT3	1.80815e-81	-0.317437	0.224	0.495	7.78679e-77	down
GSTK1	1.85501e-81	-0.44593	0.353	0.639	7.9886e-77	down
MCM7	2.29447e-81	0.695424	0.335	0.151	9.88113e-77	up
SLC7A10	2.42068e-81	0.299429	0.126	0.001	1.04247e-76	up
NDUFA2	2.70359e-81	0.534915	0.579	0.543	1.1643e-76	up
MRPL9	2.94826e-81	0.520873	0.378	0.18	1.26967e-76	up
KIF18B	2.94983e-81	0.242854	0.141	0.003	1.27034e-76	no_diff
SRP72	3.05008e-81	0.484663	0.508	0.462	1.31352e-76	up
ANKRD17	3.10483e-81	-0.488591	0.388	0.694	1.3371e-76	down
CISD2	3.16765e-81	0.553664	0.442	0.299	1.36415e-76	up
ECHDC1	3.2775e-81	0.649758	0.493	0.353	1.41146e-76	up
PLSCR1	4.7646e-81	-0.397863	0.416	0.684	2.05188e-76	down
VAPA	5.44168e-81	0.472882	0.674	0.696	2.34346e-76	up
ASF1B	5.50807e-81	0.345948	0.199	0.022	2.37205e-76	up
ENSG00000287394	5.97769e-81	0.244909	0.14	0.005	2.57429e-76	no_diff
PRPF40A	6.48153e-81	0.371916	0.547	0.609	2.79127e-76	up
SREK1IP1	6.70398e-81	0.52142	0.445	0.369	2.88707e-76	up
PTGER4	6.97007e-81	-0.409818	0.082	0.326	3.00166e-76	down
IGF2BP2	7.48417e-81	-0.0578471	0.354	0.595	3.22306e-76	no_diff
SLK	7.54474e-81	-0.49613	0.293	0.577	3.24914e-76	down
RRP36	8.25129e-81	0.540049	0.411	0.254	3.55342e-76	up
HNF4A	8.40137e-81	-0.514437	0.328	0.637	3.61805e-76	down
CALR	8.67164e-81	0.516689	0.676	0.742	3.73444e-76	up
HDAC2	8.88514e-81	0.575535	0.466	0.375	3.82639e-76	up
H1-5	1.32967e-80	0.637888	0.185	0.022	5.72624e-76	up
DISP1	1.3297e-80	-0.614649	0.241	0.516	5.72633e-76	down
HSD17B14	1.43124e-80	0.428836	0.176	0.015	6.16366e-76	up
DLG1	1.46093e-80	-0.561847	0.353	0.664	6.29148e-76	down
CDR2	1.66551e-80	-0.556828	0.257	0.541	7.17253e-76	down
CSE1L	1.75755e-80	0.443858	0.339	0.163	7.5689e-76	up
BIN3	1.81805e-80	-0.460282	0.215	0.474	7.82942e-76	down
KMT2E	1.89511e-80	-0.271553	0.425	0.71	8.16129e-76	down
PLS1	2.05491e-80	-0.444343	0.309	0.596	8.84946e-76	down
ARID4B	2.16143e-80	-0.0394684	0.434	0.675	9.30821e-76	no_diff
MRPS35	2.17562e-80	0.520104	0.467	0.392	9.36932e-76	up
KLF5	2.30709e-80	-0.421792	0.488	0.785	9.9355e-76	down
GTF2F2	2.31362e-80	0.598517	0.473	0.332	9.96362e-76	up
OTULINL	2.50827e-80	0.382631	0.225	0.033	1.08019e-75	up
IRF2BP2	2.56137e-80	0.616195	0.479	0.442	1.10305e-75	up
CDHR3	2.62993e-80	-0.584737	0.191	0.465	1.13258e-75	down
DENND11	2.7387e-80	-0.438907	0.157	0.399	1.17942e-75	down
NBDY	3.54037e-80	0.47048	0.475	0.413	1.52466e-75	up
IFNGR2	3.57307e-80	-0.437875	0.325	0.607	1.53874e-75	down
TRIP12	3.63744e-80	-0.444838	0.363	0.662	1.56647e-75	down
TRIM69	4.09313e-80	-0.419241	0.143	0.41	1.7627e-75	down
PTBP3	4.66054e-80	-0.41275	0.411	0.687	2.00706e-75	down
CENPE	4.71528e-80	0.669247	0.219	0.037	2.03063e-75	up
TEAD1	4.92086e-80	-0.576674	0.259	0.547	2.11917e-75	down
DUXAP9	5.51168e-80	0.205285	0.133	0.003	2.37361e-75	no_diff
MYEOV	5.69535e-80	-0.295886	0.027	0.233	2.4527e-75	down
ELF4	5.93561e-80	-0.386158	0.161	0.42	2.55617e-75	down
CENPH	6.22634e-80	0.291803	0.195	0.024	2.68137e-75	up
MRPL55	6.30088e-80	0.463538	0.376	0.261	2.71347e-75	up
AFDN	6.61682e-80	-0.487517	0.363	0.669	2.84953e-75	down
MED4	7.58581e-80	0.489992	0.44	0.371	3.26683e-75	up
MROH3P	8.18348e-80	-0.356944	0.047	0.26	3.52421e-75	down
VPS28	9.37472e-80	0.478215	0.615	0.623	4.03722e-75	up
BAG1	1.05078e-79	-0.42782	0.386	0.619	4.5252e-75	down
PRPF6	1.09523e-79	0.522486	0.449	0.358	4.71662e-75	up
TCEAL4	1.10604e-79	0.619612	0.403	0.195	4.76314e-75	up
METTL7A	1.15097e-79	-0.45514	0.295	0.574	4.95665e-75	down
TOMM40	1.21072e-79	0.511472	0.362	0.185	5.21397e-75	up
EPHB2	1.26646e-79	0.202219	0.16	0.012	5.454e-75	no_diff
DGLUCY	1.31185e-79	-0.482337	0.18	0.456	5.64947e-75	down
CDKN1A	1.67306e-79	-0.290097	0.288	0.559	7.20504e-75	down
SHCBP1	2.11933e-79	0.255043	0.161	0.01	9.12689e-75	no_diff
LINC00221	2.43278e-79	0.228812	0.123	0.001	1.04767e-74	no_diff
CGN	2.5127e-79	-0.522567	0.242	0.53	1.08209e-74	down
UBE2N	2.64943e-79	0.504765	0.516	0.434	1.14098e-74	up
BIN1	2.68044e-79	0.466093	0.348	0.175	1.15433e-74	up
HDHD3	2.80659e-79	-0.51358	0.296	0.59	1.20866e-74	down
ERAP2	3.00071e-79	-0.39225	0.146	0.406	1.29226e-74	down
GINS2	3.06836e-79	0.406381	0.174	0.019	1.32139e-74	up
CCNA2	3.13291e-79	0.331545	0.168	0.012	1.34919e-74	up
SUCLG2	3.47419e-79	0.394079	0.659	0.728	1.49616e-74	up
COX8A	3.55447e-79	0.61912	0.732	0.682	1.53073e-74	up
[truncated: 41,066 more rows]
