# Supplementary material for: Single‐cell characteristics and malignancy regulation of alpha‐fetoprotein‐producing gastric cancer
Source: Cancer Med. 2023 Apr 5;12(10):12018–33. doi: 10.1002/cam4.5883 (PMC10242870; doi:10.1002/cam4.5883)
Supplement: Supplementary file 4 — Supplementary Table S3. [file CAM4-12-12018-s005.xlsx]

## Sheet: result.cluster5
Pathway_ID	KEGG_Level_1	KEGG_Level_2	Pathway_Name	IDs	S	TS	B	TB	Rich.Factor	P.value	Sig.Sign.P	Q.value	Sig.Sign.Q
hsa05200	Human Diseases	Cancer: overview	Pathways in cancer	JAK1|JAK1, LAMC1|LAMC1, LAMC2|LAMC2, TGFB2|TGFB2, LAMB3|LAMB3, JUN|JUN, AGT|AGT, ARHGEF11|ARHGEF11, NOTCH2|NOTCH2, EPAS1|EPAS1, TCF7L1|TCF7L1, ITGAV|ITGAV, FN1|FN1, NCOA1|NCOA1, CTNNB1|CTNNB1, MECOM|MECOM, HES1|HES1, PIK3CB|PIK3CB, KNG1|KNG1, PLD1|PLD1, CASP3|CASP3, MGST2|MGST2, IL6ST|IL6ST, CTNNA1|CTNNA1, EDN1|EDN1, GNAI1|GNAI1, GNGT1|GNGT1, MET|MET, EGFR|EGFR, COL4A5|COL4A5, IL2RG|IL2RG, FZD6|F…	73	768	487	32549	0.1499	8.48191e-37	****	2.56154e-34	****
hsa05165	Human Diseases	Infectious disease: viral	Human papillomavirus infection	JAK1|JAK1, LAMC1|LAMC1, LAMC2|LAMC2, PPP2R5A|PPP2R5A, LAMB3|LAMB3, ATP6V0B|ATP6V0B, HES4|HES4, ISG15|ISG15, NOTCH2|NOTCH2, PATJ|PATJ, TCF7L1|TCF7L1, ITGAV|ITGAV, ITGB6|ITGB6, FN1|FN1, CTNNB1|CTNNB1, HES1|HES1, PIK3CB|PIK3CB, DLG1|DLG1, MAGI1|MAGI1, CASP3|CASP3, SPP1|SPP1, MAML3|MAML3, CSNK1A1|CSNK1A1, ATP6V0E1|ATP6V0E1, HLA-A|HLA-A, HLA-E|HLA-E, HLA-B|HLA-B, HLA-C|HLA-C, CREB5|CREB5, EGFR|EGFR, C…	59	768	305	32549	0.1934	3.34709e-36	****	5.05411e-34	****
hsa04530	Cellular Processes	Cellular community - eukaryotes	Tight junction	CGN|CGN, PRKAB2|PRKAB2, JUN|JUN, F11R|F11R, PATJ|PATJ, PRKCE|PRKCE, CLDN1|CLDN1, DLG1|DLG1, CACNA1D|CACNA1D, MAGI1|MAGI1, RAPGEF2|RAPGEF2, MAP3K1|MAP3K1, MARVELD2|MARVELD2, OCLN|OCLN, HSPA4|HSPA4, PRKAA1|PRKAA1, AFDN|AFDN, CLDN3|CLDN3, CLDN4|CLDN4, CFTR|CFTR, CLDN23|CLDN23, PPP2CB|PPP2CB, GATA4|GATA4, RDX|RDX, CTTN|CTTN, CCND1|CCND1, PARD3|PARD3, ITGB1|ITGB1, TJP1|TJP1, MARVELD3|MARVELD3, ARHGAP1…	40	768	157	32549	0.2548	8.12577e-30	****	8.17994e-28	****
hsa04510	Cellular Processes	Cellular community - eukaryotes	Focal adhesion	LAMC1|LAMC1, LAMC2|LAMC2, PPP1R12B|PPP1R12B, CAPN2|CAPN2, LAMB3|LAMB3, JUN|JUN, SHC1|SHC1, ITGAV|ITGAV, ITGB6|ITGB6, FN1|FN1, CTNNB1|CTNNB1, PIK3CB|PIK3CB, FLNB|FLNB, SPP1|SPP1, CAV2|CAV2, MET|MET, EGFR|EGFR, COL4A5|COL4A5, FLNA|FLNA, PTK2|PTK2, BIRC3|BIRC3, PAK1|PAK1, BIRC2|BIRC2, CCND1|CCND1, VCL|VCL, DOCK1|DOCK1, ITGB1|ITGB1, PPP1R12A|PPP1R12A, ITGA5|ITGA5, RAP1B|RAP1B, ARHGAP5|ARHGAP5, PRKCA|…	41	768	195	32549	0.2103	5.56828e-27	****	4.20405e-25	****
hsa04010	Environmental Information Processing	Signal transduction	MAPK signaling pathway	DUSP10|DUSP10, TGFB2|TGFB2, EFNA1|EFNA1, HSPA6|HSPA6, MAPKAPK2|MAPKAPK2, JUN|JUN, MAP4K3|MAP4K3, MECOM|MECOM, IL1RAP|IL1RAP, CACNA1D|CACNA1D, FLNB|FLNB, RASA2|RASA2, EREG|EREG, PPP3CA|PPP3CA, CASP3|CASP3, RAPGEF2|RAPGEF2, MAP3K1|MAP3K1, DUSP1|DUSP1, HSPA1A|HSPA1A, HSPA1B|HSPA1B, HSPB1|HSPB1, MET|MET, EGFR|EGFR, FLNA|FLNA, RPS6KA3|RPS6KA3, STK3|STK3, RRAS2|RRAS2, PAK1|PAK1, MAP3K8|MAP3K8, DUSP5|DU…	47	768	273	32549	0.1722	1.03091e-26	****	6.22668e-25	****
hsa04610	Organismal Systems	Immune system	Complement and coagulation cascades	C4BPB|C4BPB, CFH|CFH, CD46|CD46, F5|F5, TFPI|TFPI, PROS1|PROS1, KNG1|KNG1, FGG|FGG, FGB|FGB, CFI|CFI, FGA|FGA, C2|C2, SERPINE1|SERPINE1, CLU|CLU, C5|C5, F2|F2, SERPING1|SERPING1, CD59|CD59, A2M|A2M, C1R|C1R, C1S|C1S, F10|F10, SERPINA5|SERPINA5, SERPINA1|SERPINA1, VTN|VTN, PROCR|PROCR, C3|C3, SERPIND1|SERPIND1	28	768	77	32549	0.3636	4.45303e-26	****	2.24136e-24	****
hsa04360	Organismal Systems	Development and regeneration	Axon guidance	PLXNA2|PLXNA2, EFNA1|EFNA1, EPHB2|EPHB2, ENAH|ENAH, EPHA4|EPHA4, NGEF|NGEF, BMPR2|BMPR2, NCK1|NCK1, PIK3CB|PIK3CB, RYK|RYK, ROBO1|ROBO1, PPP3CA|PPP3CA, SEMA6A|SEMA6A, ABLIM3|ABLIM3, GNAI1|GNAI1, SEMA3E|SEMA3E, MET|MET, PTK2|PTK2, ARHGEF12|ARHGEF12, PAK1|PAK1, NRP1|NRP1, PARD3|PARD3, ITGB1|ITGB1, SRGAP1|SRGAP1, NTN4|NTN4, SSH1|SSH1, RND1|RND1, NEO1|NEO1, PRKCA|PRKCA, DCC|DCC, MYL12A|MYL12A, MYL12B…	36	768	173	32549	0.2081	1.11156e-23	****	4.79558e-22	****
hsa04144	Cellular Processes	Transport and catabolism	Endocytosis	HSPA6|HSPA6, RNF103-CHMP3|RNF103-CHMP3, AGAP1|AGAP1, CBLB|CBLB, PLD1|PLD1, ZFYVE16|ZFYVE16, CLTB|CLTB, HLA-A|HLA-A, HSPA1A|HSPA1A, HSPA1B|HSPA1B, HLA-E|HLA-E, HLA-B|HLA-B, HLA-C|HLA-C, CAV2|CAV2, SMURF1|SMURF1, EGFR|EGFR, SH3KBP1|SH3KBP1, IL2RG|IL2RG, RAB11FIP1|RAB11FIP1, WWP1|WWP1, WASHC5|WASHC5, ASAP1|ASAP1, VPS28|VPS28, ARFGEF1|ARFGEF1, PSD3|PSD3, CHMP4C|CHMP4C, SH3GLB2|SH3GLB2, PARD3|PARD3, E…	41	768	239	32549	0.1715	2.14379e-23	****	8.0928e-22	****
hsa04151	Environmental Information Processing	Signal transduction	PI3K-Akt signaling pathway	JAK1|JAK1, LAMC1|LAMC1, LAMC2|LAMC2, PPP2R5A|PPP2R5A, LAMB3|LAMB3, EFNA1|EFNA1, MCL1|MCL1, ITGAV|ITGAV, ITGB6|ITGB6, FN1|FN1, PIK3CB|PIK3CB, MAGI1|MAGI1, EREG|EREG, SPP1|SPP1, PRKAA1|PRKAA1, SGK1|SGK1, CREB5|CREB5, GNGT1|GNGT1, YWHAG|YWHAG, MET|MET, EGFR|EGFR, CREB3L2|CREB3L2, COL4A5|COL4A5, IL2RG|IL2RG, YWHAZ|YWHAZ, PTK2|PTK2, PPP2CB|PPP2CB, CCND1|CCND1, PIK3AP1|PIK3AP1, ITGB1|ITGB1, ITGA5|ITGA5…	46	768	316	32549	0.1456	5.38638e-23	****	1.80743e-21	****
hsa05205	Human Diseases	Cancer: overview	Proteoglycans in cancer	PPP1R12B|PPP1R12B, TGFB2|TGFB2, ITGAV|ITGAV, SDC1|SDC1, FN1|FN1, CTNNB1|CTNNB1, PIK3CB|PIK3CB, FLNB|FLNB, CASP3|CASP3, GAB1|GAB1, CAV2|CAV2, MET|MET, EGFR|EGFR, FLNA|FLNA, GPC3|GPC3, SDC2|SDC2, FZD6|FZD6, PTK2|PTK2, RRAS2|RRAS2, ARHGEF12|ARHGEF12, PAK1|PAK1, RDX|RDX, CTTN|CTTN, CCND1|CCND1, ITGB1|ITGB1, PPP1R12A|PPP1R12A, ITGA5|ITGA5, CD63|CD63, FRS2|FRS2, ERBB3|ERBB3, MDM2|MDM2, PRKCA|PRKCA, VTN…	35	768	184	32549	0.1902	1.07843e-21	****	3.25684e-20	****
hsa04520	Cellular Processes	Cellular community - eukaryotes	Adherens junction	PTPRF|PTPRF, TCF7L1|TCF7L1, FARP2|FARP2, CTNNB1|CTNNB1, CTNNA1|CTNNA1, FER|FER, AFDN|AFDN, MET|MET, EGFR|EGFR, PTPRJ|PTPRJ, TCF7L2|TCF7L2, PARD3|PARD3, VCL|VCL, SORBS1|SORBS1, LMO7|LMO7, SMAD3|SMAD3, TJP1|TJP1, CDH1|CDH1, YES1|YES1, PTPRM|PTPRM, INSR|INSR, ACTN4|ACTN4, NECTIN2|NECTIN2	23	768	72	32549	0.3194	3.56479e-20	****	9.78698e-19	****
hsa04141	Genetic Information Processing	Folding, sorting and degradation	Protein processing in endoplasmic reticulum	FBXO2|FBXO2, MAN1A2|MAN1A2, CAPN2|CAPN2, HSPA6|HSPA6, SEC31A|SEC31A, SIL1|SIL1, CANX|CANX, LMAN2|LMAN2, MAN1A1|MAN1A1, HSPA1A|HSPA1A, HSPA1B|HSPA1B, TRAM1|TRAM1, HSPA5|HSPA5, CRYAB|CRYAB, CAPN1|CAPN1, DNAJC1|DNAJC1, CKAP4|CKAP4, OS9|OS9, HSP90B1|HSP90B1, DDIT3|DDIT3, HSPH1|HSPH1, HSP90AA1|HSP90AA1, EIF2AK4|EIF2AK4, SELENOS|SELENOS, PDIA3|PDIA3, ERN1|ERN1, DNAJC5|DNAJC5, RRBP1|RRBP1, PPP1R15A|PPP1…	31	768	159	32549	0.195	1.07335e-19	****	2.70126e-18	****
hsa04390	Environmental Information Processing	Signal transduction	Hippo signaling pathway	TP53BP2|TP53BP2, TGFB2|TGFB2, PATJ|PATJ, TCF7L1|TCF7L1, ID2|ID2, BMPR2|BMPR2, CTNNB1|CTNNB1, WWTR1|WWTR1, DLG1|DLG1, AFP|AFP, CTNNA1|CTNNA1, WWC1|WWC1, FBXW11|FBXW11, CCN2|CCN2, SERPINE1|SERPINE1, YWHAG|YWHAG, YWHAZ|YWHAZ, STK3|STK3, FZD6|FZD6, PPP2CB|PPP2CB, YAP1|YAP1, BIRC2|BIRC2, CCND1|CCND1, TCF7L2|TCF7L2, PARD3|PARD3, SMAD3|SMAD3, CDH1|CDH1, BMP2|BMP2, PARD6B|PARD6B	29	768	144	32549	0.2014	6.41063e-19	****	1.48924e-17	****
hsa05418	Human Diseases	Cardiovascular disease	Fluid shear stress and atherosclerosis	JUN|JUN, ITGAV|ITGAV, ACVR2A|ACVR2A, SDC1|SDC1, ACVR1|ACVR1, BMPR2|BMPR2, CTNNB1|CTNNB1, PIK3CB|PIK3CB, MGST2|MGST2, SQSTM1|SQSTM1, DUSP1|DUSP1, PRKAA1|PRKAA1, EDN1|EDN1, CAV2|CAV2, NOX1|NOX1, SDC2|SDC2, PTK2|PTK2, GSTO1|GSTO1, MGST1|MGST1, TNFRSF1A|TNFRSF1A, HSP90B1|HSP90B1, FOS|FOS, HSP90AA1|HSP90AA1, MEF2A|MEF2A, CYBA|CYBA, NQO1|NQO1, MAP2K4|MAP2K4, SDC4|SDC4	28	768	133	32549	0.2105	7.3947e-19	****	1.59514e-17	****
hsa05166	Human Diseases	Infectious disease: viral	Human T-cell leukemia virus 1 infection	JAK1|JAK1, TGFB2|TGFB2, JUN|JUN, PIK3CB|PIK3CB, DLG1|DLG1, PPP3CA|PPP3CA, MAP3K1|MAP3K1, CANX|CANX, EGR1|EGR1, HLA-A|HLA-A, HLA-E|HLA-E, HLA-B|HLA-B, HLA-C|HLA-C, CREB5|CREB5, TRRAP|TRRAP, CREB3L2|CREB3L2, IL2RG|IL2RG, CDKN2B|CDKN2B, CCND1|CCND1, IL15RA|IL15RA, NRP1|NRP1, TNFRSF1A|TNFRSF1A, LTBR|LTBR, FOS|FOS, SMAD3|SMAD3, B2M|B2M, MAP2K4|MAP2K4, MAP3K14|MAP3K14, NFATC2|NFATC2, BCL2L1|BCL2L1, CD4…	34	768	213	32549	0.1596	1.32424e-18	****	2.66615e-17	****
hsa05163	Human Diseases	Infectious disease: viral	Human cytomegalovirus infection	JAK1|JAK1, ARHGEF11|ARHGEF11, ITGAV|ITGAV, CTNNB1|CTNNB1, PIK3CB|PIK3CB, PPP3CA|PPP3CA, CASP3|CASP3, HLA-A|HLA-A, HLA-E|HLA-E, HLA-B|HLA-B, HLA-C|HLA-C, CREB5|CREB5, GNAI1|GNAI1, GNGT1|GNGT1, EGFR|EGFR, CREB3L2|CREB3L2, PTK2B|PTK2B, PTK2|PTK2, GNAQ|GNAQ, ARHGEF12|ARHGEF12, CCND1|CCND1, TNFRSF1A|TNFRSF1A, TBK1|TBK1, MDM2|MDM2, AKAP13|AKAP13, B2M|B2M, PDIA3|PDIA3, PRKCA|PRKCA, PLCB1|PLCB1, NFATC2|N…	33	768	205	32549	0.161	3.27571e-18	****	6.18289e-17	****
hsa04514	Environmental Information Processing	Signaling molecules and interaction	Cell adhesion molecules	PTPRF|PTPRF, MPZL1|MPZL1, F11R|F11R, ITGAV|ITGAV, SDC1|SDC1, CLDN1|CLDN1, OCLN|OCLN, HLA-A|HLA-A, HLA-E|HLA-E, HLA-B|HLA-B, HLA-C|HLA-C, CLDN3|CLDN3, CLDN4|CLDN4, CLDN23|CLDN23, SDC2|SDC2, CADM1|CADM1, ITGB1|ITGB1, NRXN3|NRXN3, NEO1|NEO1, GLG1|GLG1, CDH1|CDH1, CDH2|CDH2, PTPRM|PTPRM, SDC4|SDC4, CD40|CD40, PVR|PVR, NECTIN2|NECTIN2	27	768	138	32549	0.1957	2.2696e-17	****	4.03188e-16	****
hsa04670	Organismal Systems	Immune system	Leukocyte transendothelial migration	F11R|F11R, RAPGEF4|RAPGEF4, CTNNB1|CTNNB1, PIK3CB|PIK3CB, CLDN1|CLDN1, CTNNA1|CTNNA1, OCLN|OCLN, AFDN|AFDN, GNAI1|GNAI1, CLDN3|CLDN3, CLDN4|CLDN4, CLDN23|CLDN23, PTK2B|PTK2B, PTK2|PTK2, VCL|VCL, ITGB1|ITGB1, RAP1B|RAP1B, ARHGAP5|ARHGAP5, CYBA|CYBA, PRKCA|PRKCA, MYL12A|MYL12A, MYL12B|MYL12B, MYL9|MYL9, ACTN4|ACTN4	24	768	106	32549	0.2264	3.91592e-17	****	6.57004e-16	****
hsa05202	Human Diseases	Cancer: overview	Transcriptional misregulation in cancer	PBX1|PBX1, MEIS1|MEIS1, ID2|ID2, NFKBIZ|NFKBIZ, HPGD|HPGD, CDK14|CDK14, MET|MET, IGFBP3|IGFBP3, KDM6A|KDM6A, PTK2|PTK2, MLLT3|MLLT3, BIRC3|BIRC3, KMT2A|KMT2A, HHEX|HHEX, JMJD1C|JMJD1C, ETV6|ETV6, DUSP6|DUSP6, HMGA2|HMGA2, DDIT3|DDIT3, MDM2|MDM2, SPINT1|SPINT1, MAF|MAF, NCOR1|NCOR1, BCL2L1|BCL2L1, CD40|CD40, CEBPB|CEBPB, GADD45B|GADD45B, TMPRSS2|TMPRSS2	28	768	157	32549	0.1783	7.43858e-17	****	1.17587e-15	****
hsa04668	Environmental Information Processing	Signal transduction	TNF signaling pathway	JUN|JUN, CCL20|CCL20, CASP10|CASP10, PIK3CB|PIK3CB, CASP3|CASP3, CXCL2|CXCL2, CXCL10|CXCL10, CXCL5|CXCL5, EDN1|EDN1, CREB5|CREB5, CREB3L2|CREB3L2, DAB2IP|DAB2IP, BIRC3|BIRC3, BIRC2|BIRC2, MAP3K8|MAP3K8, TNFRSF1A|TNFRSF1A, FOS|FOS, MAP2K4|MAP2K4, MAP3K14|MAP3K14, JAG1|JAG1, ITCH|ITCH, CEBPB|CEBPB, JUNB|JUNB, CREB3L3|CREB3L3	24	768	109	32549	0.2202	7.78725e-17	****	1.17587e-15	****
hsa05160	Human Diseases	Infectious disease: viral	Hepatitis C	JAK1|JAK1, CTNNB1|CTNNB1, PIK3CB|PIK3CB, CLDN1|CLDN1, CASP3|CASP3, CXCL10|CXCL10, OCLN|OCLN, YWHAG|YWHAG, CLDN3|CLDN3, CLDN4|CLDN4, EGFR|EGFR, CLDN23|CLDN23, YWHAZ|YWHAZ, PPP2CB|PPP2CB, CD81|CD81, CCND1|CCND1, TNFRSF1A|TNFRSF1A, TBK1|TBK1, SCARB1|SCARB1, OAS1|OAS1, STAT2|STAT2, EIF2AK4|EIF2AK4, LDLR|LDLR, TICAM1|TICAM1, BID|BID, MX1|MX1	26	768	136	32549	0.1912	1.61313e-16	****	2.31983e-15	****
hsa04934	Human Diseases	Endocrine and metabolic disease	Cushing syndrome	PBX1|PBX1, AGT|AGT, TCF7L1|TCF7L1, CTNNB1|CTNNB1, NCEH1|NCEH1, CACNA1D|CACNA1D, AHR|AHR, CREB5|CREB5, GNAI1|GNAI1, EGFR|EGFR, CREB3L2|CREB3L2, FZD6|FZD6, CDKN2B|CDKN2B, GNAQ|GNAQ, KMT2A|KMT2A, CCND1|CCND1, TCF7L2|TCF7L2, RAP1B|RAP1B, NR4A1|NR4A1, SCARB1|SCARB1, CACNA1C|CACNA1C, PDE8A|PDE8A, RASD1|RASD1, PLCB1|PLCB1, LDLR|LDLR, CREB3L3|CREB3L3	26	768	137	32549	0.1898	1.94726e-16	****	2.67306e-15	****
hsa05203	Human Diseases	Cancer: overview	Viral carcinogenesis	JAK1|JAK1, MAPKAPK2|MAPKAPK2, JUN|JUN, SP100|SP100, PIK3CB|PIK3CB, DLG1|DLG1, RASA2|RASA2, CASP3|CASP3, IL6ST|IL6ST, HLA-A|HLA-A, HLA-E|HLA-E, HLA-B|HLA-B, HLA-C|HLA-C, CREB5|CREB5, SND1|SND1, YWHAG|YWHAG, CREB3L2|CREB3L2, LYN|LYN, YWHAZ|YWHAZ, ATP6V0D2|ATP6V0D2, CDKN2B|CDKN2B, CCND1|CCND1, LTBR|LTBR, MDM2|MDM2, C3|C3, ACTN4|ACTN4, HPN|HPN, CREB3L3|CREB3L3	28	768	163	32549	0.1718	2.05696e-16	****	2.70088e-15	****
hsa04210	Cellular Processes	Cell growth and death	Apoptosis	CAPN2|CAPN2, MCL1|MCL1, JUN|JUN, CTSS|CTSS, CASP10|CASP10, TNFSF10|TNFSF10, PIK3CB|PIK3CB, CASP3|CASP3, TNFRSF10B|TNFRSF10B, SPTAN1|SPTAN1, DAB2IP|DAB2IP, BIRC3|BIRC3, CAPN1|CAPN1, CTSD|CTSD, BIRC2|BIRC2, TNFRSF1A|TNFRSF1A, DDIT3|DDIT3, FOS|FOS, CTSH|CTSH, MAP3K14|MAP3K14, ERN1|ERN1, BCL2L1|BCL2L1, CTSZ|CTSZ, GADD45B|GADD45B, BID|BID	25	768	133	32549	0.188	9.36074e-16	****	1.17789e-14	****
hsa04918	Organismal Systems	Endocrine system	Thyroid hormone synthesis	ATP1A1|ATP1A1, ATP1B1|ATP1B1, ALB|ALB, CANX|CANX, CREB5|CREB5, CREB3L2|CREB3L2, SERPINA7|SERPINA7, GNAQ|GNAQ, HSPA5|HSPA5, HSP90B1|HSP90B1, GPX2|GPX2, DUOX2|DUOX2, DUOXA2|DUOXA2, PRKCA|PRKCA, ASGR1|ASGR1, ASGR2|ASGR2, TTR|TTR, PLCB1|PLCB1, CREB3L3|CREB3L3	19	768	68	32549	0.2794	1.10506e-15	****	1.33491e-14	****
hsa04120	Genetic Information Processing	Folding, sorting and degradation	Ubiquitin mediated proteolysis	FBXO2|FBXO2, UBE2Q1|UBE2Q1, TRIP12|TRIP12, BIRC6|BIRC6, UBE2E2|UBE2E2, CBLB|CBLB, MAP3K1|MAP3K1, UBE2B|UBE2B, FBXW11|FBXW11, UBE2H|UBE2H, SMURF1|SMURF1, HUWE1|HUWE1, MID1|MID1, WWP1|WWP1, UBR5|UBR5, UBE2R2|UBE2R2, BIRC3|BIRC3, UBE2L6|UBE2L6, BIRC2|BIRC2, HERC4|HERC4, MDM2|MDM2, MGRN1|MGRN1, SIAH1|SIAH1, NEDD4L|NEDD4L, ITCH|ITCH	25	768	135	32549	0.1852	1.35099e-15	****	1.56923e-14	****
hsa05164	Human Diseases	Infectious disease: viral	Influenza A	JAK1|JAK1, HSPA6|HSPA6, JUN|JUN, AGFG1|AGFG1, TNFSF10|TNFSF10, PIK3CB|PIK3CB, CXCL10|CXCL10, HSPA1A|HSPA1A, HSPA1B|HSPA1B, TNFRSF10B|TNFRSF10B, PRSS3|PRSS3, IL18|IL18, TMPRSS4|TMPRSS4, TNFRSF1A|TNFRSF1A, TBK1|TBK1, OAS1|OAS1, STAT2|STAT2, EIF2AK4|EIF2AK4, FURIN|FURIN, PYCARD|PYCARD, PRKCA|PRKCA, MAP2K4|MAP2K4, DNAJB1|DNAJB1, TICAM1|TICAM1, TMPRSS2|TMPRSS2, MX1|MX1	26	768	151	32549	0.1722	2.29971e-15	****	2.57227e-14	****
hsa04810	Cellular Processes	Cell motility	Regulation of actin cytoskeleton	PPP1R12B|PPP1R12B, ENAH|ENAH, ITGAV|ITGAV, NCKAP1|NCKAP1, ITGB6|ITGB6, ABI2|ABI2, FN1|FN1, PIK3CB|PIK3CB, KNG1|KNG1, EGFR|EGFR, DIAPH2|DIAPH2, PTK2|PTK2, RRAS2|RRAS2, F2|F2, ARHGEF12|ARHGEF12, PAK1|PAK1, RDX|RDX, VCL|VCL, DOCK1|DOCK1, ITGB1|ITGB1, PPP1R12A|PPP1R12A, ITGA5|ITGA5, SSH1|SSH1, MYL12A|MYL12A, MYL12B|MYL12B, MYL9|MYL9, ACTN4|ACTN4, MYH14|MYH14, CRKL|CRKL	29	768	198	32549	0.1465	4.7244e-15	****	5.09561e-14	****
hsa04915	Organismal Systems	Endocrine system	Estrogen signaling pathway	HSPA6|HSPA6, JUN|JUN, SHC1|SHC1, NCOA1|NCOA1, PIK3CB|PIK3CB, HSPA1A|HSPA1A, HSPA1B|HSPA1B, CREB5|CREB5, GNAI1|GNAI1, EGFR|EGFR, CREB3L2|CREB3L2, NCOA2|NCOA2, GNAQ|GNAQ, CTSD|CTSD, HSP90B1|HSP90B1, KRT18|KRT18, FOS|FOS, HSP90AA1|HSP90AA1, KRT23|KRT23, NCOA3|NCOA3, PLCB1|PLCB1, CREB3L3|CREB3L3, TFF1|TFF1	23	768	120	32549	0.1917	8.49442e-15	****	8.84592e-14	****
hsa05225	Human Diseases	Cancer: specific types	Hepatocellular carcinoma	TGFB2|TGFB2, SHC1|SHC1, TCF7L1|TCF7L1, CTNNB1|CTNNB1, PIK3CB|PIK3CB, MGST2|MGST2, GAB1|GAB1, CSNK1A1|CSNK1A1, MET|MET, EGFR|EGFR, FZD6|FZD6, LRP5|LRP5, CCND1|CCND1, GSTO1|GSTO1, TCF7L2|TCF7L2, LRP6|LRP6, MGST1|MGST1, ARID2|ARID2, TXNRD1|TXNRD1, SMAD3|SMAD3, NQO1|NQO1, PRKCA|PRKCA, BCL2L1|BCL2L1, GADD45B|GADD45B, TXNRD2|TXNRD2	25	768	152	32549	0.1645	2.38047e-14	****	2.39634e-13	****
hsa04218	Cellular Processes	Cell growth and death	Cellular senescence	CAPN2|CAPN2, TGFB2|TGFB2, MAPKAPK2|MAPKAPK2, ZFP36L2|ZFP36L2, PIK3CB|PIK3CB, CACNA1D|CACNA1D, PPP3CA|PPP3CA, SQSTM1|SQSTM1, FBXW11|FBXW11, HLA-A|HLA-A, HLA-E|HLA-E, HLA-B|HLA-B, HLA-C|HLA-C, SERPINE1|SERPINE1, IGFBP3|IGFBP3, GATA4|GATA4, CDKN2B|CDKN2B, RRAS2|RRAS2, CAPN1|CAPN1, CCND1|CCND1, MDM2|MDM2, ZFP36L1|ZFP36L1, SMAD3|SMAD3, NFATC2|NFATC2, GADD45B|GADD45B	25	768	154	32549	0.1623	3.2494e-14	****	3.16554e-13	****
hsa05167	Human Diseases	Infectious disease: viral	Kaposi sarcoma-associated herpesvirus infection	JAK1|JAK1, MAPKAPK2|MAPKAPK2, JUN|JUN, CTNNB1|CTNNB1, PIK3CB|PIK3CB, PPP3CA|PPP3CA, CASP3|CASP3, CXCL2|CXCL2, IL6ST|IL6ST, HLA-A|HLA-A, HLA-E|HLA-E, HLA-B|HLA-B, HLA-C|HLA-C, GNGT1|GNGT1, LYN|LYN, CCND1|CCND1, TNFRSF1A|TNFRSF1A, TBK1|TBK1, STAT2|STAT2, FOS|FOS, MAP2K4|MAP2K4, NFATC2|NFATC2, ZFP36|ZFP36, C3|C3, TICAM1|TICAM1, BID|BID	26	768	170	32549	0.1529	4.30389e-14	****	4.0618e-13	****
hsa04310	Environmental Information Processing	Signal transduction	Wnt signaling pathway	JUN|JUN, TCF7L1|TCF7L1, CTNNB1|CTNNB1, PRICKLE2|PRICKLE2, RYK|RYK, PPP3CA|PPP3CA, CSNK1A1|CSNK1A1, FBXW11|FBXW11, TBL1X|TBL1X, FZD6|FZD6, INVS|INVS, LGR4|LGR4, LRP5|LRP5, CCND1|CCND1, DKK1|DKK1, TCF7L2|TCF7L2, BAMBI|BAMBI, LRP6|LRP6, SMAD3|SMAD3, SIAH1|SIAH1, PRKCA|PRKCA, SERPINF1|SERPINF1, PLCB1|PLCB1, NFATC2|NFATC2	24	768	143	32549	0.1678	4.94155e-14	****	4.52227e-13	****
hsa05170	Human Diseases	Infectious disease: viral	Human immunodeficiency virus 1 infection	JUN|JUN, PIK3CB|PIK3CB, PPP3CA|PPP3CA, CASP3|CASP3, FBXW11|FBXW11, HLA-A|HLA-A, HLA-E|HLA-E, HLA-B|HLA-B, HLA-C|HLA-C, GNAI1|GNAI1, GNGT1|GNGT1, PTK2B|PTK2B, PTK2|PTK2, GNAQ|GNAQ, PAK1|PAK1, TRIM5|TRIM5, TNFRSF1A|TNFRSF1A, TBK1|TBK1, FOS|FOS, B2M|B2M, PDIA3|PDIA3, PRKCA|PRKCA, NFATC2|NFATC2, BCL2L1|BCL2L1, BST2|BST2, BID|BID, CRKL|CRKL	27	768	194	32549	0.1392	1.47421e-13	****	1.30944e-12	****
hsa05120	Human Diseases	Infectious disease: bacterial	Epithelial cell signaling in Helicobacter pylori infection	ATP6V0B|ATP6V0B, JUN|JUN, F11R|F11R, CASP3|CASP3, ATP6V0E1|ATP6V0E1, MET|MET, EGFR|EGFR, LYN|LYN, ATP6V1C1|ATP6V1C1, ATP6V0D2|ATP6V0D2, ATP6V1H|ATP6V1H, PAK1|PAK1, ADAM10|ADAM10, TJP1|TJP1, MAP2K4|MAP2K4, MAP3K14|MAP3K14, ATP6V1E1|ATP6V1E1	17	768	66	32549	0.2576	1.56472e-13	****	1.31263e-12	****
hsa05100	Human Diseases	Infectious disease: bacterial	Bacterial invasion of epithelial cells	SHC1|SHC1, FN1|FN1, CTNNB1|CTNNB1, PIK3CB|PIK3CB, GAB1|GAB1, CTNNA1|CTNNA1, CLTB|CLTB, CAV2|CAV2, MET|MET, PTK2|PTK2, CTTN|CTTN, VCL|VCL, DOCK1|DOCK1, ITGB1|ITGB1, ITGA5|ITGA5, CDH1|CDH1, CRKL|CRKL	17	768	66	32549	0.2576	1.56472e-13	****	1.31263e-12	****
hsa04979	Organismal Systems	Digestive system	Cholesterol metabolism	APOA2|APOA2, APOB|APOB, NCEH1|NCEH1, LRPAP1|LRPAP1, APOC3|APOC3, APOA1|APOA1, LRP1|LRP1, SCARB1|SCARB1, APOH|APOH, NPC1|NPC1, VAPA|VAPA, LDLR|LDLR, APOE|APOE, APOC1|APOC1, APOC2|APOC2	15	768	48	32549	0.3125	1.81398e-13	****	1.4806e-12	****
hsa04022	Environmental Information Processing	Signal transduction	cGMP-PKG signaling pathway	ATP1A1|ATP1A1, ATP2B4|ATP2B4, ATP1B1|ATP1B1, PRKCE|PRKCE, KNG1|KNG1, CACNA1D|CACNA1D, PPP3CA|PPP3CA, CREB5|CREB5, GNAI1|GNAI1, GTF2IRD1|GTF2IRD1, CREB3L2|CREB3L2, GATA4|GATA4, GNAQ|GNAQ, GUCY1A2|GUCY1A2, PPP1R12A|PPP1R12A, ATP2B1|ATP2B1, ATP2A2|ATP2A2, CACNA1C|CACNA1C, MEF2A|MEF2A, PLCB1|PLCB1, NFATC2|NFATC2, MYL9|MYL9, INSR|INSR, CREB3L3|CREB3L3	24	768	155	32549	0.1548	3.09636e-13	****	2.4608e-12	****
hsa05222	Human Diseases	Cancer: specific types	Small cell lung cancer	LAMC1|LAMC1, LAMC2|LAMC2, LAMB3|LAMB3, ITGAV|ITGAV, FN1|FN1, FHIT|FHIT, PIK3CB|PIK3CB, CASP3|CASP3, COL4A5|COL4A5, PTK2|PTK2, CDKN2B|CDKN2B, BIRC3|BIRC3, BIRC2|BIRC2, CCND1|CCND1, ITGB1|ITGB1, LAMA3|LAMA3, LAMA5|LAMA5, BCL2L1|BCL2L1, GADD45B|GADD45B	19	768	91	32549	0.2088	3.60168e-13	****	2.78899e-12	****
hsa04024	Environmental Information Processing	Signal transduction	cAMP signaling pathway	ATP1A1|ATP1A1, ATP2B4|ATP2B4, JUN|JUN, ATP1B1|ATP1B1, RAPGEF4|RAPGEF4, PIK3CB|PIK3CB, CACNA1D|CACNA1D, PLD1|PLD1, EDN1|EDN1, AFDN|AFDN, CREB5|CREB5, GNAI1|GNAI1, CREB3L2|CREB3L2, CFTR|CFTR, RRAS2|RRAS2, PAK1|PAK1, PPP1R12A|PPP1R12A, RAP1B|RAP1B, ATP2B1|ATP2B1, ATP2A2|ATP2A2, CACNA1C|CACNA1C, FOS|FOS, SOX9|SOX9, ACOX1|ACOX1, MYL9|MYL9, CREB3L3|CREB3L3	26	768	187	32549	0.139	4.26341e-13	****	3.21887e-12	****
hsa04145	Cellular Processes	Transport and catabolism	Phagosome	ATP6V0B|ATP6V0B, CTSS|CTSS, ITGAV|ITGAV, CANX|CANX, ATP6V0E1|ATP6V0E1, HLA-A|HLA-A, HLA-E|HLA-E, HLA-B|HLA-B, HLA-C|HLA-C, DYNC1I1|DYNC1I1, LAMP2|LAMP2, ATP6V1C1|ATP6V1C1, ATP6V0D2|ATP6V0D2, ATP6V1H|ATP6V1H, ITGB1|ITGB1, ITGA5|ITGA5, EEA1|EEA1, C1R|C1R, SCARB1|SCARB1, CYBA|CYBA, TUBB6|TUBB6, C3|C3, ATP6V1E1|ATP6V1E1	23	768	144	32549	0.1597	4.9207e-13	****	3.62451e-12	****
hsa04071	Environmental Information Processing	Signal transduction	Sphingolipid signaling pathway	PPP2R5A|PPP2R5A, FCER1G|FCER1G, DEGS1|DEGS1, CERS2|CERS2, PRKCE|PRKCE, SGPP2|SGPP2, CERS6|CERS6, PIK3CB|PIK3CB, KNG1|KNG1, PLD1|PLD1, GNAI1|GNAI1, ASAH1|ASAH1, PPP2CB|PPP2CB, GNAQ|GNAQ, CTSD|CTSD, SGMS1|SGMS1, TNFRSF1A|TNFRSF1A, PRKCA|PRKCA, SPTLC3|SPTLC3, PLCB1|PLCB1, BID|BID	21	768	118	32549	0.178	5.73632e-13	****	4.12469e-12	****
hsa04015	Environmental Information Processing	Signal transduction	Rap1 signaling pathway	MAGI3|MAGI3, EFNA1|EFNA1, SIPA1L2|SIPA1L2, RAPGEF4|RAPGEF4, FARP2|FARP2, CTNNB1|CTNNB1, PIK3CB|PIK3CB, MAGI1|MAGI1, RAPGEF2|RAPGEF2, AFDN|AFDN, GNAI1|GNAI1, MET|MET, RAPGEF5|RAPGEF5, EGFR|EGFR, GNAQ|GNAQ, PARD3|PARD3, ITGB1|ITGB1, RAP1B|RAP1B, SIPA1L1|SIPA1L1, CDH1|CDH1, PRKCA|PRKCA, PLCB1|PLCB1, PARD6B|PARD6B, INSR|INSR, SIPA1L3|SIPA1L3, CRKL|CRKL	26	768	193	32549	0.1347	9.00194e-13	****	6.3223e-12	****
hsa05145	Human Diseases	Infectious disease: parasitic	Toxoplasmosis	JAK1|JAK1, LAMC1|LAMC1, LAMC2|LAMC2, TGFB2|TGFB2, LAMB3|LAMB3, HSPA6|HSPA6, CASP3|CASP3, HSPA1A|HSPA1A, HSPA1B|HSPA1B, GNAI1|GNAI1, LY96|LY96, BIRC3|BIRC3, BIRC2|BIRC2, ITGB1|ITGB1, TNFRSF1A|TNFRSF1A, LAMA3|LAMA3, LAMA5|LAMA5, BCL2L1|BCL2L1, CD40|CD40, LDLR|LDLR	20	768	108	32549	0.1852	9.39643e-13	****	6.32491e-12	****
hsa05133	Human Diseases	Infectious disease: bacterial	Pertussis	C4BPB|C4BPB, JUN|JUN, CASP3|CASP3, CXCL5|CXCL5, C2|C2, GNAI1|GNAI1, LY96|LY96, C5|C5, SERPING1|SERPING1, ITGB1|ITGB1, ITGA5|ITGA5, C1R|C1R, C1S|C1S, FOS|FOS, PYCARD|PYCARD, C3|C3, TICAM1|TICAM1	17	768	73	32549	0.2329	9.42453e-13	****	6.32491e-12	****
hsa05206	Human Diseases	Cancer: overview	MicroRNAs in cancer	TGFB2|TGFB2, MCL1|MCL1, SHC1|SHC1, NOTCH2|NOTCH2, PRKCE|PRKCE, GLS|GLS, BMPR2|BMPR2, CASP3|CASP3, SOX4|SOX4, MARCKS|MARCKS, MET|MET, EGFR|EGFR, RDX|RDX, ST14|ST14, CCND1|CCND1, ITGA5|ITGA5, HMGA2|HMGA2, ERBB3|ERBB3, MDM2|MDM2, TPM1|TPM1, PRKCA|PRKCA, TIMP3|TIMP3, CRKL|CRKL	23	768	149	32549	0.1544	1.03142e-12	****	6.77149e-12	****
hsa04928	Organismal Systems	Endocrine system	Parathyroid hormone synthesis, secretion and action	ARHGEF11|ARHGEF11, PLD1|PLD1, EGR1|EGR1, CREB5|CREB5, GNAI1|GNAI1, EGFR|EGFR, CREB3L2|CREB3L2, GNAQ|GNAQ, LRP5|LRP5, LRP6|LRP6, FOS|FOS, AKAP13|AKAP13, MEF2A|MEF2A, MMP15|MMP15, PRKCA|PRKCA, SLC9A3R1|SLC9A3R1, PLCB1|PLCB1, JUND|JUND, CREB3L3|CREB3L3	19	768	98	32549	0.1939	1.47292e-12	****	9.46429e-12	****
hsa05169	Human Diseases	Infectious disease: viral	Epstein-Barr virus infection	JAK1|JAK1, JUN|JUN, ISG15|ISG15, PSMD1|PSMD1, HES1|HES1, PIK3CB|PIK3CB, CASP3|CASP3, CXCL10|CXCL10, HLA-A|HLA-A, HLA-E|HLA-E, HLA-B|HLA-B, HLA-C|HLA-C, LYN|LYN, CCND1|CCND1, TBK1|TBK1, OAS1|OAS1, STAT2|STAT2, MDM2|MDM2, B2M|B2M, PDIA3|PDIA3, MAP2K4|MAP2K4, MAP3K14|MAP3K14, CD40|CD40, GADD45B|GADD45B, BID|BID	25	768	184	32549	0.1359	2.03348e-12	****	1.2794e-11	****
hsa04512	Environmental Information Processing	Signaling molecules and interaction	ECM-receptor interaction	LAMC1|LAMC1, LAMC2|LAMC2, LAMB3|LAMB3, AGRN|AGRN, ITGAV|ITGAV, ITGB6|ITGB6, SDC1|SDC1, FN1|FN1, SPP1|SPP1, COL4A5|COL4A5, ITGB1|ITGB1, ITGA5|ITGA5, VTN|VTN, LAMA3|LAMA3, LAMA5|LAMA5, SDC4|SDC4, COL6A1|COL6A1	17	768	79	32549	0.2152	3.73476e-12	****	2.30183e-11	****
hsa05226	Human Diseases	Cancer: specific types	Gastric cancer	TGFB2|TGFB2, SHC1|SHC1, TCF7L1|TCF7L1, CTNNB1|CTNNB1, PIK3CB|PIK3CB, GAB1|GAB1, CTNNA1|CTNNA1, CSNK1A1|CSNK1A1, MET|MET, EGFR|EGFR, CDH17|CDH17, FZD6|FZD6, CDKN2B|CDKN2B, LRP5|LRP5, CCND1|CCND1, TCF7L2|TCF7L2, LRP6|LRP6, CDX2|CDX2, SMAD3|SMAD3, CDH1|CDH1, GADD45B|GADD45B	21	768	130	32549	0.1615	4.04602e-12	****	2.4438e-11	****
hsa05161	Human Diseases	Infectious disease: viral	Hepatitis B	JAK1|JAK1, TGFB2|TGFB2, JUN|JUN, CASP10|CASP10, PIK3CB|PIK3CB, CASP3|CASP3, MAP3K1|MAP3K1, CREB5|CREB5, CREB3L2|CREB3L2, YWHAZ|YWHAZ, PTK2B|PTK2B, STAT6|STAT6, TBK1|TBK1, STAT2|STAT2, FOS|FOS, SMAD3|SMAD3, PRKCA|PRKCA, MAP2K4|MAP2K4, NFATC2|NFATC2, CREB3L3|CREB3L3, TICAM1|TICAM1, BID|BID	22	768	148	32549	0.1486	6.95817e-12	****	4.12033e-11	****
hsa04261	Organismal Systems	Circulatory system	Adrenergic signaling in cardiomyocytes	PPP2R5A|PPP2R5A, ATP1A1|ATP1A1, ATP2B4|ATP2B4, AGT|AGT, ATP1B1|ATP1B1, RAPGEF4|RAPGEF4, CACNA1D|CACNA1D, CREB5|CREB5, GNAI1|GNAI1, CREB3L2|CREB3L2, PPP2CB|PPP2CB, GNAQ|GNAQ, TPM2|TPM2, PPP1R1A|PPP1R1A, ATP2B1|ATP2B1, ATP2A2|ATP2A2, CACNA1C|CACNA1C, TPM1|TPM1, PRKCA|PRKCA, PLCB1|PLCB1, CREB3L3|CREB3L3	21	768	134	32549	0.1567	7.38601e-12	****	4.28957e-11	****
hsa04060	Environmental Information Processing	Signaling molecules and interaction	Cytokine-cytokine receptor interaction	TGFB2|TGFB2, CCL20|CCL20, ACVR2A|ACVR2A, ACVR1|ACVR1, BMPR2|BMPR2, TNFSF10|TNFSF10, IL1RAP|IL1RAP, IL17RB|IL17RB, CXCL2|CXCL2, CXCL10|CXCL10, CXCL5|CXCL5, IL6ST|IL6ST, TNFRSF21|TNFRSF21, EDA|EDA, IL2RG|IL2RG, TNFRSF11B|TNFRSF11B, TNFRSF10B|TNFRSF10B, TNFRSF10D|TNFRSF10D, IL18|IL18, IL15RA|IL15RA, TNFRSF1A|TNFRSF1A, ACVR1B|ACVR1B, LTBR|LTBR, IL4R|IL4R, BMP2|BMP2, CD40|CD40, GDF15|GDF15, IL17RA|IL1…	28	768	246	32549	0.1138	7.81564e-12	****	4.45344e-11	****
hsa05162	Human Diseases	Infectious disease: viral	Measles	JAK1|JAK1, CD46|CD46, HSPA6|HSPA6, JUN|JUN, CBLB|CBLB, PIK3CB|PIK3CB, CASP3|CASP3, HSPA1A|HSPA1A, HSPA1B|HSPA1B, IL2RG|IL2RG, RAB9A|RAB9A, CCND1|CCND1, TBK1|TBK1, OAS1|OAS1, STAT2|STAT2, FOS|FOS, EIF2AK4|EIF2AK4, BCL2L1|BCL2L1, BID|BID, MX1|MX1	20	768	121	32549	0.1653	8.47856e-12	****	4.74171e-11	****
hsa04142	Cellular Processes	Transport and catabolism	Lysosome	ATP6V0B|ATP6V0B, CTSE|CTSE, CTSS|CTSS, LAPTM4A|LAPTM4A, SUMF1|SUMF1, SCARB2|SCARB2, CLTB|CLTB, LAMP2|LAMP2, LAPTM4B|LAPTM4B, ATP6V0D2|ATP6V0D2, ATP6V1H|ATP6V1H, ASAH1|ASAH1, HGSNAT|HGSNAT, CTSD|CTSD, CD63|CD63, GNS|GNS, CTSH|CTSH, NPC1|NPC1, CTSZ|CTSZ, CTSA|CTSA	20	768	122	32549	0.1639	9.91954e-12	****	5.44673e-11	****
hsa04919	Organismal Systems	Endocrine system	Thyroid hormone signaling pathway	ATP1A1|ATP1A1, NOTCH2|NOTCH2, ATP1B1|ATP1B1, ITGAV|ITGAV, NCOA1|NCOA1, CTNNB1|CTNNB1, PIK3CB|PIK3CB, THRB|THRB, MED14|MED14, NCOA2|NCOA2, GATA4|GATA4, CCND1|CCND1, MED13L|MED13L, ATP2A2|ATP2A2, MDM2|MDM2, PRKCA|PRKCA, NCOR1|NCOR1, NCOA3|NCOA3, PLCB1|PLCB1	19	768	110	32549	0.1727	1.26021e-11	****	6.79614e-11	****
hsa04925	Organismal Systems	Endocrine system	Aldosterone synthesis and secretion	ATP1A1|ATP1A1, ATP2B4|ATP2B4, AGT|AGT, ATP1B1|ATP1B1, PRKCE|PRKCE, CACNA1D|CACNA1D, CREB5|CREB5, CREB3L2|CREB3L2, GNAQ|GNAQ, NR4A1|NR4A1, ATP2B1|ATP2B1, SCARB1|SCARB1, CACNA1C|CACNA1C, PRKCA|PRKCA, PLCB1|PLCB1, LDLR|LDLR, CREB3L3|CREB3L3	17	768	87	32549	0.1954	1.939e-11	****	1.02733e-10	****
hsa04927	Organismal Systems	Endocrine system	Cortisol synthesis and secretion	PBX1|PBX1, AGT|AGT, NCEH1|NCEH1, CACNA1D|CACNA1D, CREB5|CREB5, CREB3L2|CREB3L2, GNAQ|GNAQ, NR4A1|NR4A1, SCARB1|SCARB1, CACNA1C|CACNA1C, PDE8A|PDE8A, PLCB1|PLCB1, LDLR|LDLR, CREB3L3|CREB3L3	14	768	54	32549	0.2593	1.99948e-11	****	1.04111e-10	****
hsa05146	Human Diseases	Infectious disease: parasitic	Amoebiasis	LAMC1|LAMC1, LAMC2|LAMC2, TGFB2|TGFB2, LAMB3|LAMB3, FN1|FN1, PIK3CB|PIK3CB, CASP3|CASP3, HSPB1|HSPB1, COL4A5|COL4A5, PTK2|PTK2, GNAQ|GNAQ, VCL|VCL, PRKCA|PRKCA, LAMA3|LAMA3, PLCB1|PLCB1, LAMA5|LAMA5, ACTN4|ACTN4	17	768	92	32549	0.1848	4.95004e-11	****	2.53375e-10	****
hsa05412	Human Diseases	Cardiovascular disease	Arrhythmogenic right ventricular cardiomyopathy	TCF7L1|TCF7L1, ITGAV|ITGAV, ITGB6|ITGB6, CTNNB1|CTNNB1, CACNA1D|CACNA1D, CTNNA1|CTNNA1, DSP|DSP, TCF7L2|TCF7L2, ITGB1|ITGB1, ITGA5|ITGA5, ATP2A2|ATP2A2, CACNA1C|CACNA1C, CDH2|CDH2, DSC2|DSC2, DSG2|DSG2	15	768	69	32549	0.2174	5.94117e-11	****	2.99039e-10	****
hsa04217	Cellular Processes	Cell growth and death	Necroptosis	JAK1|JAK1, CAPN2|CAPN2, RNF103-CHMP3|RNF103-CHMP3, TNFSF10|TNFSF10, SQSTM1|SQSTM1, TNFRSF10B|TNFRSF10B, CHMP4C|CHMP4C, BIRC3|BIRC3, CAPN1|CAPN1, BIRC2|BIRC2, GLUD1|GLUD1, STAT6|STAT6, TNFRSF1A|TNFRSF1A, STAT2|STAT2, HSP90AA1|HSP90AA1, PYCARD|PYCARD, CHMP1B|CHMP1B, TICAM1|TICAM1, BID|BID	19	768	120	32549	0.1583	6.10696e-11	****	3.02345e-10	****
hsa04621	Organismal Systems	Immune system	NOD-like receptor signaling pathway	JAK1|JAK1, NEK7|NEK7, JUN|JUN, GBP1|GBP1, TANK|TANK, CXCL2|CXCL2, ERBIN|ERBIN, RIPK2|RIPK2, GSDMD|GSDMD, BIRC3|BIRC3, IL18|IL18, BIRC2|BIRC2, TBK1|TBK1, OAS1|OAS1, STAT2|STAT2, HSP90AA1|HSP90AA1, CYBA|CYBA, PYCARD|PYCARD, PLCB1|PLCB1, BCL2L1|BCL2L1, TICAM1|TICAM1	21	768	150	32549	0.14	6.66821e-11	****	3.24806e-10	****
hsa05010	Human Diseases	Neurodegenerative disease	Alzheimer disease	NCSTN|NCSTN, CAPN2|CAPN2, RTN4|RTN4, CACNA1D|CACNA1D, PPP3CA|PPP3CA, CASP3|CASP3, GNAQ|GNAQ, CAPN1|CAPN1, LRP1|LRP1, TNFRSF1A|TNFRSF1A, ATP2A2|ATP2A2, CACNA1C|CACNA1C, ADAM10|ADAM10, ERN1|ERN1, PLCB1|PLCB1, APOE|APOE, BID|BID, APP|APP, MT-CO1|MT-CO1, MT-ATP8|MT-ATP8, MT-ATP6|MT-ATP6, MT-CYB|MT-CYB	22	768	168	32549	0.131	8.91799e-11	****	4.27497e-10	****
hsa04012	Environmental Information Processing	Signal transduction	ErbB signaling pathway	ABL2|ABL2, JUN|JUN, SHC1|SHC1, CBLB|CBLB, NCK1|NCK1, PIK3CB|PIK3CB, EREG|EREG, GAB1|GAB1, EGFR|EGFR, PTK2|PTK2, PAK1|PAK1, NRG3|NRG3, ERBB3|ERBB3, PRKCA|PRKCA, MAP2K4|MAP2K4, CRKL|CRKL	16	768	83	32549	0.1928	9.3993e-11	****	4.4353e-10	****
hsa05152	Human Diseases	Infectious disease: bacterial	Tuberculosis	JAK1|JAK1, TGFB2|TGFB2, FCER1G|FCER1G, BCL10|BCL10, ATP6V0B|ATP6V0B, CTSS|CTSS, CASP10|CASP10, PPP3CA|PPP3CA, CASP3|CASP3, LAMP2|LAMP2, RIPK2|RIPK2, ATP6V0D2|ATP6V0D2, ATP6V1H|ATP6V1H, ARHGEF12|ARHGEF12, IL18|IL18, CTSD|CTSD, EEA1|EEA1, TNFRSF1A|TNFRSF1A, CEBPB|CEBPB, C3|C3, BID|BID	21	768	154	32549	0.1364	1.10412e-10	****	5.12992e-10	****
hsa04350	Environmental Information Processing	Signal transduction	TGF-beta signaling pathway	TGFB2|TGFB2, ACVR2A|ACVR2A, ACVR1|ACVR1, ID2|ID2, BMPR2|BMPR2, SMAD5|SMAD5, ZFYVE16|ZFYVE16, SMURF1|SMURF1, PPP2CB|PPP2CB, CDKN2B|CDKN2B, BAMBI|BAMBI, ACVR1B|ACVR1B, NEO1|NEO1, SMAD3|SMAD3, TGIF1|TGIF1, BMP2|BMP2	16	768	87	32549	0.1839	1.97257e-10	****	9.026e-10	****
hsa04150	Environmental Information Processing	Signal transduction	mTOR signaling pathway	CAB39|CAB39, PIK3CB|PIK3CB, FNIP2|FNIP2, RICTOR|RICTOR, PRKAA1|PRKAA1, SGK1|SGK1, GRB10|GRB10, RPS6KA3|RPS6KA3, DEPTOR|DEPTOR, ATP6V1C1|ATP6V1C1, FZD6|FZD6, ATP6V1H|ATP6V1H, LRP5|LRP5, LRP6|LRP6, TNFRSF1A|TNFRSF1A, CLIP1|CLIP1, PRKCA|PRKCA, TTI1|TTI1, INSR|INSR, ATP6V1E1|ATP6V1E1	20	768	144	32549	0.1389	2.18993e-10	****	9.87103e-10	****
hsa05224	Human Diseases	Cancer: specific types	Breast cancer	JUN|JUN, SHC1|SHC1, NOTCH2|NOTCH2, TCF7L1|TCF7L1, NCOA1|NCOA1, CTNNB1|CTNNB1, HES1|HES1, PIK3CB|PIK3CB, CSNK1A1|CSNK1A1, EGFR|EGFR, FZD6|FZD6, LRP5|LRP5, CCND1|CCND1, TCF7L2|TCF7L2, LRP6|LRP6, FOS|FOS, JAG1|JAG1, NCOA3|NCOA3, GADD45B|GADD45B	19	768	132	32549	0.1439	3.31065e-10	****	1.46513e-09	****
hsa04657	Organismal Systems	Immune system	IL-17 signaling pathway	JUN|JUN, CCL20|CCL20, IL17RB|IL17RB, CASP3|CASP3, CXCL2|CXCL2, CXCL10|CXCL10, CXCL5|CXCL5, TBK1|TBK1, HSP90B1|HSP90B1, FOS|FOS, HSP90AA1|HSP90AA1, CEBPB|CEBPB, FOSB|FOSB, JUND|JUND, IL17RA|IL17RA, USP25|USP25	16	768	90	32549	0.1778	3.34748e-10	****	1.46513e-09	****
hsa04612	Organismal Systems	Immune system	Antigen processing and presentation	HSPA6|HSPA6, CTSS|CTSS, CANX|CANX, HSPA4|HSPA4, HLA-A|HLA-A, HSPA1A|HSPA1A, HSPA1B|HSPA1B, HLA-E|HLA-E, HLA-B|HLA-B, HLA-C|HLA-C, HSPA5|HSPA5, HSP90AA1|HSP90AA1, B2M|B2M, PDIA3|PDIA3	14	768	66	32549	0.2121	3.67203e-10	****	1.58422e-09	****
hsa04933	Human Diseases	Endocrine and metabolic disease	AGE-RAGE signaling pathway in diabetic complications	TGFB2|TGFB2, JUN|JUN, AGT|AGT, PRKCE|PRKCE, FN1|FN1, PIK3CB|PIK3CB, CASP3|CASP3, EGR1|EGR1, EDN1|EDN1, SERPINE1|SERPINE1, NOX1|NOX1, COL4A5|COL4A5, CCND1|CCND1, SMAD3|SMAD3, PRKCA|PRKCA, PLCB1|PLCB1	16	768	99	32549	0.1616	1.44756e-09	****	6.15723e-09	****
hsa04972	Organismal Systems	Digestive system	Pancreatic secretion	ATP1A1|ATP1A1, ATP2B4|ATP2B4, ATP1B1|ATP1B1, SCTR|SCTR, SLC4A4|SLC4A4, SLC12A2|SLC12A2, CFTR|CFTR, GNAQ|GNAQ, PRSS3|PRSS3, RAP1B|RAP1B, ATP2B1|ATP2B1, ATP2A2|ATP2A2, PRKCA|PRKCA, RAB27B|RAB27B, PLCB1|PLCB1	15	768	89	32549	0.1685	2.58392e-09	****	1.08381e-08	****
hsa04931	Human Diseases	Endocrine and metabolic disease	Insulin resistance	PTPRF|PTPRF, SLC27A3|SLC27A3, PRKAB2|PRKAB2, AGT|AGT, PRKCE|PRKCE, GFPT1|GFPT1, SLC2A2|SLC2A2, PIK3CB|PIK3CB, PRKAA1|PRKAA1, CREB5|CREB5, CREB3L2|CREB3L2, RPS6KA3|RPS6KA3, PPP1R3B|PPP1R3B, TNFRSF1A|TNFRSF1A, INSR|INSR, CREB3L3|CREB3L3	16	768	104	32549	0.1538	3.04579e-09	****	1.26004e-08	****
hsa04611	Organismal Systems	Immune system	Platelet activation	FCER1G|FCER1G, PIK3CB|PIK3CB, FGG|FGG, FGB|FGB, FGA|FGA, GNAI1|GNAI1, LYN|LYN, GNAQ|GNAQ, F2|F2, ARHGEF12|ARHGEF12, GUCY1A2|GUCY1A2, ITGB1|ITGB1, PPP1R12A|PPP1R12A, RAP1B|RAP1B, MYL12A|MYL12A, MYL12B|MYL12B, PLCB1|PLCB1	17	768	119	32549	0.1429	3.16481e-09	****	1.29159e-08	****
hsa04976	Organismal Systems	Digestive system	Bile secretion	ATP1A1|ATP1A1, EPHX1|EPHX1, NR0B2|NR0B2, ATP1B1|ATP1B1, SCTR|SCTR, SLC51A|SLC51A, NCEH1|NCEH1, SLC4A4|SLC4A4, CFTR|CFTR, NR1H4|NR1H4, SCARB1|SCARB1, ABCC3|ABCC3, LDLR|LDLR	13	768	65	32549	0.2	3.37288e-09	****	1.35815e-08	****
hsa04380	Organismal Systems	Development and regeneration	Osteoclast differentiation	JAK1|JAK1, TGFB2|TGFB2, JUN|JUN, PIK3CB|PIK3CB, PPP3CA|PPP3CA, SQSTM1|SQSTM1, NOX1|NOX1, TNFRSF11B|TNFRSF11B, TNFRSF1A|TNFRSF1A, STAT2|STAT2, FOS|FOS, CYBA|CYBA, MAP3K14|MAP3K14, NFATC2|NFATC2, FOSB|FOSB, JUND|JUND, JUNB|JUNB	17	768	120	32549	0.1417	3.60717e-09	****	1.43337e-08	****
hsa05410	Human Diseases	Cardiovascular disease	Hypertrophic cardiomyopathy	TGFB2|TGFB2, PRKAB2|PRKAB2, AGT|AGT, ITGAV|ITGAV, ITGB6|ITGB6, CACNA1D|CACNA1D, PRKAA1|PRKAA1, EDN1|EDN1, TPM2|TPM2, ITGB1|ITGB1, ITGA5|ITGA5, ATP2A2|ATP2A2, CACNA1C|CACNA1C, TPM1|TPM1	14	768	78	32549	0.1795	3.7396e-09	****	1.4667e-08	****
hsa04064	Environmental Information Processing	Signal transduction	NF-kappa B signaling pathway	BCL10|BCL10, CXCL2|CXCL2, CARD11|CARD11, LYN|LYN, LY96|LY96, BIRC3|BIRC3, BIRC2|BIRC2, TNFRSF1A|TNFRSF1A, LTBR|LTBR, ERC1|ERC1, MAP3K14|MAP3K14, BCL2L1|BCL2L1, CD40|CD40, GADD45B|GADD45B, TICAM1|TICAM1	15	768	92	32549	0.163	4.15478e-09	****	1.60864e-08	****
hsa05130	Human Diseases	Infectious disease: bacterial	Pathogenic Escherichia coli infection	CTNNB1|CTNNB1, NCK1|NCK1, CLDN1|CLDN1, OCLN|OCLN, YWHAZ|YWHAZ, LY96|LY96, CTTN|CTTN, ITGB1|ITGB1, KRT18|KRT18, CDH1|CDH1, PRKCA|PRKCA, TUBB6|TUBB6	12	768	55	32549	0.2182	4.73679e-09	****	1.81077e-08	****
hsa04650	Organismal Systems	Immune system	Natural killer cell mediated cytotoxicity	FCER1G|FCER1G, SHC1|SHC1, TNFSF10|TNFSF10, PIK3CB|PIK3CB, PPP3CA|PPP3CA, CASP3|CASP3, HLA-A|HLA-A, HLA-E|HLA-E, HLA-B|HLA-B, HLA-C|HLA-C, PTK2B|PTK2B, TNFRSF10B|TNFRSF10B, PAK1|PAK1, PRKCA|PRKCA, NFATC2|NFATC2, BID|BID	16	768	108	32549	0.1481	5.35214e-09	****	1.99549e-08	****
hsa04724	Organismal Systems	Nervous system	Glutamatergic synapse	GLS|GLS, CACNA1D|CACNA1D, PLD1|PLD1, PPP3CA|PPP3CA, HOMER1|HOMER1, GNAI1|GNAI1, GNGT1|GNGT1, SLC1A1|SLC1A1, GNAQ|GNAQ, SHANK2|SHANK2, SLC38A1|SLC38A1, SLC38A2|SLC38A2, CACNA1C|CACNA1C, PRKCA|PRKCA, DLGAP1|DLGAP1, PLCB1|PLCB1	16	768	108	32549	0.1481	5.35214e-09	****	1.99549e-08	****
hsa04550	Cellular Processes	Cellular community - eukaryotes	Signaling pathways regulating pluripotency of stem cells	JAK1|JAK1, SETDB1|SETDB1, MEIS1|MEIS1, ACVR2A|ACVR2A, ACVR1|ACVR1, ID2|ID2, BMPR2|BMPR2, CTNNB1|CTNNB1, SKIL|SKIL, PIK3CB|PIK3CB, IL6ST|IL6ST, SMAD5|SMAD5, FZD6|FZD6, ACVR1B|ACVR1B, SMAD3|SMAD3, ONECUT1|ONECUT1, ZFHX3|ZFHX3	17	768	124	32549	0.1371	6.00661e-09	****	2.21219e-08	****
hsa04140	Cellular Processes	Transport and catabolism	Autophagy - animal	ATG4B|ATG4B, PIK3CB|PIK3CB, PRKAA1|PRKAA1, LAMP2|LAMP2, DEPTOR|DEPTOR, RB1CC1|RB1CC1, PPP2CB|PPP2CB, DAPK1|DAPK1, RRAS2|RRAS2, CTSD|CTSD, AMBRA1|AMBRA1, PRAP1|PRAP1, EIF2AK4|EIF2AK4, VMP1|VMP1, ERN1|ERN1, BCL2L1|BCL2L1, SNAP29|SNAP29	17	768	125	32549	0.136	6.80132e-09	****	2.4747e-08	****
hsa04921	Organismal Systems	Endocrine system	Oxytocin signaling pathway	PPP1R12B|PPP1R12B, PRKAB2|PRKAB2, JUN|JUN, CACNA1D|CACNA1D, PPP3CA|PPP3CA, PRKAA1|PRKAA1, GNAI1|GNAI1, EGFR|EGFR, GNAQ|GNAQ, GUCY1A2|GUCY1A2, CCND1|CCND1, PPP1R12A|PPP1R12A, CACNA1C|CACNA1C, FOS|FOS, PRKCA|PRKCA, PLCB1|PLCB1, NFATC2|NFATC2, MYL9|MYL9	18	768	142	32549	0.1268	7.68606e-09	****	2.76332e-08	****
hsa05142	Human Diseases	Infectious disease: parasitic	Chagas disease	TGFB2|TGFB2, JUN|JUN, PIK3CB|PIK3CB, KNG1|KNG1, SERPINE1|SERPINE1, GNAI1|GNAI1, PPP2CB|PPP2CB, GNAQ|GNAQ, TNFRSF1A|TNFRSF1A, FOS|FOS, SMAD3|SMAD3, MAP2K4|MAP2K4, PLCB1|PLCB1, C3|C3, TICAM1|TICAM1	15	768	97	32549	0.1546	8.799e-09	****	3.12623e-08	****
hsa04014	Environmental Information Processing	Signal transduction	Ras signaling pathway	ABL2|ABL2, EFNA1|EFNA1, RGL1|RGL1, RASAL2|RASAL2, SHC1|SHC1, PIK3CB|PIK3CB, RASA2|RASA2, PLD1|PLD1, GAB1|GAB1, AFDN|AFDN, GNGT1|GNGT1, MET|MET, RAPGEF5|RAPGEF5, EGFR|EGFR, RRAS2|RRAS2, PAK1|PAK1, RAP1B|RAP1B, TBK1|TBK1, PRKCA|PRKCA, BCL2L1|BCL2L1, INSR|INSR, ETS2|ETS2	22	768	214	32549	0.1028	9.12118e-09	****	3.20302e-08	****
hsa04625	Organismal Systems	Immune system	C-type lectin receptor signaling pathway	FCER1G|FCER1G, BCL10|BCL10, MAPKAPK2|MAPKAPK2, JUN|JUN, CBLB|CBLB, PIK3CB|PIK3CB, PPP3CA|PPP3CA, RRAS2|RRAS2, ARHGEF12|ARHGEF12, PAK1|PAK1, STAT2|STAT2, MDM2|MDM2, PYCARD|PYCARD, MAP3K14|MAP3K14, NFATC2|NFATC2	15	768	99	32549	0.1515	1.17217e-08	****	4.06891e-08	****
hsa05210	Human Diseases	Cancer: specific types	Colorectal cancer	TGFB2|TGFB2, JUN|JUN, TCF7L1|TCF7L1, CTNNB1|CTNNB1, PIK3CB|PIK3CB, EREG|EREG, CASP3|CASP3, EGFR|EGFR, CCND1|CCND1, TCF7L2|TCF7L2, FOS|FOS, SMAD3|SMAD3, DCC|DCC, GADD45B|GADD45B	14	768	85	32549	0.1647	1.19192e-08	****	4.09046e-08	****
hsa04371	Environmental Information Processing	Signal transduction	Apelin signaling pathway	PRKAB2|PRKAB2, PRKCE|PRKCE, SPP1|SPP1, EGR1|EGR1, PRKAA1|PRKAA1, CCN2|CCN2, SERPINE1|SERPINE1, GNAI1|GNAI1, GNGT1|GNGT1, GNAQ|GNAQ, RRAS2|RRAS2, CCND1|CCND1, SMAD3|SMAD3, MEF2A|MEF2A, CDH1|CDH1, JAG1|JAG1, PLCB1|PLCB1	17	768	131	32549	0.1298	1.39738e-08	****	4.74167e-08	****
hsa04270	Organismal Systems	Circulatory system	Vascular smooth muscle contraction	PPP1R12B|PPP1R12B, AGT|AGT, ARHGEF11|ARHGEF11, PRKCE|PRKCE, RAMP1|RAMP1, CACNA1D|CACNA1D, EDN1|EDN1, CALD1|CALD1, GNAQ|GNAQ, ARHGEF12|ARHGEF12, GUCY1A2|GUCY1A2, PPP1R12A|PPP1R12A, CACNA1C|CACNA1C, PRKCA|PRKCA, PLCB1|PLCB1, MYL9|MYL9	16	768	123	32549	0.1301	3.58516e-08	****	1.20302e-07	****
hsa04728	Organismal Systems	Nervous system	Dopaminergic synapse	PPP2R5A|PPP2R5A, CACNA1D|CACNA1D, PPP3CA|PPP3CA, CREB5|CREB5, GNAI1|GNAI1, GNGT1|GNGT1, CREB3L2|CREB3L2, MAOB|MAOB, PPP2CB|PPP2CB, GNAQ|GNAQ, CACNA1C|CACNA1C, FOS|FOS, PRKCA|PRKCA, PLCB1|PLCB1, CREB3L3|CREB3L3, COMT|COMT	16	768	124	32549	0.129	4.02731e-08	****	1.32201e-07	****
hsa04926	Organismal Systems	Endocrine system	Relaxin signaling pathway	JUN|JUN, SHC1|SHC1, PIK3CB|PIK3CB, EDN1|EDN1, CREB5|CREB5, GNAI1|GNAI1, GNGT1|GNGT1, EGFR|EGFR, CREB3L2|CREB3L2, COL4A5|COL4A5, FOS|FOS, SMAD3|SMAD3, PRKCA|PRKCA, MAP2K4|MAP2K4, PLCB1|PLCB1, CREB3L3|CREB3L3	16	768	124	32549	0.129	4.02731e-08	****	1.32201e-07	****
hsa05134	Human Diseases	Infectious disease: bacterial	Legionellosis	HSPA6|HSPA6, RAB1A|RAB1A, CLK1|CLK1, CASP3|CASP3, CXCL2|CXCL2, HSPA1A|HSPA1A, HSPA1B|HSPA1B, IL18|IL18, PYCARD|PYCARD, C3|C3, BCL2L13|BCL2L13	11	768	54	32549	0.2037	4.46796e-08	****	1.45088e-07	****
hsa05215	Human Diseases	Cancer: specific types	Prostate cancer	TCF7L1|TCF7L1, CTNNB1|CTNNB1, PIK3CB|PIK3CB, CREB5|CREB5, EGFR|EGFR, CREB3L2|CREB3L2, CCND1|CCND1, TCF7L2|TCF7L2, HSP90B1|HSP90B1, MDM2|MDM2, HSP90AA1|HSP90AA1, SPINT1|SPINT1, CREB3L3|CREB3L3, TMPRSS2|TMPRSS2	14	768	95	32549	0.1474	5.15949e-08	****	1.65762e-07	****
hsa00190	Metabolism	Energy metabolism	Oxidative phosphorylation	ATP6V0B|ATP6V0B, ATP6V0E1|ATP6V0E1, ATP6V1C1|ATP6V1C1, ATP6V0D2|ATP6V0D2, ATP6V1H|ATP6V1H, ATP6V1E1|ATP6V1E1, MT-ND1|MT-ND1, MT-ND2|MT-ND2, MT-CO1|MT-CO1, MT-ATP8|MT-ATP8, MT-ATP6|MT-ATP6, MT-ND3|MT-ND3, MT-ND4L|MT-ND4L, MT-ND4|MT-ND4, MT-ND5|MT-ND5, MT-CYB|MT-CYB	16	768	131	32549	0.1221	8.8034e-08	****	2.79855e-07	****
hsa04714	Organismal Systems	Environmental adaptation	Thermogenesis	PRKAB2|PRKAB2, ACSL3|ACSL3, KDM3B|KDM3B, PRKAA1|PRKAA1, CREB5|CREB5, CREB3L2|CREB3L2, ACSL4|ACSL4, RPS6KA3|RPS6KA3, NDUFAF6|NDUFAF6, FRS2|FRS2, CREB3L3|CREB3L3, MT-ND1|MT-ND1, MT-ND2|MT-ND2, MT-CO1|MT-CO1, MT-ATP8|MT-ATP8, MT-ATP6|MT-ATP6, MT-ND3|MT-ND3, MT-ND4L|MT-ND4L, MT-ND4|MT-ND4, MT-ND5|MT-ND5, MT-CYB|MT-CYB	21	768	224	32549	0.0938	9.76411e-08	****	3.0481e-07	****
hsa04115	Cellular Processes	Cell growth and death	p53 signaling pathway	SFN|SFN, CASP3|CASP3, PERP|PERP, SERPINE1|SERPINE1, IGFBP3|IGFBP3, TNFRSF10B|TNFRSF10B, CCND1|CCND1, MDM2|MDM2, SIAH1|SIAH1, BCL2L1|BCL2L1, GADD45B|GADD45B, BID|BID	12	768	71	32549	0.169	9.79025e-08	****	3.0481e-07	****
hsa05110	Human Diseases	Infectious disease: bacterial	Vibrio cholerae infection	ATP6V0B|ATP6V0B, SLC12A2|SLC12A2, ATP6V0E1|ATP6V0E1, CFTR|CFTR, ATP6V1C1|ATP6V1C1, ATP6V0D2|ATP6V0D2, ATP6V1H|ATP6V1H, TJP1|TJP1, PRKCA|PRKCA, ATP6V1E1|ATP6V1E1	10	768	48	32549	0.2083	1.46795e-07	****	4.52369e-07	****
hsa04658	Organismal Systems	Immune system	Th1 and Th2 cell differentiation	JAK1|JAK1, JUN|JUN, NOTCH2|NOTCH2, PPP3CA|PPP3CA, MAML3|MAML3, IL2RG|IL2RG, MAML2|MAML2, STAT6|STAT6, FOS|FOS, IL4R|IL4R, MAF|MAF, JAG1|JAG1, NFATC2|NFATC2	13	768	88	32549	0.1477	1.49877e-07	****	4.57199e-07	****
hsa04911	Organismal Systems	Endocrine system	Insulin secretion	ATP1A1|ATP1A1, ATP1B1|ATP1B1, RAPGEF4|RAPGEF4, SLC2A2|SLC2A2, CACNA1D|CACNA1D, CREB5|CREB5, CREB3L2|CREB3L2, GNAQ|GNAQ, CACNA1C|CACNA1C, PRKCA|PRKCA, PLCB1|PLCB1, CREB3L3|CREB3L3	12	768	75	32549	0.16	1.83285e-07	****	5.5352e-07	****
hsa04216	Cellular Processes	Cell growth and death	Ferroptosis	SLC40A1|SLC40A1, ACSL3|ACSL3, CP|CP, TF|TF, ACSL4|ACSL4, SAT1|SAT1, SLC39A14|SLC39A14, LPCAT3|LPCAT3, MAP1LC3B|MAP1LC3B	9	768	38	32549	0.2368	1.91078e-07	****	5.71341e-07	****
hsa05031	Human Diseases	Substance dependence	Amphetamine addiction	JUN|JUN, CACNA1D|CACNA1D, PPP3CA|PPP3CA, CREB5|CREB5, CREB3L2|CREB3L2, MAOB|MAOB, CACNA1C|CACNA1C, FOS|FOS, PRKCA|PRKCA, FOSB|FOSB, CREB3L3|CREB3L3	11	768	62	32549	0.1774	1.99879e-07	****	5.91799e-07	****
hsa04068	Environmental Information Processing	Signal transduction	FoxO signaling pathway	TGFB2|TGFB2, PRKAB2|PRKAB2, TNFSF10|TNFSF10, PIK3CB|PIK3CB, HOMER1|HOMER1, PRKAA1|PRKAA1, SGK1|SGK1, EGFR|EGFR, FBXO32|FBXO32, CDKN2B|CDKN2B, CCND1|CCND1, MDM2|MDM2, SMAD3|SMAD3, INSR|INSR, GADD45B|GADD45B	15	768	125	32549	0.12	2.80025e-07	****	8.21045e-07	****
hsa04950	Human Diseases	Endocrine and metabolic disease	Maturity onset diabetes of the young	NR5A2|NR5A2, SLC2A2|SLC2A2, HES1|HES1, HNF4G|HNF4G, HHEX|HHEX, ONECUT1|ONECUT1, HNF4A|HNF4A	7	768	22	32549	0.3182	4.9612e-07	****	1.42694e-06	****
hsa04977	Organismal Systems	Digestive system	Vitamin digestion and absorption	SLC19A2|SLC19A2, APOB|APOB, SLC19A3|SLC19A3, RBP2|RBP2, LMBRD1|LMBRD1, APOA1|APOA1, SCARB1|SCARB1	7	768	22	32549	0.3182	4.9612e-07	****	1.42694e-06	****
hsa04152	Environmental Information Processing	Signal transduction	AMPK signaling pathway	PPP2R5A|PPP2R5A, PRKAB2|PRKAB2, CAB39|CAB39, PIK3CB|PIK3CB, PRKAA1|PRKAA1, CREB5|CREB5, CREB3L2|CREB3L2, CFTR|CFTR, PPP2CB|PPP2CB, CCND1|CCND1, ADIPOR2|ADIPOR2, HNF4A|HNF4A, INSR|INSR, CREB3L3|CREB3L3	14	768	114	32549	0.1228	5.2248e-07	****	1.48858e-06	****
hsa00830	Metabolism	Metabolism of cofactors and vitamins	Retinol metabolism	DHRS3|DHRS3, AOX1|AOX1, DHRS9|DHRS9, UGT2B11|UGT2B11, ADH1C|ADH1C, UGT2B15|UGT2B15, RDH10|RDH10, DGAT1|DGAT1, RDH11|RDH11, ALDH1A2|ALDH1A2	10	768	55	32549	0.1818	5.6567e-07	****	1.58178e-06	****
hsa05416	Human Diseases	Cardiovascular disease	Viral myocarditis	ABL2|ABL2, CASP3|CASP3, HLA-A|HLA-A, HLA-E|HLA-E, HLA-B|HLA-B, HLA-C|HLA-C, CCND1|CCND1, CD40|CD40, BID|BID, CXADR|CXADR	10	768	55	32549	0.1818	5.6567e-07	****	1.58178e-06	****
hsa04020	Environmental Information Processing	Signal transduction	Calcium signaling pathway	ATP2B4|ATP2B4, CACNA1D|CACNA1D, PPP3CA|PPP3CA, EGFR|EGFR, PHKA2|PHKA2, PTK2B|PTK2B, GNAQ|GNAQ, TPCN1|TPCN1, ATP2B1|ATP2B1, ATP2A2|ATP2A2, ERBB3|ERBB3, CACNA1C|CACNA1C, P2RX4|P2RX4, PHKB|PHKB, PRKCA|PRKCA, PLCB1|PLCB1, ITPKC|ITPKC	17	768	169	32549	0.1006	5.94478e-07	****	1.64709e-06	****
hsa04660	Organismal Systems	Immune system	T cell receptor signaling pathway	BCL10|BCL10, JUN|JUN, CBLB|CBLB, NCK1|NCK1, PIK3CB|PIK3CB, DLG1|DLG1, PPP3CA|PPP3CA, CARD11|CARD11, PAK1|PAK1, MAP3K8|MAP3K8, FOS|FOS, MAP3K14|MAP3K14, NFATC2|NFATC2	13	768	99	32549	0.1313	6.08837e-07	****	1.67153e-06	****
hsa05323	Human Diseases	Immune disease	Rheumatoid arthritis	TGFB2|TGFB2, ATP6V0B|ATP6V0B, JUN|JUN, CCL20|CCL20, CXCL5|CXCL5, ATP6V0E1|ATP6V0E1, ATP6V1C1|ATP6V1C1, ATP6V0D2|ATP6V0D2, ATP6V1H|ATP6V1H, IL18|IL18, FOS|FOS, ATP6V1E1|ATP6V1E1	12	768	84	32549	0.1429	6.53216e-07	****	1.77722e-06	****
hsa04659	Organismal Systems	Immune system	Th17 cell differentiation	JAK1|JAK1, JUN|JUN, IL1RAP|IL1RAP, PPP3CA|PPP3CA, IL6ST|IL6ST, AHR|AHR, IL2RG|IL2RG, STAT6|STAT6, FOS|FOS, HSP90AA1|HSP90AA1, SMAD3|SMAD3, IL4R|IL4R, NFATC2|NFATC2	13	768	101	32549	0.1287	7.69242e-07	****	2.07421e-06	****
hsa04721	Organismal Systems	Nervous system	Synaptic vesicle cycle	ATP6V0B|ATP6V0B, CLTB|CLTB, ATP6V0E1|ATP6V0E1, ATP6V1C1|ATP6V1C1, ATP6V0D2|ATP6V0D2, ATP6V1H|ATP6V1H, SLC1A1|SLC1A1, STXBP1|STXBP1, UNC13B|UNC13B, SYT1|SYT1, ATP6V1E1|ATP6V1E1	11	768	71	32549	0.1549	8.30592e-07	****	2.21981e-06	****
hsa04630	Environmental Information Processing	Signal transduction	JAK-STAT signaling pathway	JAK1|JAK1, MCL1|MCL1, AOX1|AOX1, PIK3CB|PIK3CB, IL6ST|IL6ST, EGFR|EGFR, IL2RG|IL2RG, CCND1|CCND1, IL15RA|IL15RA, STAT6|STAT6, STAT2|STAT2, IL4R|IL4R, PTPN2|PTPN2, SOCS6|SOCS6, BCL2L1|BCL2L1	15	768	136	32549	0.1103	8.40625e-07	****	2.2236e-06	****
hsa04912	Organismal Systems	Endocrine system	GnRH signaling pathway	JUN|JUN, CACNA1D|CACNA1D, PLD1|PLD1, MAP3K1|MAP3K1, EGR1|EGR1, EGFR|EGFR, PTK2B|PTK2B, GNAQ|GNAQ, CACNA1C|CACNA1C, PRKCA|PRKCA, MAP2K4|MAP2K4, PLCB1|PLCB1	12	768	86	32549	0.1395	8.46736e-07	****	2.2236e-06	****
hsa00982	Metabolism	Xenobiotics biodegradation and metabolism	Drug metabolism - cytochrome P450	FMO5|FMO5, AOX1|AOX1, UGT2B11|UGT2B11, ADH1C|ADH1C, MGST2|MGST2, UGT2B15|UGT2B15, MAOB|MAOB, ALDH3B1|ALDH3B1, GSTO1|GSTO1, MGST1|MGST1	10	768	58	32549	0.1724	9.46856e-07	****	2.46509e-06	****
hsa04974	Organismal Systems	Digestive system	Protein digestion and absorption	ATP1A1|ATP1A1, ATP1B1|ATP1B1, KCNJ13|KCNJ13, COL4A5|COL4A5, ACE2|ACE2, COL22A1|COL22A1, SLC1A1|SLC1A1, COL27A1|COL27A1, PRSS3|PRSS3, SLC38A2|SLC38A2, SLC15A1|SLC15A1, COL6A1|COL6A1	12	768	87	32549	0.1379	9.61329e-07	****	2.48138e-06	****
hsa04960	Organismal Systems	Excretory system	Aldosterone-regulated sodium reabsorption	ATP1A1|ATP1A1, SFN|SFN, ATP1B1|ATP1B1, PIK3CB|PIK3CB, SGK1|SGK1, PRKCA|PRKCA, NEDD4L|NEDD4L, INSR|INSR	8	768	34	32549	0.2353	9.77127e-07	****	2.50078e-06	****
hsa00600	Metabolism	Lipid metabolism	Sphingolipid metabolism	DEGS1|DEGS1, CERS2|CERS2, SGPP2|SGPP2, CERS6|CERS6, PLPP1|PLPP1, ASAH1|ASAH1, UGCG|UGCG, SGMS1|SGMS1, SPTLC3|SPTLC3	9	768	46	32549	0.1957	1.09102e-06	****	2.76882e-06	****
hsa04062	Organismal Systems	Immune system	Chemokine signaling pathway	SHC1|SHC1, CCL20|CCL20, PIK3CB|PIK3CB, CXCL2|CXCL2, CXCL10|CXCL10, CXCL5|CXCL5, GNAI1|GNAI1, GNGT1|GNGT1, LYN|LYN, PTK2B|PTK2B, PTK2|PTK2, PAK1|PAK1, PARD3|PARD3, RAP1B|RAP1B, STAT2|STAT2, PLCB1|PLCB1, CRKL|CRKL	17	768	179	32549	0.095	1.33199e-06	****	3.35218e-06	****
hsa04932	Human Diseases	Endocrine and metabolic disease	Non-alcoholic fatty liver disease	PRKAB2|PRKAB2, JUN|JUN, PIK3CB|PIK3CB, CASP3|CASP3, PRKAA1|PRKAA1, ADIPOR2|ADIPOR2, TNFRSF1A|TNFRSF1A, DDIT3|DDIT3, ERN1|ERN1, ITCH|ITCH, INSR|INSR, BID|BID, XBP1|XBP1, MT-CO1|MT-CO1, MT-CYB|MT-CYB	15	768	143	32549	0.1049	1.59635e-06	****	3.95161e-06	****
hsa04072	Environmental Information Processing	Signal transduction	Phospholipase D signaling pathway	FCER1G|FCER1G, AGT|AGT, SHC1|SHC1, RAPGEF4|RAPGEF4, PIK3CB|PIK3CB, PLD1|PLD1, GAB1|GAB1, PLPP1|PLPP1, EGFR|EGFR, PTK2B|PTK2B, RRAS2|RRAS2, F2|F2, PRKCA|PRKCA, PLCB1|PLCB1, INSR|INSR	15	768	143	32549	0.1049	1.59635e-06	****	3.95161e-06	****
hsa04922	Organismal Systems	Endocrine system	Glucagon signaling pathway	PRKAB2|PRKAB2, SLC2A2|SLC2A2, PPP3CA|PPP3CA, PRKAA1|PRKAA1, CREB5|CREB5, CREB3L2|CREB3L2, PHKA2|PHKA2, GNAQ|GNAQ, SIK2|SIK2, PHKB|PHKB, PLCB1|PLCB1, CREB3L3|CREB3L3	12	768	93	32549	0.129	1.98482e-06	****	4.87331e-06	****
hsa05168	Human Diseases	Infectious disease: viral	Herpes simplex virus 1 infection	JAK1|JAK1, SP100|SP100, PIK3CB|PIK3CB, CASP3|CASP3, HLA-A|HLA-A, HLA-E|HLA-E, HLA-B|HLA-B, HLA-C|HLA-C, ZNF7|ZNF7, C5|C5, BIRC3|BIRC3, BIRC2|BIRC2, ITGA5|ITGA5, ZNF10|ZNF10, TNFRSF1A|TNFRSF1A, TBK1|TBK1, OAS1|OAS1, STAT2|STAT2, EIF2AK4|EIF2AK4, B2M|B2M, PDIA3|PDIA3, BCL2L1|BCL2L1, C3|C3, ZNF611|ZNF611, ZNF254|ZNF254, BST2|BST2, TICAM1|TICAM1, ZNF83|ZNF83, BID|BID	29	768	460	32549	0.063	2.0459e-06	****	4.98276e-06	****
hsa01522	Human Diseases	Drug resistance: antineoplastic	Endocrine resistance	JUN|JUN, SHC1|SHC1, NOTCH2|NOTCH2, PIK3CB|PIK3CB, EGFR|EGFR, PTK2|PTK2, CCND1|CCND1, MDM2|MDM2, FOS|FOS, NCOR1|NCOR1, JAG1|JAG1, NCOA3|NCOA3	12	768	95	32549	0.1263	2.49478e-06	****	6.0274e-06	****
hsa05211	Human Diseases	Cancer: specific types	Renal cell carcinoma	TGFB2|TGFB2, JUN|JUN, EPAS1|EPAS1, PIK3CB|PIK3CB, GAB1|GAB1, MET|MET, PAK1|PAK1, RAP1B|RAP1B, EGLN3|EGLN3, CRKL|CRKL	10	768	66	32549	0.1515	3.23077e-06	****	7.7436e-06	****
hsa05132	Human Diseases	Infectious disease: bacterial	Salmonella infection	JUN|JUN, FLNB|FLNB, CXCL2|CXCL2, DYNC1I1|DYNC1I1, FLNA|FLNA, IL18|IL18, FOS|FOS, TJP1|TJP1, PYCARD|PYCARD, PKN1|PKN1, MYH14|MYH14	11	768	82	32549	0.1341	3.59108e-06	****	8.53942e-06	****
hsa03320	Organismal Systems	Endocrine system	PPAR signaling pathway	APOA2|APOA2, FABP1|FABP1, ACSL3|ACSL3, ACSL4|ACSL4, PLIN2|PLIN2, APOC3|APOC3, APOA1|APOA1, SORBS1|SORBS1, UBC|UBC, ACOX1|ACOX1	10	768	67	32549	0.1493	3.71791e-06	****	8.77195e-06	****
hsa05414	Human Diseases	Cardiovascular disease	Dilated cardiomyopathy	TGFB2|TGFB2, AGT|AGT, ITGAV|ITGAV, ITGB6|ITGB6, CACNA1D|CACNA1D, TPM2|TPM2, ITGB1|ITGB1, ITGA5|ITGA5, ATP2A2|ATP2A2, CACNA1C|CACNA1C, TPM1|TPM1	11	768	83	32549	0.1325	4.05232e-06	****	9.48682e-06	****
hsa00983	Metabolism	Xenobiotics biodegradation and metabolism	Drug metabolism - other enzymes	DPYD|DPYD, XDH|XDH, UGT2B11|UGT2B11, MGST2|MGST2, UGT2B15|UGT2B15, GSTO1|GSTO1, MGST1|MGST1, CES1|CES1, NME3|NME3, TYMP|TYMP	10	768	68	32549	0.1471	4.26751e-06	****	9.83808e-06	****
hsa01524	Human Diseases	Drug resistance: antineoplastic	Platinum drug resistance	PIK3CB|PIK3CB, CASP3|CASP3, MGST2|MGST2, BIRC3|BIRC3, BIRC2|BIRC2, GSTO1|GSTO1, MGST1|MGST1, MDM2|MDM2, BCL2L1|BCL2L1, BID|BID	10	768	68	32549	0.1471	4.26751e-06	****	9.83808e-06	****
hsa05012	Human Diseases	Neurodegenerative disease	Parkinson disease	CASP3|CASP3, SNCAIP|SNCAIP, GNAI1|GNAI1, UBE2L6|UBE2L6, MT-ND1|MT-ND1, MT-ND2|MT-ND2, MT-CO1|MT-CO1, MT-ATP8|MT-ATP8, MT-ATP6|MT-ATP6, MT-ND3|MT-ND3, MT-ND4L|MT-ND4L, MT-ND4|MT-ND4, MT-ND5|MT-ND5, MT-CYB|MT-CYB	14	768	136	32549	0.1029	4.41089e-06	****	1.00916e-05	****
hsa04662	Organismal Systems	Immune system	B cell receptor signaling pathway	BCL10|BCL10, JUN|JUN, PIK3CB|PIK3CB, PPP3CA|PPP3CA, CARD11|CARD11, LYN|LYN, CD81|CD81, PIK3AP1|PIK3AP1, FOS|FOS, NFATC2|NFATC2	10	768	69	32549	0.1449	4.88617e-06	****	1.10949e-05	****
hsa04215	Cellular Processes	Cell growth and death	Apoptosis - multiple species	BIRC6|BIRC6, CASP3|CASP3, BIRC3|BIRC3, BIRC2|BIRC2, TNFRSF1A|TNFRSF1A, BCL2L1|BCL2L1, BID|BID	7	768	30	32549	0.2333	5.02435e-06	****	1.13235e-05	****
hsa04620	Organismal Systems	Immune system	Toll-like receptor signaling pathway	JUN|JUN, PIK3CB|PIK3CB, CXCL10|CXCL10, SPP1|SPP1, LY96|LY96, MAP3K8|MAP3K8, TBK1|TBK1, FOS|FOS, MAP2K4|MAP2K4, CD40|CD40, TICAM1|TICAM1	11	768	85	32549	0.1294	5.13236e-06	****	1.14813e-05	****
hsa05150	Human Diseases	Infectious disease: bacterial	Staphylococcus aureus infection	CFH|CFH, FGG|FGG, CFI|CFI, C2|C2, DEFB1|DEFB1, C5|C5, C1R|C1R, C1S|C1S, C3|C3	9	768	55	32549	0.1636	5.21058e-06	****	1.15706e-05	****
hsa04725	Organismal Systems	Nervous system	Cholinergic synapse	PIK3CB|PIK3CB, CACNA1D|CACNA1D, CREB5|CREB5, GNAI1|GNAI1, GNGT1|GNGT1, CREB3L2|CREB3L2, GNAQ|GNAQ, CACNA1C|CACNA1C, FOS|FOS, PRKCA|PRKCA, PLCB1|PLCB1, CREB3L3|CREB3L3	12	768	103	32549	0.1165	5.87871e-06	****	1.29589e-05	****
hsa04723	Organismal Systems	Nervous system	Retrograde endocannabinoid signaling	CACNA1D|CACNA1D, GNAI1|GNAI1, GNGT1|GNGT1, GABRE|GABRE, GNAQ|GNAQ, CACNA1C|CACNA1C, PRKCA|PRKCA, PLCB1|PLCB1, MT-ND1|MT-ND1, MT-ND2|MT-ND2, MT-ND3|MT-ND3, MT-ND4L|MT-ND4L, MT-ND4|MT-ND4, MT-ND5|MT-ND5	14	768	140	32549	0.1	6.19569e-06	****	1.35587e-05	****
hsa05144	Human Diseases	Infectious disease: parasitic	Malaria	TGFB2|TGFB2, SDC1|SDC1, MET|MET, SDC2|SDC2, IL18|IL18, CD81|CD81, LRP1|LRP1, CD40|CD40	8	768	43	32549	0.186	6.47063e-06	****	1.40585e-05	****
hsa04713	Organismal Systems	Environmental adaptation	Circadian entrainment	NOS1AP|NOS1AP, CACNA1D|CACNA1D, GNAI1|GNAI1, GNGT1|GNGT1, GNAQ|GNAQ, GUCY1A2|GUCY1A2, CACNA1C|CACNA1C, FOS|FOS, PRKCA|PRKCA, RASD1|RASD1, PLCB1|PLCB1	11	768	88	32549	0.125	7.22219e-06	****	1.55793e-05	****
hsa05213	Human Diseases	Cancer: specific types	Endometrial cancer	TCF7L1|TCF7L1, CTNNB1|CTNNB1, PIK3CB|PIK3CB, CTNNA1|CTNNA1, EGFR|EGFR, CCND1|CCND1, TCF7L2|TCF7L2, CDH1|CDH1, GADD45B|GADD45B	9	768	58	32549	0.1552	8.19352e-06	****	1.75493e-05	****
hsa00564	Metabolism	Lipid metabolism	Glycerophospholipid metabolism	GNPAT|GNPAT, LPGAT1|LPGAT1, PLD1|PLD1, PLPP1|PLPP1, CHKA|CHKA, CHPT1|CHPT1, LPCAT3|LPCAT3, ETNK1|ETNK1, LPIN2|LPIN2, PLD3|PLD3, PISD|PISD	11	768	91	32549	0.1209	1.00176e-05	****	2.1156e-05	****
hsa04916	Organismal Systems	Endocrine system	Melanogenesis	TCF7L1|TCF7L1, CTNNB1|CTNNB1, EDN1|EDN1, GNAI1|GNAI1, CREB3L2|CREB3L2, FZD6|FZD6, GNAQ|GNAQ, TCF7L2|TCF7L2, PRKCA|PRKCA, PLCB1|PLCB1, CREB3L3|CREB3L3	11	768	91	32549	0.1209	1.00176e-05	****	2.1156e-05	****
hsa05220	Human Diseases	Cancer: specific types	Chronic myeloid leukemia	TGFB2|TGFB2, SHC1|SHC1, MECOM|MECOM, PIK3CB|PIK3CB, CCND1|CCND1, MDM2|MDM2, SMAD3|SMAD3, BCL2L1|BCL2L1, GADD45B|GADD45B, CRKL|CRKL	10	768	75	32549	0.1333	1.04902e-05	****	2.20002e-05	****
hsa04924	Organismal Systems	Endocrine system	Renin secretion	AGT|AGT, CACNA1D|CACNA1D, PPP3CA|PPP3CA, EDN1|EDN1, GNAI1|GNAI1, GNAQ|GNAQ, GUCY1A2|GUCY1A2, CACNA1C|CACNA1C, PLCB1|PLCB1	9	768	61	32549	0.1475	1.25288e-05	****	2.60944e-05	****
hsa04066	Environmental Information Processing	Signal transduction	HIF-1 signaling pathway	PIK3CB|PIK3CB, TF|TF, EDN1|EDN1, SERPINE1|SERPINE1, EGFR|EGFR, TIMP1|TIMP1, HKDC1|HKDC1, LTBR|LTBR, EGLN3|EGLN3, PRKCA|PRKCA, INSR|INSR	11	768	95	32549	0.1158	1.51783e-05	****	3.13963e-05	****
hsa04910	Organismal Systems	Endocrine system	Insulin signaling pathway	PTPRF|PTPRF, PRKAB2|PRKAB2, SHC1|SHC1, CBLB|CBLB, PIK3CB|PIK3CB, PRKAA1|PRKAA1, PHKA2|PHKA2, PPP1R3B|PPP1R3B, HKDC1|HKDC1, SORBS1|SORBS1, PHKB|PHKB, INSR|INSR, CRKL|CRKL	13	768	132	32549	0.0985	1.55671e-05	****	3.19814e-05	****
hsa00510	Metabolism	Glycan biosynthesis and metabolism	N-Glycan biosynthesis	MAN1A2|MAN1A2, MGAT4A|MGAT4A, MGAT5|MGAT5, ST6GAL1|ST6GAL1, MAN2A1|MAN2A1, MAN1A1|MAN1A1, B4GALT1|B4GALT1, DPM1|DPM1	8	768	49	32549	0.1633	1.77653e-05	****	3.62507e-05	****
hsa04137	Cellular Processes	Transport and catabolism	Mitophagy - animal	JUN|JUN, SQSTM1|SQSTM1, RRAS2|RRAS2, AMBRA1|AMBRA1, OPTN|OPTN, TBK1|TBK1, TBC1D15|TBC1D15, BCL2L1|BCL2L1, BCL2L13|BCL2L13	9	768	64	32549	0.1406	1.86833e-05	****	3.78683e-05	****
hsa05322	Human Diseases	Immune disease	Systemic lupus erythematosus	RO60|RO60, C2|C2, C5|C5, C1R|C1R, C1S|C1S, CD40|CD40, C3|C3, ACTN4|ACTN4	8	768	50	32549	0.16	2.07147e-05	****	4.17056e-05	****
hsa04722	Organismal Systems	Nervous system	Neurotrophin signaling pathway	MAPKAPK2|MAPKAPK2, JUN|JUN, SHC1|SHC1, PIK3CB|PIK3CB, GAB1|GAB1, MAP3K1|MAP3K1, BEX3|BEX3, RPS6KA3|RPS6KA3, RIPK2|RIPK2, RAP1B|RAP1B, FRS2|FRS2, CRKL|CRKL	12	768	117	32549	0.1026	2.18301e-05	****	4.36602e-05	****
hsa04146	Cellular Processes	Transport and catabolism	Peroxisome	ABCD3|ABCD3, GNPAT|GNPAT, XDH|XDH, IDH1|IDH1, ACSL3|ACSL3, ACSL4|ACSL4, PEX2|PEX2, PHYH|PHYH, FAR2|FAR2, ACOX1|ACOX1	10	768	82	32549	0.122	2.3347e-05	****	4.63869e-05	****
hsa04975	Organismal Systems	Digestive system	Fat digestion and absorption	APOB|APOB, FABP1|FABP1, PLPP1|PLPP1, DGAT1|DGAT1, APOA1|APOA1, LIPF|LIPF, SCARB1|SCARB1	7	768	38	32549	0.1842	2.64362e-05	****	5.21813e-05	****
hsa04726	Organismal Systems	Nervous system	Serotonergic synapse	CACNA1D|CACNA1D, CASP3|CASP3, DUSP1|DUSP1, GNAI1|GNAI1, GNGT1|GNGT1, MAOB|MAOB, GNAQ|GNAQ, CACNA1C|CACNA1C, PRKCA|PRKCA, PLCB1|PLCB1, APP|APP	11	768	102	32549	0.1078	2.98375e-05	****	5.85124e-05	****
hsa04110	Cellular Processes	Cell growth and death	Cell cycle	TGFB2|TGFB2, SFN|SFN, STAG1|STAG1, YWHAG|YWHAG, PRKDC|PRKDC, YWHAZ|YWHAZ, CDKN2B|CDKN2B, CDC14B|CDC14B, CCND1|CCND1, MDM2|MDM2, SMAD3|SMAD3, GADD45B|GADD45B	12	768	122	32549	0.0984	3.32223e-05	****	6.473e-05	****
hsa00380	Metabolism	Amino acid metabolism	Tryptophan metabolism	KYNU|KYNU, ACMSD|ACMSD, AOX1|AOX1, TDO2|TDO2, MAOB|MAOB, ALDH3A2|ALDH3A2, AFMID|AFMID	7	768	40	32549	0.175	3.74876e-05	****	7.25722e-05	****
hsa04260	Organismal Systems	Circulatory system	Cardiac muscle contraction	ATP1A1|ATP1A1, ATP1B1|ATP1B1, CACNA1D|CACNA1D, TPM2|TPM2, ATP2A2|ATP2A2, CACNA1C|CACNA1C, TPM1|TPM1, MT-CO1|MT-CO1, MT-CYB|MT-CYB	9	768	70	32549	0.1286	3.89055e-05	****	7.48373e-05	****
hsa04666	Organismal Systems	Immune system	Fc gamma R-mediated phagocytosis	PRKCE|PRKCE, PIK3CB|PIK3CB, PLD1|PLD1, PLPP1|PLPP1, MARCKS|MARCKS, LYN|LYN, ASAP1|ASAP1, PAK1|PAK1, PRKCA|PRKCA, CRKL|CRKL	10	768	89	32549	0.1124	4.78684e-05	****	9.14952e-05	****
hsa04710	Organismal Systems	Environmental adaptation	Circadian rhythm	PRKAB2|PRKAB2, NPAS2|NPAS2, BHLHE40|BHLHE40, FBXW11|FBXW11, PRKAA1|PRKAA1, CRY1|CRY1	6	768	29	32549	0.2069	5.05548e-05	****	9.60223e-05	****
hsa05212	Human Diseases	Cancer: specific types	Pancreatic cancer	JAK1|JAK1, TGFB2|TGFB2, PIK3CB|PIK3CB, PLD1|PLD1, EGFR|EGFR, CCND1|CCND1, SMAD3|SMAD3, BCL2L1|BCL2L1, GADD45B|GADD45B	9	768	74	32549	0.1216	6.08092e-05	****	0.000114777	***
hsa04213	Organismal Systems	Aging	Longevity regulating pathway - multiple species	PRKAB2|PRKAB2, HSPA6|HSPA6, PIK3CB|PIK3CB, PRKAA1|PRKAA1, HSPA1A|HSPA1A, HSPA1B|HSPA1B, CRYAB|CRYAB, INSR|INSR	8	768	59	32549	0.1356	7.09989e-05	****	0.000132366	***
hsa04930	Human Diseases	Endocrine and metabolic disease	Type II diabetes mellitus	PRKCE|PRKCE, SLC2A2|SLC2A2, PIK3CB|PIK3CB, CACNA1D|CACNA1D, HKDC1|HKDC1, CACNA1C|CACNA1C, INSR|INSR	7	768	44	32549	0.1591	7.10042e-05	****	0.000132366	***
hsa04970	Organismal Systems	Digestive system	Salivary secretion	ATP1A1|ATP1A1, ATP2B4|ATP2B4, ATP1B1|ATP1B1, SLC12A2|SLC12A2, GNAQ|GNAQ, GUCY1A2|GUCY1A2, ATP2B1|ATP2B1, PRKCA|PRKCA, PLCB1|PLCB1	9	768	76	32549	0.1184	7.51724e-05	****	0.000139276	***
hsa05321	Human Diseases	Immune disease	Inflammatory bowel disease	TGFB2|TGFB2, JUN|JUN, IL2RG|IL2RG, IL18|IL18, STAT6|STAT6, SMAD3|SMAD3, IL4R|IL4R, MAF|MAF	8	768	60	32549	0.1333	8.02439e-05	****	0.000147766	***
hsa04961	Organismal Systems	Excretory system	Endocrine and other factor-regulated calcium reabsorption	ATP1A1|ATP1A1, ATP1B1|ATP1B1, CLTB|CLTB, GNAQ|GNAQ, ATP2B1|ATP2B1, PRKCA|PRKCA, PLCB1|PLCB1	7	768	45	32549	0.1556	8.23842e-05	****	0.00014988	***
hsa05030	Human Diseases	Substance dependence	Cocaine addiction	JUN|JUN, CREB5|CREB5, GNAI1|GNAI1, CREB3L2|CREB3L2, MAOB|MAOB, FOSB|FOSB, CREB3L3|CREB3L3	7	768	45	32549	0.1556	8.23842e-05	****	0.00014988	***
hsa00980	Metabolism	Xenobiotics biodegradation and metabolism	Metabolism of xenobiotics by cytochrome P450	EPHX1|EPHX1, UGT2B11|UGT2B11, ADH1C|ADH1C, MGST2|MGST2, UGT2B15|UGT2B15, ALDH3B1|ALDH3B1, GSTO1|GSTO1, MGST1|MGST1	8	768	61	32549	0.1311	9.0465e-05	****	0.000163238	***
hsa00350	Metabolism	Amino acid metabolism	Tyrosine metabolism	AOX1|AOX1, ADH1C|ADH1C, MAOB|MAOB, ALDH3B1|ALDH3B1, GOT1|GOT1, COMT|COMT	6	768	32	32549	0.1875	9.0808e-05	****	0.000163238	***
hsa01521	Human Diseases	Drug resistance: antineoplastic	EGFR tyrosine kinase inhibitor resistance	JAK1|JAK1, SHC1|SHC1, PIK3CB|PIK3CB, GAB1|GAB1, MET|MET, EGFR|EGFR, ERBB3|ERBB3, PRKCA|PRKCA, BCL2L1|BCL2L1	9	768	78	32549	0.1154	9.22842e-05	****	0.00016491	***
hsa04964	Organismal Systems	Excretory system	Proximal tubule bicarbonate reclamation	ATP1A1|ATP1A1, ATP1B1|ATP1B1, GLS|GLS, SLC4A4|SLC4A4, GLUD1|GLUD1	5	768	21	32549	0.2381	0.0001073	***	0.0001895	***
hsa00053	Metabolism	Carbohydrate metabolism	Ascorbate and aldarate metabolism	UGT2B11|UGT2B11, UGDH|UGDH, UGT2B15|UGT2B15, RGN|RGN, ALDH3A2|ALDH3A2	5	768	21	32549	0.2381	0.0001073	***	0.0001895	***
hsa05231	Human Diseases	Cancer: overview	Choline metabolism in cancer	JUN|JUN, PIK3CB|PIK3CB, PLD1|PLD1, PLPP1|PLPP1, SLC22A3|SLC22A3, EGFR|EGFR, CHKA|CHKA, CHPT1|CHPT1, FOS|FOS, PRKCA|PRKCA	10	768	98	32549	0.102	0.000109054	***	0.000191341	***
hsa00140	Metabolism	Lipid metabolism	Steroid hormone biosynthesis	UGT2B11|UGT2B11, UGT2B15|UGT2B15, STS|STS, CYP7B1|CYP7B1, AKR1C3|AKR1C3, HSD17B2|HSD17B2, COMT|COMT	7	768	47	32549	0.1489	0.000109609	***	0.000191341	***
hsa04978	Organismal Systems	Digestive system	Mineral absorption	ATP1A1|ATP1A1, ATP1B1|ATP1B1, SLC40A1|SLC40A1, TF|TF, STEAP1|STEAP1, SLC39A4|SLC39A4, ATP2B1|ATP2B1	7	768	48	32549	0.1458	0.000125732	***	0.000216977	***
hsa00330	Metabolism	Amino acid metabolism	Arginine and proline metabolism	MAOB|MAOB, SAT1|SAT1, GOT1|GOT1, P4HA1|P4HA1, GATM|GATM, ALDH3A2|ALDH3A2, GAMT|GAMT	7	768	48	32549	0.1458	0.000125732	***	0.000216977	***
hsa04720	Organismal Systems	Nervous system	Long-term potentiation	PPP3CA|PPP3CA, RPS6KA3|RPS6KA3, GNAQ|GNAQ, PPP1R1A|PPP1R1A, RAP1B|RAP1B, CACNA1C|CACNA1C, PRKCA|PRKCA, PLCB1|PLCB1	8	768	64	32549	0.125	0.000127794	***	0.000218043	***
hsa05131	Human Diseases	Infectious disease: bacterial	Shigellosis	FBXW11|FBXW11, RIPK2|RIPK2, CTTN|CTTN, VCL|VCL, DOCK1|DOCK1, ITGB1|ITGB1, ITGA5|ITGA5, CRKL|CRKL	8	768	64	32549	0.125	0.000127794	***	0.000218043	***
hsa05020	Human Diseases	Neurodegenerative disease	Prion disease	LAMC1|LAMC1, EGR1|EGR1, HSPA1A|HSPA1A, C5|C5, HSPA5|HSPA5, STIP1|STIP1	6	768	34	32549	0.1765	0.000129474	***	0.000218443	***
hsa05143	Human Diseases	Infectious disease: parasitic	African trypanosomiasis	KNG1|KNG1, GNAQ|GNAQ, IL18|IL18, APOA1|APOA1, PRKCA|PRKCA, PLCB1|PLCB1	6	768	34	32549	0.1765	0.000129474	***	0.000218443	***
hsa04727	Organismal Systems	Nervous system	GABAergic synapse	GLS|GLS, CACNA1D|CACNA1D, GNAI1|GNAI1, GNGT1|GNGT1, GABRE|GABRE, SLC38A1|SLC38A1, SLC38A2|SLC38A2, CACNA1C|CACNA1C, PRKCA|PRKCA	9	768	83	32549	0.1084	0.000149838	***	0.000251395	***
hsa00534	Metabolism	Glycan biosynthesis and metabolism	Glycosaminoglycan biosynthesis - heparan sulfate / heparin	HS2ST1|HS2ST1, HS6ST2|HS6ST2, EXTL3|EXTL3, EXT1|EXT1, GLCE|GLCE	5	768	23	32549	0.2174	0.000170628	***	0.000284694	***
hsa04211	Organismal Systems	Aging	Longevity regulating pathway	PRKAB2|PRKAB2, PIK3CB|PIK3CB, PRKAA1|PRKAA1, CREB5|CREB5, CREB3L2|CREB3L2, RB1CC1|RB1CC1, ADIPOR2|ADIPOR2, INSR|INSR, CREB3L3|CREB3L3	9	768	85	32549	0.1059	0.00018002	***	0.000295685	***
hsa04973	Organismal Systems	Digestive system	Carbohydrate digestion and absorption	ATP1A1|ATP1A1, ATP1B1|ATP1B1, SLC2A2|SLC2A2, PIK3CB|PIK3CB, CACNA1D|CACNA1D, HKDC1|HKDC1	6	768	36	32549	0.1667	0.000180152	***	0.000295685	***
hsa05216	Human Diseases	Cancer: specific types	Thyroid cancer	TCF7L1|TCF7L1, CTNNB1|CTNNB1, CCND1|CCND1, TCF7L2|TCF7L2, CDH1|CDH1, GADD45B|GADD45B	6	768	36	32549	0.1667	0.000180152	***	0.000295685	***
hsa05016	Human Diseases	Neurodegenerative disease	Huntington disease	DNAH14|DNAH14, CASP3|CASP3, CLTB|CLTB, CREB5|CREB5, HIP1|HIP1, CREB3L2|CREB3L2, GNAQ|GNAQ, TGM2|TGM2, PLCB1|PLCB1, CREB3L3|CREB3L3, MT-CO1|MT-CO1, MT-ATP8|MT-ATP8, MT-ATP6|MT-ATP6, MT-CYB|MT-CYB	14	768	191	32549	0.0733	0.000191925	***	0.000313304	***
hsa05204	Human Diseases	Cancer: overview	Chemical carcinogenesis - DNA adducts	EPHX1|EPHX1, UGT2B11|UGT2B11, ADH1C|ADH1C, MGST2|MGST2, UGT2B15|UGT2B15, ALDH3B1|ALDH3B1, GSTO1|GSTO1, MGST1|MGST1	8	768	68	32549	0.1176	0.0001965	***	0.000319049	***
hsa04370	Environmental Information Processing	Signal transduction	VEGF signaling pathway	MAPKAPK2|MAPKAPK2, PIK3CB|PIK3CB, PPP3CA|PPP3CA, HSPB1|HSPB1, PTK2|PTK2, PRKCA|PRKCA, NFATC2|NFATC2	7	768	57	32549	0.1228	0.00037588	***	0.000601297	***
hsa04730	Organismal Systems	Nervous system	Long-term depression	GNAI1|GNAI1, LYN|LYN, PPP2CB|PPP2CB, GNAQ|GNAQ, GUCY1A2|GUCY1A2, PRKCA|PRKCA, PLCB1|PLCB1	7	768	57	32549	0.1228	0.00037588	***	0.000601297	***
hsa05219	Human Diseases	Cancer: specific types	Bladder cancer	EGFR|EGFR, DAPK1|DAPK1, CCND1|CCND1, MDM2|MDM2, CDH1|CDH1, TYMP|TYMP	6	768	41	32549	0.1463	0.000376308	***	0.000601297	***
hsa00071	Metabolism	Lipid metabolism	Fatty acid degradation	ACSL3|ACSL3, ADH1C|ADH1C, ACSL4|ACSL4, ALDH3A2|ALDH3A2, ACOX1|ACOX1, ACADVL|ACADVL	6	768	43	32549	0.1395	0.000490251	***	0.000779242	***
hsa04070	Environmental Information Processing	Signal transduction	Phosphatidylinositol signaling system	PIK3CB|PIK3CB, IP6K2|IP6K2, PIK3C2A|PIK3C2A, IPMK|IPMK, PIK3C2G|PIK3C2G, PRKCA|PRKCA, PLCB1|PLCB1, ITPKC|ITPKC, PI4KA|PI4KA	9	768	98	32549	0.0918	0.000524842	***	0.000829855	***
hsa04392	Environmental Information Processing	Signal transduction	Hippo signaling pathway - multiple species	WWTR1|WWTR1, WWC1|WWC1, STK3|STK3, YAP1|YAP1, PAK1|PAK1	5	768	29	32549	0.1724	0.000535696	***	0.000842605	***
hsa00512	Metabolism	Glycan biosynthesis and metabolism	Mucin type O-glycan biosynthesis	C1GALT1C1|C1GALT1C1, ST3GAL1|ST3GAL1, GCNT3|GCNT3, GALNT1|GALNT1, B4GALT5|B4GALT5	5	768	30	32549	0.1667	0.000630447	***	0.000986503	***
hsa05218	Human Diseases	Cancer: specific types	Melanoma	PIK3CB|PIK3CB, MET|MET, EGFR|EGFR, CCND1|CCND1, MDM2|MDM2, CDH1|CDH1, GADD45B|GADD45B	7	768	63	32549	0.1111	0.000696375	***	0.00108405	**
hsa00010	Metabolism	Carbohydrate metabolism	Glycolysis / Gluconeogenesis	GALM|GALM, ADH1C|ADH1C, ALDOB|ALDOB, ALDH3B1|ALDH3B1, HKDC1|HKDC1, ALDH3A2|ALDH3A2, ACSS2|ACSS2	7	768	64	32549	0.1094	0.0007662	***	0.00118057	**
hsa05230	Human Diseases	Cancer: overview	Central carbon metabolism in cancer	GLS|GLS, IDH1|IDH1, SLC2A2|SLC2A2, PIK3CB|PIK3CB, MET|MET, EGFR|EGFR, HKDC1|HKDC1	7	768	64	32549	0.1094	0.0007662	***	0.00118057	**
hsa04330	Environmental Information Processing	Signal transduction	Notch signaling pathway	NCSTN|NCSTN, NOTCH2|NOTCH2, HES1|HES1, MAML3|MAML3, MAML2|MAML2, JAG1|JAG1	6	768	47	32549	0.1277	0.000797297	***	0.00122225	**
hsa04540	Cellular Processes	Cellular community - eukaryotes	Gap junction	GNAI1|GNAI1, EGFR|EGFR, GNAQ|GNAQ, GUCY1A2|GUCY1A2, TJP1|TJP1, PRKCA|PRKCA, TUBB6|TUBB6, PLCB1|PLCB1	8	768	86	32549	0.093	0.000973777	***	0.00148526	**
hsa00480	Metabolism	Metabolism of other amino acids	Glutathione metabolism	IDH1|IDH1, MGST2|MGST2, GSTO1|GSTO1, MGST1|MGST1, GPX2|GPX2, GGT7|GGT7	6	768	49	32549	0.1224	0.000997818	***	0.00151428	**
hsa05140	Human Diseases	Infectious disease: parasitic	Leishmaniasis	JAK1|JAK1, TGFB2|TGFB2, JUN|JUN, ITGB1|ITGB1, FOS|FOS, CYBA|CYBA, C3|C3	7	768	68	32549	0.1029	0.00110264	**	0.00166499	**
hsa05330	Human Diseases	Immune disease	Allograft rejection	HLA-A|HLA-A, HLA-E|HLA-E, HLA-B|HLA-B, HLA-C|HLA-C, CD40|CD40	5	768	34	32549	0.1471	0.00113896	**	0.00171128	**
hsa04971	Organismal Systems	Digestive system	Gastric acid secretion	ATP1A1|ATP1A1, ATP1B1|ATP1B1, GNAI1|GNAI1, CFTR|CFTR, GNAQ|GNAQ, PRKCA|PRKCA, PLCB1|PLCB1	7	768	69	32549	0.1014	0.00120255	**	0.00179787	**
hsa04622	Organismal Systems	Immune system	RIG-I-like receptor signaling pathway	ISG15|ISG15, TANK|TANK, CASP10|CASP10, CXCL10|CXCL10, MAP3K1|MAP3K1, TBK1|TBK1	6	768	52	32549	0.1154	0.00136858	**	0.00203602	**
hsa05320	Human Diseases	Immune disease	Autoimmune thyroid disease	HLA-A|HLA-A, HLA-E|HLA-E, HLA-B|HLA-B, HLA-C|HLA-C, CD40|CD40	5	768	36	32549	0.1389	0.00148441	**	0.00219751	**
hsa00562	Metabolism	Carbohydrate metabolism	Inositol phosphate metabolism	PIK3CB|PIK3CB, PIK3C2A|PIK3C2A, IPMK|IPMK, PIK3C2G|PIK3C2G, PLCB1|PLCB1, ITPKC|ITPKC, PI4KA|PI4KA	7	768	73	32549	0.0959	0.00167502	**	0.00246759	**
hsa04114	Cellular Processes	Cell growth and death	Oocyte meiosis	PPP2R5A|PPP2R5A, PPP3CA|PPP3CA, CPEB2|CPEB2, CPEB4|CPEB4, FBXW11|FBXW11, YWHAG|YWHAG, RPS6KA3|RPS6KA3, YWHAZ|YWHAZ, PPP2CB|PPP2CB	9	768	116	32549	0.0776	0.00175045	**	0.0025662	**
hsa03018	Genetic Information Processing	Folding, sorting and degradation	RNA degradation	BTG2|BTG2, XRN1|XRN1, DCP1A|DCP1A, BTG1|BTG1, CNOT2|CNOT2, PAN3|PAN3, TOB1|TOB1	7	768	74	32549	0.0946	0.00181303	**	0.00263239	**
hsa05214	Human Diseases	Cancer: specific types	Glioma	SHC1|SHC1, PIK3CB|PIK3CB, EGFR|EGFR, CCND1|CCND1, MDM2|MDM2, PRKCA|PRKCA, GADD45B|GADD45B	7	768	74	32549	0.0946	0.00181303	**	0.00263239	**
hsa05034	Human Diseases	Substance dependence	Alcoholism	SHC1|SHC1, CREB5|CREB5, GNAI1|GNAI1, GNGT1|GNGT1, CREB3L2|CREB3L2, MAOB|MAOB, FOSB|FOSB, CREB3L3|CREB3L3	8	768	97	32549	0.0825	0.00211714	**	0.00305922	**
hsa05217	Human Diseases	Cancer: specific types	Basal cell carcinoma	TCF7L1|TCF7L1, CTNNB1|CTNNB1, FZD6|FZD6, TCF7L2|TCF7L2, BMP2|BMP2, GADD45B|GADD45B	6	768	57	32549	0.1053	0.00220906	**	0.00317684	**
hsa00563	Metabolism	Glycan biosynthesis and metabolism	Glycosylphosphatidylinositol (GPI)-anchor biosynthesis	PIGA|PIGA, GPAA1|GPAA1, PIGL|PIGL, PIGU|PIGU	4	768	24	32549	0.1667	0.00224349	**	0.00321106	**
hsa04913	Organismal Systems	Endocrine system	Ovarian steroidogenesis	AKR1C3|AKR1C3, SCARB1|SCARB1, HSD17B2|HSD17B2, INSR|INSR, LDLR|LDLR	5	768	40	32549	0.125	0.0023979	**	0.00341587	**
hsa04966	Organismal Systems	Excretory system	Collecting duct acid secretion	ATP6V0E1|ATP6V0E1, ATP6V1C1|ATP6V1C1, ATP6V0D2|ATP6V0D2, ATP6V1E1|ATP6V1E1	4	768	26	32549	0.1538	0.0030409	**	0.00431151	**
hsa00565	Metabolism	Lipid metabolism	Ether lipid metabolism	PLD1|PLD1, PLPP1|PLPP1, CHPT1|CHPT1, PAFAH1B1|PAFAH1B1, PLD3|PLD3	5	768	44	32549	0.1136	0.00366351	**	0.0051596	**
hsa04920	Organismal Systems	Endocrine system	Adipocytokine signaling pathway	PRKAB2|PRKAB2, ACSL3|ACSL3, PRKAA1|PRKAA1, ACSL4|ACSL4, ADIPOR2|ADIPOR2, TNFRSF1A|TNFRSF1A	6	768	63	32549	0.0952	0.00367322	**	0.0051596	**
hsa04917	Organismal Systems	Endocrine system	Prolactin signaling pathway	SHC1|SHC1, SLC2A2|SLC2A2, PIK3CB|PIK3CB, CCND1|CCND1, FOS|FOS, SOCS6|SOCS6	6	768	65	32549	0.0923	0.00429251	**	0.00597391	**
hsa05223	Human Diseases	Cancer: specific types	Non-small cell lung cancer	FHIT|FHIT, PIK3CB|PIK3CB, EGFR|EGFR, CCND1|CCND1, PRKCA|PRKCA, GADD45B|GADD45B	6	768	65	32549	0.0923	0.00429251	**	0.00597391	**
hsa00630	Metabolism	Carbohydrate metabolism	Glyoxylate and dicarboxylate metabolism	GLDC|GLDC, PCCA|PCCA, AFMID|AFMID, ACSS2|ACSS2	4	768	29	32549	0.1379	0.00456884	**	0.00632931	**
hsa05014	Human Diseases	Neurodegenerative disease	Amyotrophic lateral sclerosis	PPP3CA|PPP3CA, CASP3|CASP3, TNFRSF1A|TNFRSF1A, BCL2L1|BCL2L1, BID|BID	5	768	47	32549	0.1064	0.00488402	**	0.00673505	**
hsa00410	Metabolism	Metabolism of other amino acids	beta-Alanine metabolism	DPYD|DPYD, HIBCH|HIBCH, ALDH3B1|ALDH3B1, ALDH3A2|ALDH3A2	4	768	30	32549	0.1333	0.00517475	**	0.00710352	**
hsa00360	Metabolism	Amino acid metabolism	Phenylalanine metabolism	MAOB|MAOB, ALDH3B1|ALDH3B1, GOT1|GOT1	3	768	16	32549	0.1875	0.00582514	**	0.00796014	**
hsa00250	Metabolism	Amino acid metabolism	Alanine, aspartate and glutamate metabolism	GLS|GLS, GFPT1|GFPT1, GOT1|GOT1, GLUD1|GLUD1	4	768	32	32549	0.125	0.00654291	**	0.00890072	**
hsa04750	Organismal Systems	Sensory system	Inflammatory mediator regulation of TRP channels	PRKCE|PRKCE, IL1RAP|IL1RAP, PIK3CB|PIK3CB, KNG1|KNG1, GNAQ|GNAQ, PRKCA|PRKCA, PLCB1|PLCB1	7	768	94	32549	0.0745	0.00689799	**	0.00934168	**
hsa00230	Metabolism	Nucleotide metabolism	Purine metabolism	XDH|XDH, FHIT|FHIT, GDA|GDA, GUCY1A2|GUCY1A2, GUCY2C|GUCY2C, ENTPD5|ENTPD5, PDE8A|PDE8A, NME3|NME3	8	768	120	32549	0.0667	0.0077059	**	0.0103892	*
hsa04080	Environmental Information Processing	Signaling molecules and interaction	Neuroactive ligand-receptor interaction	AGT|AGT, SCTR|SCTR, THRB|THRB, KNG1|KNG1, EDN1|EDN1, GABRE|GABRE, C5|C5, PRSS3|PRSS3, F2|F2, PARD3|PARD3, P2RX4|P2RX4, NPW|NPW, C3|C3	13	768	258	32549	0.0504	0.00874464	**	0.0117373	*
hsa00860	Metabolism	Metabolism of cofactors and vitamins	Porphyrin and chlorophyll metabolism	CP|CP, UGT2B11|UGT2B11, UGT2B15|UGT2B15, ALAD|ALAD	4	768	35	32549	0.1143	0.00901245	**	0.0119901	*
hsa05332	Human Diseases	Immune disease	Graft-versus-host disease	HLA-A|HLA-A, HLA-E|HLA-E, HLA-B|HLA-B, HLA-C|HLA-C	4	768	35	32549	0.1143	0.00901245	**	0.0119901	*
hsa00770	Metabolism	Metabolism of cofactors and vitamins	Pantothenate and CoA biosynthesis	DPYD|DPYD, VNN3|VNN3, VNN1|VNN1	3	768	19	32549	0.1579	0.00956451	**	0.0126688	*
hsa04940	Human Diseases	Endocrine and metabolic disease	Type I diabetes mellitus	HLA-A|HLA-A, HLA-E|HLA-E, HLA-B|HLA-B, HLA-C|HLA-C	4	768	37	32549	0.1081	0.0109559	*	0.0144484	*
hsa04614	Organismal Systems	Endocrine system	Renin-angiotensin system	AGT|AGT, ACE2|ACE2, CTSA|CTSA	3	768	20	32549	0.15	0.0110578	*	0.0145194	*
hsa00561	Metabolism	Lipid metabolism	Glycerolipid metabolism	PLPP1|PLPP1, DGAT1|DGAT1, LIPF|LIPF, ALDH3A2|ALDH3A2, LPIN2|LPIN2	5	768	58	32549	0.0862	0.0118157	*	0.0154473	*
hsa00310	Metabolism	Amino acid metabolism	Lysine degradation	SETDB1|SETDB1, CAMKMT|CAMKMT, PLOD2|PLOD2, KMT2A|KMT2A, ALDH3A2|ALDH3A2	5	768	59	32549	0.0847	0.0126656	*	0.0164325	*
hsa00220	Metabolism	Amino acid metabolism	Arginine biosynthesis	GLS|GLS, GOT1|GOT1, GLUD1|GLUD1	3	768	21	32549	0.1429	0.0126781	*	0.0164325	*
hsa00260	Metabolism	Amino acid metabolism	Glycine, serine and threonine metabolism	MAOB|MAOB, GLDC|GLDC, GATM|GATM, GAMT|GAMT	4	768	39	32549	0.1026	0.0131505	*	0.016972	*
hsa03060	Genetic Information Processing	Folding, sorting and degradation	Protein export	IMMP2L|IMMP2L, HSPA5|HSPA5, SEC11C|SEC11C	3	768	23	32549	0.1304	0.016305	*	0.0208649	*
hsa00340	Metabolism	Amino acid metabolism	Histidine metabolism	MAOB|MAOB, ALDH3B1|ALDH3B1, ALDH3A2|ALDH3A2	3	768	23	32549	0.1304	0.016305	*	0.0208649	*
hsa02010	Environmental Information Processing	Membrane transport	ABC transporters	ABCD3|ABCD3, CFTR|CFTR, DEFB1|DEFB1, ABCC3|ABCC3	4	768	43	32549	0.093	0.0183327	*	0.0232626	*
hsa04962	Organismal Systems	Excretory system	Vasopressin-regulated water reabsorption	CREB5|CREB5, CREB3L2|CREB3L2, DYNC1I1|DYNC1I1, CREB3L3|CREB3L3	4	768	43	32549	0.093	0.0183327	*	0.0232626	*
hsa04664	Organismal Systems	Immune system	Fc epsilon RI signaling pathway	FCER1G|FCER1G, PIK3CB|PIK3CB, LYN|LYN, PRKCA|PRKCA, MAP2K4|MAP2K4	5	768	65	32549	0.0769	0.0186404	*	0.0234559	*
hsa05221	Human Diseases	Cancer: specific types	Acute myeloid leukemia	TCF7L1|TCF7L1, PIK3CB|PIK3CB, CCND1|CCND1, TCF7L2|TCF7L2, DUSP6|DUSP6	5	768	65	32549	0.0769	0.0186404	*	0.0234559	*
hsa04672	Organismal Systems	Immune system	Intestinal immune network for IgA production	IL15RA|IL15RA, LTBR|LTBR, MAP3K14|MAP3K14, CD40|CD40	4	768	44	32549	0.0909	0.0197997	*	0.0248112	*
hsa04340	Environmental Information Processing	Signal transduction	Hedgehog signaling pathway	CSNK1A1|CSNK1A1, FBXW11|FBXW11, SMURF1|SMURF1, CCND1|CCND1	4	768	45	32549	0.0889	0.0213369	*	0.0266271	*
hsa04914	Organismal Systems	Endocrine system	Progesterone-mediated oocyte maturation	PIK3CB|PIK3CB, CPEB2|CPEB2, CPEB4|CPEB4, GNAI1|GNAI1, RPS6KA3|RPS6KA3, HSP90AA1|HSP90AA1	6	768	93	32549	0.0645	0.022893	*	0.0283995	*
hsa04623	Organismal Systems	Immune system	Cytosolic DNA-sensing pathway	CXCL10|CXCL10, IL18|IL18, TBK1|TBK1, PYCARD|PYCARD	4	768	46	32549	0.087	0.0229453	*	0.0283995	*
hsa00040	Metabolism	Carbohydrate metabolism	Pentose and glucuronate interconversions	UGT2B11|UGT2B11, UGDH|UGDH, UGT2B15|UGT2B15	3	768	27	32549	0.1111	0.0251275	*	0.0309735	*
hsa00280	Metabolism	Amino acid metabolism	Valine, leucine and isoleucine degradation	HIBCH|HIBCH, AOX1|AOX1, PCCA|PCCA, ALDH3A2|ALDH3A2	4	768	48	32549	0.0833	0.0263779	*	0.0323826	*
hsa00130	Metabolism	Metabolism of cofactors and vitamins	Ubiquinone and other terpenoid-quinone biosynthesis	GGCX|GGCX, NQO1|NQO1	2	768	11	32549	0.1818	0.0265545	*	0.0324675	*
hsa00760	Metabolism	Metabolism of cofactors and vitamins	Nicotinate and nicotinamide metabolism	AOX1|AOX1, NAPRT|NAPRT, NNMT|NNMT	3	768	28	32549	0.1071	0.0276613	*	0.0336843	*
hsa00052	Metabolism	Carbohydrate metabolism	Galactose metabolism	GALM|GALM, B4GALT1|B4GALT1, HKDC1|HKDC1	3	768	29	32549	0.1034	0.0303258	*	0.0367807	*
hsa00640	Metabolism	Carbohydrate metabolism	Propanoate metabolism	HIBCH|HIBCH, PCCA|PCCA, ACSS2|ACSS2	3	768	31	32549	0.0968	0.0360441	*	0.0433678	*
hsa00051	Metabolism	Carbohydrate metabolism	Fructose and mannose metabolism	ALDOB|ALDOB, HKDC1|HKDC1, ENOSF1|ENOSF1	3	768	31	32549	0.0968	0.0360441	*	0.0433678	*
hsa00061	Metabolism	Lipid metabolism	Fatty acid biosynthesis	ACSL3|ACSL3, ACSL4|ACSL4	2	768	13	32549	0.1538	0.0365087	*	0.0437525	*
hsa00533	Metabolism	Glycan biosynthesis and metabolism	Glycosaminoglycan biosynthesis - keratan sulfate	ST3GAL1|ST3GAL1, B4GALT1|B4GALT1	2	768	14	32549	0.1429	0.0419399	*	0.0500627	ns
hsa00240	Metabolism	Nucleotide metabolism	Pyrimidine metabolism	DPYD|DPYD, ENTPD5|ENTPD5, NME3|NME3, TYMP|TYMP	4	768	56	32549	0.0714	0.0430501	*	0.0511855	ns
hsa03015	Genetic Information Processing	Translation	mRNA surveillance pathway	PPP2R5A|PPP2R5A, PPP2CB|PPP2CB, SMG1|SMG1, MSI2|MSI2, RNMT|RNMT	5	768	83	32549	0.0602	0.04665	*	0.0550324	ns
hsa05032	Human Diseases	Substance dependence	Morphine addiction	GNAI1|GNAI1, GNGT1|GNGT1, GABRE|GABRE, PDE8A|PDE8A, PRKCA|PRKCA	5	768	83	32549	0.0602	0.04665	*	0.0550324	ns
hsa00120	Metabolism	Lipid metabolism	Primary bile acid biosynthesis	CYP7B1|CYP7B1, HSD3B7|HSD3B7	2	768	15	32549	0.1333	0.0476512	*	0.0559948	ns
hsa00910	Metabolism	Energy metabolism	Nitrogen metabolism	GLUD1|GLUD1, CA12|CA12	2	768	16	32549	0.125	0.0536264	ns	0.0625296	ns
hsa00450	Metabolism	Metabolism of other amino acids	Selenocompound metabolism	TXNRD1|TXNRD1, TXNRD2|TXNRD2	2	768	16	32549	0.125	0.0536264	ns	0.0625296	ns
hsa00531	Metabolism	Glycan biosynthesis and metabolism	Glycosaminoglycan degradation	HGSNAT|HGSNAT, GNS|GNS	2	768	18	32549	0.1111	0.0663065	ns	0.0770175	ns
hsa00780	Metabolism	Metabolism of cofactors and vitamins	Biotin metabolism	HLCS|HLCS	1	768	3	32549	0.3333	0.0691306	ns	0.0799902	ns
hsa00100	Metabolism	Lipid metabolism	Steroid biosynthesis	DHCR24|DHCR24, TM7SF2|TM7SF2	2	768	19	32549	0.1053	0.072982	ns	0.0841243	ns
hsa03050	Genetic Information Processing	Folding, sorting and degradation	Proteasome	PSMD1|PSMD1, PSME4|PSME4, PSMA1|PSMA1	3	768	44	32549	0.0682	0.0851181	ns	0.0973699	ns
hsa00270	Metabolism	Amino acid metabolism	Cysteine and methionine metabolism	MAT2A|MAT2A, AHCYL2|AHCYL2, GOT1|GOT1	3	768	44	32549	0.0682	0.0851181	ns	0.0973699	ns
hsa00232	Metabolism	Biosynthesis of other secondary metabolites	Caffeine metabolism	XDH|XDH	1	768	4	32549	0.25	0.0910967	ns	0.103816	ns
hsa00514	Metabolism	Glycan biosynthesis and metabolism	Other types of O-glycan biosynthesis	ST6GAL1|ST6GAL1, B4GALT1|B4GALT1	2	768	22	32549	0.0909	0.0941853	ns	0.105901	ns
hsa00900	Metabolism	Metabolism of terpenoids and polyketides	Terpenoid backbone biosynthesis	PDSS2|PDSS2, FNTA|FNTA	2	768	22	32549	0.0909	0.0941853	ns	0.105901	ns
hsa00515	Metabolism	Glycan biosynthesis and metabolism	Mannose type O-glycan biosynthesis	B4GALT1|B4GALT1, LARGE1|LARGE1	2	768	22	32549	0.0909	0.0941853	ns	0.105901	ns
hsa00520	Metabolism	Carbohydrate metabolism	Amino sugar and nucleotide sugar metabolism	GFPT1|GFPT1, UGDH|UGDH, HKDC1|HKDC1	3	768	46	32549	0.0652	0.0943293	ns	0.105901	ns
hsa00400	Metabolism	Amino acid metabolism	Phenylalanine, tyrosine and tryptophan biosynthesis	GOT1|GOT1	1	768	5	32549	0.2	0.112545	ns	0.125419	ns
hsa00524	Metabolism	Biosynthesis of other secondary metabolites	Neomycin, kanamycin and gentamicin biosynthesis	HKDC1|HKDC1	1	768	5	32549	0.2	0.112545	ns	0.125419	ns
hsa04923	Organismal Systems	Endocrine system	Regulation of lipolysis in adipocytes	PIK3CB|PIK3CB, GNAI1|GNAI1, INSR|INSR	3	768	50	32549	0.06	0.113895	ns	0.126457	ns
hsa05310	Human Diseases	Immune disease	Asthma	FCER1G|FCER1G, CD40|CD40	2	768	25	32549	0.08	0.116889	ns	0.129306	ns
hsa00601	Metabolism	Glycan biosynthesis and metabolism	Glycosphingolipid biosynthesis - lacto and neolacto series	B3GNT5|B3GNT5, B4GALT1|B4GALT1	2	768	26	32549	0.0769	0.124736	ns	0.137483	ns
hsa00030	Metabolism	Carbohydrate metabolism	Pentose phosphate pathway	RGN|RGN, ALDOB|ALDOB	2	768	27	32549	0.0741	0.132705	ns	0.145536	ns
hsa00750	Metabolism	Metabolism of cofactors and vitamins	Vitamin B6 metabolism	AOX1|AOX1	1	768	6	32549	0.1667	0.133488	ns	0.145536	ns
hsa00440	Metabolism	Metabolism of other amino acids	Phosphonate and phosphinate metabolism	CHPT1|CHPT1	1	768	6	32549	0.1667	0.133488	ns	0.145536	ns
hsa00590	Metabolism	Lipid metabolism	Arachidonic acid metabolism	AKR1C3|AKR1C3, GPX2|GPX2, CYP4F3|CYP4F3	3	768	56	32549	0.0536	0.145773	ns	0.158358	ns
hsa04136	Cellular Processes	Transport and catabolism	Autophagy - other	ATG4B|ATG4B, PPP2CB|PPP2CB	2	768	31	32549	0.0645	0.1656	ns	0.179252	ns
hsa04130	Genetic Information Processing	Folding, sorting and degradation	SNARE interactions in vesicular transport	VAMP5|VAMP5, SNAP29|SNAP29	2	768	34	32549	0.0588	0.191094	ns	0.206109	ns
hsa00430	Metabolism	Metabolism of other amino acids	Taurine and hypotaurine metabolism	GGT7|GGT7	1	768	9	32549	0.1111	0.193401	ns	0.207673	ns
hsa03040	Genetic Information Processing	Transcription	Spliceosome	HSPA6|HSPA6, HSPA1A|HSPA1A, HSPA1B|HSPA1B, TRA2A|TRA2A, THOC2|THOC2	5	768	130	32549	0.0385	0.19392	ns	0.207673	ns
hsa05340	Human Diseases	Immune disease	Primary immunodeficiency	IL2RG|IL2RG, CD40|CD40	2	768	35	32549	0.0571	0.199706	ns	0.213113	ns
hsa00620	Metabolism	Carbohydrate metabolism	Pyruvate metabolism	ALDH3A2|ALDH3A2, ACSS2|ACSS2	2	768	38	32549	0.0526	0.225779	ns	0.240089	ns
hsa03008	Genetic Information Processing	Translation	Ribosome biogenesis in eukaryotes	NVL|NVL, NOP58|NOP58, XRN1|XRN1	3	768	74	32549	0.0405	0.254067	ns	0.269222	ns
hsa03022	Genetic Information Processing	Transcription	Basal transcription factors	GTF2IRD1|GTF2IRD1, TAF2|TAF2	2	768	42	32549	0.0476	0.260864	ns	0.275458	ns
hsa03450	Genetic Information Processing	Replication and repair	Non-homologous end-joining	PRKDC|PRKDC	1	768	13	32549	0.0769	0.266899	ns	0.280849	ns
hsa00603	Metabolism	Glycan biosynthesis and metabolism	Glycosphingolipid biosynthesis - globo and isoglobo series	ST3GAL1|ST3GAL1	1	768	15	32549	0.0667	0.3011	ns	0.314645	ns
hsa00604	Metabolism	Glycan biosynthesis and metabolism	Glycosphingolipid biosynthesis - ganglio series	ST3GAL1|ST3GAL1	1	768	15	32549	0.0667	0.3011	ns	0.314645	ns
hsa04640	Organismal Systems	Immune system	Hematopoietic cell lineage	CD59|CD59, ITGA5|ITGA5, IL4R|IL4R	3	768	85	32549	0.0353	0.324836	ns	0.338277	ns
hsa04744	Organismal Systems	Sensory system	Phototransduction	GNGT1|GNGT1	1	768	21	32549	0.0476	0.394436	ns	0.409346	ns
hsa00592	Metabolism	Lipid metabolism	alpha-Linolenic acid metabolism	ACOX1|ACOX1	1	768	22	32549	0.0455	0.408733	ns	0.422731	ns
hsa00790	Metabolism	Metabolism of cofactors and vitamins	Folate biosynthesis	AKR1C3|AKR1C3	1	768	25	32549	0.04	0.449635	ns	0.463446	ns
hsa01040	Metabolism	Lipid metabolism	Biosynthesis of unsaturated fatty acids	ACOX1|ACOX1	1	768	27	32549	0.037	0.47532	ns	0.488254	ns
hsa03013	Genetic Information Processing	Translation	Nucleocytoplasmic transport	EIF4A2|EIF4A2, POM121|POM121, THOC2|THOC2, EIF2S3|EIF2S3	4	768	153	32549	0.0261	0.488762	ns	0.500359	ns
hsa00020	Metabolism	Carbohydrate metabolism	Citrate cycle (TCA cycle)	IDH1|IDH1	1	768	30	32549	0.0333	0.511621	ns	0.518488	ns
hsa00500	Metabolism	Carbohydrate metabolism	Starch and sucrose metabolism	HKDC1|HKDC1	1	768	30	32549	0.0333	0.511621	ns	0.518488	ns
hsa01523	Human Diseases	Drug resistance: antineoplastic	Antifolate resistance	ABCC3|ABCC3	1	768	30	32549	0.0333	0.511621	ns	0.518488	ns
hsa05033	Human Diseases	Substance dependence	Nicotine addiction	GABRE|GABRE	1	768	34	32549	0.0294	0.55615	ns	0.56173	ns
hsa03440	Genetic Information Processing	Replication and repair	Homologous recombination	RBBP8|RBBP8	1	768	42	32549	0.0238	0.633412	ns	0.637635	ns
hsa03460	Genetic Information Processing	Replication and repair	Fanconi anemia pathway	HES1|HES1	1	768	53	32549	0.0189	0.7182	ns	0.720586	ns
hsa04742	Organismal Systems	Sensory system	Taste transduction	CACNA1C|CACNA1C	1	768	59	32549	0.0169	0.755875	ns	0.755875	ns
