# Supplementary material for: Single‐cell characteristics and malignancy regulation of alpha‐fetoprotein‐producing gastric cancer
Source: Cancer Med. 2023 Apr 5;12(10):12018–33. doi: 10.1002/cam4.5883 (PMC10242870; doi:10.1002/cam4.5883)
Supplement: Supplementary file 5 — Supplementary Table S4. [file CAM4-12-12018-s003.xlsx]

## Sheet: Supplementary Table S4
Gene1	Gene2	rho	pvalue
AFP	RBP2	0.430978	6.13e-06
AFP	APOB	0.36708	0.000147637
AFP	TTR	0.356186	0.000238566
AFP	HKDC1	0.35565	0.000244151
AFP	CDHR5	0.351978	0.000285838
AFP	BAMBI	0.347981	0.000338617
AFP	SNHG5	0.346375	0.000362253
AFP	TF	0.341293	0.000447389
AFP	PLPP1	0.340602	0.000460277
AFP	NR1H4	0.339231	0.000486888
AFP	F10	0.338151	0.000508841
AFP	DKK1	0.335817	0.000559427
AFP	PHGR1	0.334066	0.000600354
AFP	SELENOP	0.333058	0.000625135
AFP	SORBS1	0.332631	0.000635903
AFP	CEACAM7	0.325704	0.000836311
AFP	STOM	0.325197	0.000853052
AFP	LEAP2	0.324709	0.000869427
AFP	SLC39A4	0.324508	0.000876275
AFP	CDX2	0.31938	0.00106805
AFP	FABP1	0.31876	0.00109363
AFP	RNF130	0.311726	0.00142598
AFP	FAM83H	0.310614	0.0014862
AFP	GOT1	0.301813	0.0020505
AFP	NHSL1	0.298946	0.0022724
AFP	RBP4	0.298152	0.00233753
AFP	RGN	0.297066	0.00242938
AFP	APOA1	0.294488	0.00266064
AFP	ENTPD5	0.291824	0.00292014
AFP	ZC2HC1A	0.291758	0.0029269
AFP	ALB	0.290319	0.00307672
AFP	SIPA1L3	0.288996	0.00322042
AFP	CHPT1	0.287989	0.00333385
AFP	F2	0.287443	0.00339688
AFP	ALDOB	0.286426	0.00351696
AFP	LHFPL2	0.284534	0.00375077
AFP	CIBAR1	0.282933	0.00395928
AFP	CKAP4	0.282056	0.00407789
AFP	ZC3H3	0.278179	0.00464095
AFP	ENSG00000258053	0.275038	0.0051471
AFP	MAOB	0.273234	0.00545931
AFP	THAP7	0.272838	0.00553022
AFP	HSD17B11	0.271264	0.00581965
AFP	CEBPD	0.270187	0.00602531
AFP	TCAF1	0.269634	0.00613351
AFP	FGB	0.268807	0.00629837
AFP	ID2	0.268227	0.0064164
AFP	COMT	0.26327	0.00750712
AFP	PPP1R16A	0.262655	0.00765329
AFP	CCL20	0.260067	0.00829628
AFP	FN1	0.259027	0.00856794
AFP	NAV2	0.258116	0.00881203
AFP	ZFAND2A	0.255826	0.00945341
AFP	MGST1	0.255052	0.00967921
AFP	MED15	0.254288	0.00990651
AFP	ADGRG6	0.25393	0.0100149
AFP	RPS26P3	0.253466	0.0101564
AFP	FRAS1	0.252272	0.0105297
AFP	TXNRD1	0.251985	0.010621
AFP	REEP5	0.25189	0.0106513
AFP	PLD3	0.251877	0.0106554
AFP	LMAN2	0.249994	0.0112745
AFP	EIF2S3	0.249593	0.0114102
AFP	BEX2	0.248779	0.0116903
AFP	FGG	0.248696	0.0117194
AFP	B4GALT1	0.248233	0.0118819
AFP	FGL1	0.247861	0.0120134
AFP	DEFB1	0.247594	0.012109
AFP	TMEM191A	0.246963	0.0123371
AFP	ATP2B1	0.246698	0.0124341
AFP	GPX2	0.245567	0.012855
AFP	ENSG00000289152	0.24556	0.0128579
AFP	FNTA	0.244997	0.013072
AFP	MARVELD2	0.244638	0.0132105
AFP	PROSER2	0.24438	0.0133105
AFP	ARSL	0.24294	0.0138815
AFP	APOA2	0.242221	0.0141746
AFP	HDHD3	0.240774	0.0147807
AFP	GUCY2C	0.240159	0.0150453
AFP	NOP58	0.239847	0.0151808
AFP	GPC3	0.23807	0.0159743
AFP	ADH1C	0.237784	0.0161049
AFP	SLC30A10	0.236838	0.0165447
AFP	ZFHX3	0.236152	0.0168704
AFP	GFPT1	0.234723	0.017566
AFP	SPINK1	0.233615	0.018122
AFP	CPQ	0.232932	0.0184725
AFP	KLHL29	0.232215	0.0188466
AFP	ORM1	0.23203	0.0189442
AFP	SLC39A14	0.231175	0.0194007
AFP	SLC19A3	0.230697	0.0196603
AFP	TP53BP2	0.230186	0.0199407
AFP	CELF1	0.229058	0.0205727
AFP	B4GALT5	0.228629	0.020817
AFP	PARD3B	0.228387	0.0209565
AFP	TMBIM6	0.227556	0.0214401
AFP	NR5A2	0.226442	0.0221041
AFP	DGAT1	0.226038	0.0223487
AFP	MTARC2	0.224146	0.0235271
AFP	PAGE5	0.223167	0.0241575
AFP	CDK17	0.222955	0.0242958
AFP	IDH1	0.222945	0.0243028
AFP	LDLRAD4	0.221925	0.024978
AFP	HPGD	0.221038	0.0255786
AFP	ACE2	0.220456	0.0259789
AFP	SERPINA1	0.219908	0.0263608
AFP	PVR	0.219818	0.0264242
AFP	ASPH	0.219541	0.0266194
AFP	CANX	0.218975	0.0270228
AFP	CLDN1	0.21809	0.0276629
AFP	XBP1	0.217932	0.0277786
AFP	SCN8A	0.217809	0.0278691
AFP	TMEM163	0.217681	0.0279635
AFP	BTG1	0.217643	0.0279916
AFP	NOCT	0.217153	0.0283551
AFP	R3HDM2	0.21467	0.0302604
AFP	MTDH	0.214455	0.0304302
AFP	HEBP1	0.214396	0.0304769
AFP	VTN	0.214042	0.0307592
AFP	HMGA2	0.213871	0.0308959
AFP	APOC3	0.213823	0.0309347
AFP	PHYH	0.212334	0.0321503
AFP	MED13L	0.212324	0.0321591
AFP	ABHD12	0.212189	0.0322708
AFP	ETS2	0.211487	0.0328598
AFP	AFF3	0.211458	0.0328846
AFP	APOM	0.211328	0.0329949
AFP	ATP1A1	0.21115	0.0331461
AFP	B3GNT5	0.208539	0.0354335
AFP	ZDHHC9	0.208146	0.0357892
AFP	NDUFAF6	0.208035	0.0358905
AFP	FGA	0.207455	0.036422
AFP	DNAJC22	0.2074	0.0364725
AFP	APOH	0.206381	0.0374233
AFP	CDH17	0.20638	0.037424
AFP	SPIRE1	0.205891	0.0378878
AFP	TMEM45B	0.205731	0.0380401
AFP	NMT2	0.205581	0.0381841
AFP	PYCARD	0.205141	0.0386081
AFP	CEACAM16-AS1	0.204939	0.0388042
AFP	GLDC	0.20452	0.0392127
AFP	KNG1	0.203961	0.0397651
AFP	TFPI	0.20308	0.0406468
AFP	CAPRIN2	0.202947	0.0407817
AFP	PITX1	0.201589	0.0421771
AFP	CLU	0.199891	0.0439782
AFP	HSD3B7	0.199826	0.0440489
AFP	EPAS1	0.198877	0.0450838
AFP	ASGR2	0.198843	0.0451214
AFP	DUSP6	0.198177	0.0458609
AFP	PRKAB2	0.198075	0.0459748
AFP	DAZAP2	0.197415	0.0467189
AFP	RRAS2	0.196589	0.0476643
AFP	SOCS6	0.196427	0.0478508
AFP	HGSNAT	0.196413	0.0478679
AFP	IGHA1	0.196376	0.0479106
AFP	IFI27	0.196001	0.0483459
AFP	TRAPPC12	0.195914	0.0484477
AFP	FAM135A	0.195808	0.0485722
AFP	UBE2E2	0.194482	0.0501473
AFP	ADAM9	0.194302	0.050364
AFP	ARL15	0.19415	0.0505473
AFP	ZNF83	0.194086	0.0506249
AFP	GATM	0.194071	0.0506438
AFP	SNCAIP	0.193833	0.0509325
AFP	MAP3K1	0.193485	0.0513583
AFP	HSD17B2	0.193031	0.0519179
AFP	GC	0.192408	0.0526938
AFP	PON2	0.192394	0.0527118
AFP	C1orf115	0.191946	0.0532752
AFP	WNK1	0.190747	0.0548105
AFP	L1TD1	0.190682	0.0548939
AFP	TCF7L2	0.189824	0.056016
AFP	SERPINE2	0.18965	0.0562455
AFP	YWHAG	0.189602	0.0563088
AFP	PAX8-AS1	0.189241	0.0567878
AFP	EGFR	0.189178	0.0568721
AFP	BIRC2	0.188784	0.0574003
AFP	MARCHF3	0.188471	0.0578221
AFP	GOLPH3	0.188312	0.0580374
AFP	HSPA6	0.188062	0.0583783
AFP	GCNT3	0.187904	0.0585928
AFP	NALF1	0.187703	0.0588684
AFP	NCOR1	0.187524	0.0591148
AFP	AFF4	0.187145	0.0596394
AFP	MGST2	0.186948	0.0599125
AFP	HNF4G	0.186938	0.0599263
AFP	ST8SIA6-AS1	0.1868	0.0601187
AFP	FARP2	0.18616	0.0610178
AFP	NUCB1	0.185698	0.0616745
AFP	A1CF	0.185243	0.0623262
AFP	ANKRD37	0.184765	0.0630168
AFP	CTSD	0.18415	0.0639139
AFP	GSAP	0.183787	0.0644483
AFP	SPPL3	0.18316	0.0653811
AFP	MBNL2	0.183114	0.0654497
AFP	L3MBTL4	0.183012	0.0656025
AFP	MTSS1	0.182952	0.0656916
AFP	APOC1	0.182562	0.0662799
AFP	NUCB2	0.182077	0.0670161
AFP	TMEM120A	0.181388	0.0680733
AFP	METTL7B	0.181259	0.068273
AFP	ZC3H12C	0.180957	0.0687431
AFP	NXN	0.17966	0.0707863
AFP	INTS8	0.179605	0.0708737
AFP	PPP1R1A	0.179528	0.0709976
AFP	SLC25A13	0.179212	0.0715041
AFP	SLC2A2	0.179147	0.0716086
AFP	CD63	0.178682	0.0723597
AFP	A2M	0.178601	0.0724909
AFP	ABCD3	0.178008	0.0734607
AFP	MID1IP1	0.177894	0.0736471
AFP	OSBPL1A	0.177843	0.0737317
AFP	H1-0	0.177771	0.0738507
AFP	ENSG00000236283	0.177742	0.0738987
AFP	SNAP29	0.177274	0.0746739
AFP	FLNB	0.177271	0.0746799
AFP	SIL1	0.176188	0.0765001
AFP	LPIN2	0.176077	0.0766883
AFP	BIRC3	0.176075	0.0766914
AFP	TMEM37	0.176035	0.0767601
AFP	NPW	0.175164	0.0782547
AFP	GKN1	0.174428	0.079535
AFP	FAF2	0.17428	0.0797947
AFP	MYL12B	0.174277	0.0797999
AFP	BEX4	0.173967	0.0803449
AFP	DUSP5	0.17382	0.0806045
AFP	RNF170	0.17381	0.0806229
AFP	GSDMD	0.173367	0.0814097
AFP	APOE	0.172455	0.0830497
AFP	GRINA	0.172154	0.083598
AFP	VCL	0.171953	0.083965
AFP	LAPTM4B	0.171708	0.0844134
AFP	CEBPB	0.171707	0.0844157
AFP	RAB17	0.170887	0.0859317
AFP	PDE8A	0.170645	0.0863841
AFP	ITIH2	0.169793	0.0879881
AFP	ZFX	0.169716	0.0881359
AFP	LCOR	0.169652	0.0882564
AFP	TICAM1	0.169558	0.0884366
AFP	CLASP1	0.169429	0.0886817
AFP	RAB11FIP1	0.169249	0.0890265
AFP	ARHGEF38	0.168945	0.08961
AFP	DMKN	0.168883	0.0897296
AFP	HSP90B1	0.16856	0.0903536
AFP	PIGA	0.168213	0.0910291
AFP	ENSG00000243620	0.168137	0.0911772
AFP	ENSG00000285744	0.167887	0.0916659
AFP	HINT1	0.167853	0.0917334
AFP	TNFRSF21	0.1677	0.0920339
AFP	IL18	0.167418	0.0925891
AFP	COPB1	0.167324	0.0927751
AFP	DENND5B	0.167221	0.0929803
AFP	SGCE	0.166674	0.0940692
AFP	TMBIM1	0.165887	0.0956555
AFP	MARVELD3	0.165623	0.0961922
AFP	CTTN	0.165567	0.0963058
AFP	P2RX4	0.165377	0.0966936
AFP	ZHX2	0.165096	0.0972697
AFP	PAGE2B	0.16498	0.0975086
AFP	NQO1	0.164746	0.0979897
AFP	PLD1	0.164731	0.0980224
AFP	CTSE	0.16471	0.0980653
AFP	ESRP1	0.163731	0.100106
AFP	FNDC3B	0.163481	0.100632
AFP	ENSG00000258081	0.162802	0.102075
AFP	CCNY	0.162758	0.102167
AFP	ENSG00000249001	0.162693	0.102306
AFP	EPB41L2	0.162644	0.102411
AFP	SIAH1	0.162576	0.102558
AFP	ENSG00000248973	0.162394	0.102946
AFP	NME3	0.161647	0.104562
AFP	SDC4	0.161622	0.104617
AFP	IER5L	0.161093	0.105771
AFP	PID1	0.160549	0.10697
AFP	MAST4	0.160307	0.107508
AFP	PROX1	0.160202	0.107741
AFP	CYBA	0.159948	0.108309
AFP	THRB	0.15964	0.108998
AFP	KLF6	0.159523	0.109261
AFP	AKR1C3	0.159023	0.110392
AFP	MUC13	0.158931	0.1106
AFP	ENSG00000229180	0.158541	0.11149
AFP	BID	0.157937	0.112877
AFP	CA12	0.157622	0.113605
AFP	ANO10	0.157594	0.113672
AFP	SHANK2	0.157494	0.113904
AFP	DCP1A	0.157433	0.114045
AFP	SEC11C	0.157422	0.114071
AFP	ACTN4	0.157088	0.11485
AFP	BORCS5	0.156959	0.115152
AFP	AKAP9	0.155366	0.118934
AFP	RCN1	0.154973	0.11988
AFP	KCNJ13	0.154881	0.120103
AFP	NCKAP1	0.154706	0.120529
AFP	TRAM1	0.154046	0.122139
AFP	ACSS2	0.153683	0.123032
AFP	CHD7	0.153361	0.123829
AFP	EXTL3	0.153169	0.124306
AFP	C5	0.152819	0.125179
AFP	CACNA1D	0.152738	0.12538
AFP	SAA2	0.152669	0.125555
AFP	MTFR1	0.152046	0.127124
AFP	PLCXD1	0.151704	0.12799
AFP	SLC38A1	0.151606	0.128239
AFP	DUSP1	0.151513	0.128478
AFP	RASD1	0.151499	0.128511
AFP	KRT8	0.151076	0.129596
AFP	SRI	0.150405	0.131327
AFP	RNF19A	0.149922	0.132584
AFP	VNN1	0.149623	0.133366
AFP	ELAPOR2	0.149411	0.133923
AFP	PCSK5	0.149253	0.13434
AFP	SERINC5	0.148798	0.135546
AFP	CABYR	0.148393	0.136624
AFP	AMBP	0.148359	0.136716
AFP	CASC9	0.1483	0.136872
AFP	UBE2L6	0.148075	0.137477
AFP	SMYD3	0.148042	0.137566
AFP	PTK2B	0.147477	0.139089
AFP	GPBP1	0.147309	0.139545
AFP	SERPIND1	0.147256	0.139688
AFP	RIOK3	0.147214	0.139804
AFP	P4HA1	0.147096	0.140125
AFP	DEGS1	0.146997	0.140395
AFP	GOLT1A	0.146918	0.14061
AFP	NUDT4	0.146915	0.140618
AFP	IFRD1	0.146233	0.142491
AFP	AIG1	0.146201	0.14258
AFP	PRKCE	0.14586	0.143523
AFP	CTNNA1	0.145483	0.144573
AFP	SOWAHC	0.145483	0.144573
AFP	SLC35D2	0.145369	0.144891
AFP	FOSB	0.144987	0.145962
AFP	CREB3L3	0.144954	0.146054
AFP	ATP9A	0.144922	0.146143
AFP	SERPINF1	0.144562	0.147161
AFP	LTBR	0.144538	0.147227
AFP	STK39	0.144425	0.147548
AFP	SDC2	0.144352	0.147755
AFP	ZNF207	0.144134	0.148374
AFP	LPCAT3	0.144123	0.148405
AFP	TSPAN12	0.143837	0.149221
AFP	LINC01748	0.143776	0.149396
AFP	FAM222B	0.143775	0.149399
AFP	CPEB4	0.143638	0.149789
AFP	DHRS9	0.143474	0.150259
AFP	BST2	0.143319	0.150707
AFP	C4BPB	0.142504	0.153067
AFP	CTSA	0.142494	0.153094
AFP	ETNK1	0.142442	0.153247
AFP	GP2	0.142438	0.153258
AFP	BCL2L13	0.142415	0.153324
AFP	ATP6V1E1	0.142111	0.154214
AFP	CSPP1	0.142011	0.154507
AFP	TMBIM4	0.141722	0.155356
AFP	AGFG1	0.141513	0.155973
AFP	LENG8	0.141252	0.156746
AFP	TSPAN6	0.141165	0.157004
AFP	PRKAA1	0.140912	0.157754
AFP	TFF1	0.14091	0.15776
AFP	ZBTB10	0.140596	0.158698
AFP	FAM171A1	0.14016	0.160006
AFP	GATA4	0.140053	0.160329
AFP	NGEF	0.139239	0.162799
AFP	ACVR2A	0.139206	0.162898
AFP	HSPA4	0.139116	0.163173
AFP	CLRN3	0.139008	0.163502
AFP	INSR	0.138914	0.163791
AFP	FER	0.138762	0.164257
AFP	RANBP17	0.138594	0.164773
AFP	EPN1	0.138313	0.165639
AFP	STAT2	0.137935	0.16681
AFP	ANO6	0.137647	0.167707
AFP	WWC1	0.137281	0.168849
AFP	AHSG	0.137192	0.169128
AFP	ANKRD11	0.137087	0.169458
AFP	ATP2A2	0.137056	0.169558
AFP	NIPBL	0.136924	0.169971
AFP	STS	0.136897	0.170057
AFP	SPTAN1	0.136768	0.170463
AFP	TGFB2	0.136548	0.171158
AFP	PSMA1	0.136367	0.171732
AFP	LINC01876	0.136293	0.171969
AFP	MICAL3	0.136197	0.172272
AFP	CEACAM6	0.136107	0.172559
AFP	COL22A1	0.136014	0.172854
AFP	PAQR5	0.135932	0.173116
AFP	MSI2	0.135604	0.174164
AFP	SPATS2L	0.13555	0.174339
AFP	HSPA1A	0.135455	0.174645
AFP	UBE2B	0.135446	0.174673
AFP	RND1	0.135262	0.175263
AFP	CCND1	0.13493	0.176336
AFP	ENOSF1	0.134719	0.177019
AFP	ARID3A	0.13418	0.178774
AFP	FOXN2	0.134005	0.179345
AFP	SOX6	0.13309	0.182362
AFP	ERBB3	0.132808	0.1833
AFP	RMC1	0.132543	0.184182
AFP	LSR	0.132488	0.184365
AFP	TYMP	0.132366	0.184772
AFP	ENSG00000247134	0.132251	0.18516
AFP	IL6ST	0.131736	0.186891
AFP	SLC51A	0.131474	0.187777
AFP	ENSG00000285894	0.131427	0.187936
AFP	EDA	0.131365	0.188147
AFP	GOLM1	0.131239	0.188575
AFP	MAN1A1	0.131231	0.188601
AFP	MFHAS1	0.13122	0.188638
AFP	PTPRE	0.131203	0.188698
AFP	VNN3	0.131156	0.188857
AFP	GSTO1	0.130922	0.189653
AFP	NAPRT	0.130851	0.189895
AFP	TM4SF1	0.13061	0.190719
AFP	ENSG00000173727	0.130518	0.191037
AFP	KIAA1671	0.130479	0.191169
AFP	SERPINA7	0.130338	0.191654
AFP	GADD45B	0.130314	0.191737
AFP	HSPA5	0.130289	0.191821
AFP	CARD11	0.130134	0.192355
AFP	SLC22A3	0.130102	0.192466
AFP	GPAA1	0.130072	0.192569
AFP	RAB31	0.129849	0.193338
AFP	DUOX2	0.12963	0.194097
AFP	KDM6A	0.129612	0.194161
AFP	GNS	0.129569	0.194308
AFP	PLEKHA5	0.129477	0.194631
AFP	OPTN	0.129218	0.195533
AFP	ACMSD	0.129117	0.195883
AFP	KIF13B	0.128271	0.198853
AFP	STAU1	0.127921	0.200091
AFP	HLA-A	0.127841	0.200375
AFP	HERC4	0.127837	0.200392
AFP	NCSTN	0.127836	0.200394
AFP	HSP90AA1	0.127648	0.201064
AFP	PPP6R2	0.127455	0.201751
AFP	IRF6	0.127377	0.202027
AFP	FBXW11	0.127083	0.203081
AFP	PRSS23	0.126767	0.204215
AFP	HDLBP	0.126507	0.205151
AFP	HS6ST2	0.126316	0.205843
AFP	SERPINA5	0.126022	0.206909
AFP	FRMD4A	0.125949	0.207174
AFP	ATP6V1H	0.125844	0.207555
AFP	GLRX	0.125816	0.207657
AFP	CYB5A	0.125718	0.208014
AFP	AHR	0.125102	0.210269
AFP	MTATP6P1	0.12499	0.210681
AFP	LPP	0.124851	0.211192
AFP	VPS13B	0.124812	0.211335
AFP	TMEM123	0.124423	0.212775
AFP	FXYD3	0.124361	0.213004
AFP	RPS6KA3	0.124179	0.213681
AFP	LAPTM4A	0.124144	0.21381
AFP	TCIM	0.124108	0.213945
AFP	TMEM176A	0.124084	0.214034
AFP	SEMA6A	0.123935	0.21459
AFP	ACADVL	0.123856	0.214882
AFP	TMEM117	0.123557	0.216002
AFP	JAZF1	0.123552	0.216019
AFP	BEX3	0.123314	0.216914
AFP	APOC2	0.123296	0.21698
AFP	ADNP	0.123142	0.217561
AFP	RDX	0.12301	0.218058
AFP	SLC22A23	0.122986	0.218147
AFP	RAPGEF2	0.122981	0.218166
AFP	ENSG00000227486	0.122779	0.218927
AFP	CCN1	0.122406	0.220341
AFP	MT-CO1	0.122332	0.220622
AFP	ZFP36	0.122239	0.220977
AFP	BCAM	0.121517	0.223736
AFP	LRCH3	0.12118	0.225034
AFP	LMO7	0.12105	0.225537
AFP	PRSS8	0.120828	0.226395
AFP	ZNF618	0.120718	0.226819
AFP	SPATA7	0.120697	0.226901
AFP	H19	0.120449	0.227866
AFP	VPS28	0.12036	0.22821
AFP	LUZP2	0.119978	0.2297
AFP	GJB1	0.119906	0.229982
AFP	ONECUT2	0.119716	0.230728
AFP	ADGRV1	0.119341	0.232203
AFP	CLIP2	0.119089	0.233195
AFP	TMC5	0.119065	0.233292
AFP	NFATC2	0.119064	0.233296
AFP	LGR4	0.118975	0.233647
AFP	OAF	0.118259	0.236493
AFP	DCAF6	0.118131	0.237005
AFP	KIFC3	0.11806	0.237287
AFP	ZNF444	0.11805	0.237328
AFP	KRT18	0.1177	0.238731
AFP	CLK1	0.117687	0.238784
AFP	FLRT3	0.117282	0.240417
AFP	CEACAM1	0.117256	0.240521
AFP	CREB5	0.117085	0.241214
AFP	BAIAP2L1	0.116937	0.241812
AFP	CCN2	0.116923	0.241866
AFP	TCEAL9	0.116636	0.243035
AFP	C11orf58	0.11662	0.2431
AFP	LIMA1	0.11658	0.243263
AFP	CLDN3	0.116504	0.243569
AFP	VIL1	0.116061	0.245382
AFP	TFCP2	0.115768	0.246581
AFP	GEM	0.11558	0.247356
AFP	MAP4	0.11551	0.247645
AFP	SOBP	0.115389	0.248144
AFP	FCER1G	0.115335	0.248367
AFP	TDO2	0.115315	0.248447
AFP	KNOP1	0.115234	0.248783
AFP	BRI3	0.114752	0.250783
AFP	RNF114	0.114633	0.251275
AFP	CHKA	0.114295	0.252684
AFP	LAMA5	0.114293	0.252696
AFP	TRIB1	0.113837	0.254605
AFP	AZIN1	0.113728	0.255065
AFP	SH3GLB2	0.113715	0.255117
AFP	DHRS7	0.113572	0.25572
AFP	HSPB1	0.11346	0.256191
AFP	MIA2	0.113087	0.257769
AFP	FNBP4	0.112958	0.258314
AFP	CEACAM5	0.112174	0.261656
AFP	CAPN1	0.112084	0.262039
AFP	SSBP2	0.11194	0.262658
AFP	TM7SF2	0.111689	0.263737
AFP	USP14	0.111503	0.264539
AFP	SLC20A1	0.111447	0.264778
AFP	PNKD	0.111302	0.265408
AFP	GRB10	0.111047	0.266507
AFP	ALDH3A2	0.110868	0.267286
AFP	TWSG1	0.110859	0.267323
AFP	MXRA5	0.110808	0.267544
AFP	CRKL	0.110695	0.268035
AFP	NFKBIZ	0.110625	0.268341
AFP	COL6A1	0.110586	0.268513
AFP	ELF3	0.110186	0.270256
AFP	EXT1	0.110086	0.270696
AFP	KRTCAP3	0.110043	0.270883
AFP	ENSG00000253736	0.10999	0.271117
AFP	ZNF7	0.109822	0.271854
AFP	TDRP	0.109776	0.272057
AFP	CRYAB	0.109659	0.272568
AFP	MCF2L2	0.109121	0.274945
AFP	CACNA1C	0.109091	0.275075
AFP	NCOA3	0.108989	0.275529
AFP	SH3KBP1	0.108942	0.275738
AFP	PTPRG	0.10889	0.275967
AFP	SHFL	0.108549	0.277481
AFP	COL27A1	0.108476	0.277809
AFP	JUNB	0.108462	0.277869
AFP	PAK1	0.108394	0.278172
AFP	MET	0.108094	0.279512
AFP	SMAD5	0.108004	0.279918
AFP	NPC1	0.10796	0.280114
AFP	RAP1B	0.107939	0.280206
AFP	SCAF11	0.107844	0.280634
AFP	SHROOM1	0.107794	0.280857
AFP	WDFY3	0.107636	0.281567
AFP	JUND	0.107549	0.281961
AFP	ZNF611	0.107276	0.283188
AFP	FZD6	0.106977	0.284543
AFP	SPP1	0.106614	0.286187
AFP	NCOA7	0.106575	0.286366
AFP	IST1	0.106513	0.286648
AFP	MPZL3	0.106419	0.287074
AFP	EEA1	0.106222	0.287971
AFP	DOCK5	0.106099	0.288536
AFP	CFI	0.105819	0.289819
AFP	PATJ	0.105153	0.292878
AFP	SPATS2	0.104929	0.293917
AFP	TJP1	0.104745	0.294769
AFP	SMARCA1	0.104649	0.295213
AFP	SLC1A1	0.104201	0.297297
AFP	APPL2	0.10418	0.297393
AFP	PPP1R3B	0.103838	0.29899
AFP	DMXL1	0.103786	0.299235
AFP	ARHGAP42	0.103471	0.300712
AFP	SNAP25-AS1	0.103394	0.301075
AFP	TNFRSF1A	0.103248	0.30176
AFP	UGDH	0.102971	0.303068
AFP	APLP2	0.102672	0.304479
AFP	GKN2	0.102562	0.305001
AFP	IMMP2L	0.10246	0.305486
AFP	ANXA4	0.102192	0.306761
AFP	ST6GAL1	0.101494	0.310092
AFP	IER5	0.101454	0.310282
AFP	SGMS1	0.101187	0.311566
AFP	RBPMS	0.101143	0.311775
AFP	BAG3	0.101074	0.312106
AFP	ARHGAP17	0.101014	0.312399
AFP	RDH10	0.101011	0.31241
AFP	GUCY1A2	0.100946	0.312723
AFP	LINC01146	0.100173	0.316463
AFP	TCF7L1	0.100106	0.316791
AFP	PLEC	0.0999295	0.317648
AFP	KIF13A	0.099888	0.317849
AFP	RESF1	0.0998139	0.31821
AFP	AGT	0.0997713	0.318418
AFP	VEZT	0.0996709	0.318908
AFP	NBAS	0.0996426	0.319046
AFP	ZHX3	0.0995983	0.319262
AFP	ZFP36L1	0.099597	0.319268
AFP	PAWR	0.099356	0.320446
AFP	TMEM205	0.0991303	0.321553
AFP	FDX1	0.0990931	0.321735
AFP	TPCN1	0.0985284	0.324514
AFP	EMP1	0.0982139	0.326069
AFP	DPM1	0.0980107	0.327075
AFP	MYO7B	0.0978382	0.327931
AFP	GPRC5B	0.0976342	0.328946
AFP	MED14	0.097534	0.329445
AFP	USP6NL	0.0975106	0.329562
AFP	GLIS3	0.0972953	0.330636
AFP	SGPP2	0.0971139	0.331542
AFP	TMEM248	0.0969057	0.332585
AFP	HOOK3	0.0965241	0.334501
AFP	CAB39	0.0962943	0.335659
AFP	RHOB	0.0962452	0.335906
AFP	TNS3	0.0961995	0.336137
AFP	ENSG00000254394	0.0959228	0.337535
AFP	CNOT2	0.0959011	0.337645
AFP	RIPK2	0.095812	0.338096
AFP	FAR2	0.0955858	0.339243
AFP	BBOX1-AS1	0.0955051	0.339653
AFP	UTRN	0.0953011	0.34069
AFP	WDR72	0.0949355	0.342554
AFP	DDIT3	0.0944919	0.344824
AFP	TPD52	0.0944417	0.345082
AFP	TNFRSF10D	0.0942459	0.346088
AFP	ACSL3	0.0940803	0.346939
AFP	BMPR2	0.0940643	0.347022
AFP	CDH2	0.0939658	0.347529
AFP	NUAK2	0.0939527	0.347597
AFP	SYT1	0.093783	0.348472
AFP	GREB1L	0.0937499	0.348643
AFP	IER2	0.0936243	0.349292
AFP	PTPRJ	0.093593	0.349454
AFP	DSC2	0.0929778	0.352644
AFP	KYNU	0.0929459	0.352811
AFP	PLCB1	0.0927577	0.35379
AFP	ST3GAL1	0.0925653	0.354794
AFP	NNMT	0.0925484	0.354882
AFP	ATRN	0.0924584	0.355352
AFP	SIPA1L1	0.0924382	0.355458
AFP	PITX1-AS1	0.0922359	0.356516
AFP	XRN1	0.0918331	0.35863
AFP	MT-ND3	0.0912789	0.361549
AFP	HES1	0.0908924	0.363594
AFP	NOS1AP	0.0907368	0.36442
AFP	FGD6	0.0907126	0.364548
AFP	DLGAP1	0.0905979	0.365157
AFP	SYNE4	0.0904436	0.365978
AFP	CTNNB1	0.0904062	0.366177
AFP	PRAG1	0.0903445	0.366506
AFP	NCOA2	0.0903267	0.366601
AFP	ATP6V0B	0.0900582	0.368033
AFP	DOCK7	0.0899462	0.368631
AFP	TMEM176B	0.0897689	0.36958
AFP	DSG2	0.0896902	0.370001
AFP	ZNF281	0.08968	0.370056
AFP	CPNE3	0.0892564	0.37233
AFP	TRA2A	0.0890098	0.373658
AFP	NECTIN2	0.088573	0.376017
AFP	NSMCE2	0.0883682	0.377126
AFP	CDK14	0.0883498	0.377225
AFP	FHIT	0.0878824	0.379764
AFP	FBXO28	0.0878413	0.379988
AFP	ACOX1	0.0877229	0.380633
AFP	INVS	0.0877053	0.380729
AFP	RABGAP1L	0.087637	0.381101
AFP	WASHC5	0.0874115	0.382333
AFP	AFAP1	0.0871534	0.383745
AFP	SIK3	0.0869357	0.384938
AFP	PPP6R3	0.086838	0.385475
AFP	MAT2A	0.0868124	0.385615
AFP	SIK2	0.0867404	0.386011
AFP	SNTB1	0.0866624	0.38644
AFP	ITGAV	0.0866066	0.386747
AFP	CHMP1B	0.0865676	0.386962
AFP	PPP1R21	0.0860808	0.389647
AFP	ATP2B4	0.0860551	0.38979
AFP	PRKDC	0.086053	0.389801
AFP	GAMT	0.0852771	0.394105
AFP	CERS6	0.0851493	0.394817
AFP	PACS1	0.0849263	0.396061
AFP	AFG3L2	0.0848267	0.396617
AFP	CTSH	0.0844841	0.398534
AFP	JMJD1C	0.0844838	0.398536
AFP	LRP6	0.0844167	0.398912
AFP	WWOX	0.0844089	0.398955
AFP	PTPN14	0.084298	0.399577
AFP	MT-RNR1	0.0842958	0.39959
AFP	LAMC1	0.0842072	0.400087
AFP	STXBP4	0.0841939	0.400162
AFP	HOMER1	0.0838453	0.402123
AFP	C3	0.083575	0.403647
AFP	IFITM3	0.0835657	0.403699
AFP	FAM13A	0.0834306	0.404462
AFP	CMIP	0.0834106	0.404576
AFP	IGF2BP2	0.0830899	0.406391
AFP	JAG1	0.0830152	0.406814
AFP	MARCKS	0.0827478	0.408333
AFP	LACTB2	0.0825812	0.40928
AFP	RFLNA	0.0825321	0.40956
AFP	DNAJC5	0.0823404	0.410652
AFP	NDRG1	0.0823304	0.410709
AFP	PTPRM	0.0822602	0.41111
AFP	ANKIB1	0.0821639	0.41166
AFP	CRADD	0.0821351	0.411824
AFP	ADAM28	0.0818709	0.413335
AFP	TXNRD2	0.081808	0.413695
AFP	LDLR	0.0814059	0.416001
AFP	ATG4B	0.081387	0.41611
AFP	ENSG00000250421	0.0812943	0.416643
AFP	OSGIN2	0.0812102	0.417127
AFP	TTC28	0.0811522	0.417461
AFP	PROS1	0.0810143	0.418255
AFP	NLRP2	0.0807152	0.419981
AFP	CORO1C	0.0801731	0.42312
AFP	ITSN1	0.0799212	0.424583
AFP	ZFAND3	0.0798255	0.42514
AFP	PLIN2	0.0795491	0.42675
AFP	HSPA1B	0.079437	0.427404
AFP	S100A14	0.0792903	0.428261
AFP	PLBD1	0.0791924	0.428833
AFP	SLC27A3	0.0790387	0.429732
AFP	ETV6	0.0788974	0.43056
AFP	LGALS3BP	0.0788604	0.430776
AFP	TACC1	0.0788001	0.431131
AFP	PDIA3	0.0786307	0.432125
AFP	SHROOM2	0.0783289	0.433899
AFP	LYN	0.0777484	0.437324
AFP	KLF5	0.0777315	0.437424
AFP	YWHAZ	0.0776539	0.437883
AFP	LUZP1	0.0775106	0.438732
AFP	AADAC	0.0774556	0.439058
AFP	HPN	0.0773847	0.439478
AFP	SLC9A7	0.0773677	0.439579
AFP	SERPINH1	0.0770826	0.441272
AFP	RARRES2	0.0770809	0.441282
AFP	LEPROTL1	0.0768703	0.442534
AFP	OTUD7B	0.0766105	0.444082
AFP	FMNL2	0.0764302	0.445159
AFP	ELMOD3	0.0760814	0.447244
AFP	ROBO1	0.0757228	0.449395
AFP	CLDN4	0.0755371	0.450511
AFP	ARHGAP21	0.0748151	0.454863
AFP	CSNK1A1	0.0747987	0.454963
AFP	TSPAN31	0.0746098	0.456106
AFP	DEPTOR	0.0745742	0.456321
AFP	ATP6V0E1	0.0743413	0.457733
AFP	MT-ND4L	0.0742407	0.458343
AFP	SLC40A1	0.0740747	0.459351
AFP	FBXO17	0.0740341	0.459598
AFP	MAN1A2	0.0740159	0.459709
AFP	TOB1	0.0737196	0.461513
AFP	C2	0.0736611	0.461869
AFP	USP34	0.0735673	0.462441
AFP	ENSG00000258932	0.0735411	0.462601
AFP	TIMP3	0.0731076	0.46525
AFP	PIEZO2	0.0727497	0.467444
AFP	KDM3B	0.0727124	0.467673
AFP	UGCG	0.0720542	0.471723
AFP	ABLIM3	0.0720299	0.471873
AFP	KLHL25	0.0719005	0.472671
AFP	KLHL5	0.0718354	0.473073
AFP	CXCL5	0.0716857	0.473998
AFP	ARHGAP12	0.0716098	0.474467
AFP	DNAJB6	0.0715265	0.474983
AFP	FBXL17	0.0715163	0.475046
AFP	VAPA	0.071347	0.476095
AFP	SPIDR	0.0712012	0.476999
AFP	ASGR1	0.0704908	0.481418
AFP	PRAP1	0.0703035	0.482586
AFP	PELI1	0.0701351	0.483638
AFP	SCARB1	0.0699417	0.484848
AFP	ALDH1A2	0.0696683	0.48656
AFP	MT-ND4	0.0695709	0.487171
AFP	FBXL2	0.0695602	0.487238
AFP	TMEM41A	0.0692808	0.488994
AFP	EFR3A	0.0690677	0.490335
AFP	ABTB2	0.069042	0.490497
AFP	CYHR1	0.0688241	0.49187
AFP	NRG3	0.0679521	0.497385
AFP	DIP2B	0.0677961	0.498375
AFP	XPR1	0.0677395	0.498735
AFP	SDC1	0.0671315	0.502606
AFP	ENSG00000259723	0.0671302	0.502614
AFP	CXCL2	0.0670202	0.503316
AFP	SOX9	0.0670126	0.503364
AFP	XAF1	0.0670085	0.50339
AFP	COBL	0.0667808	0.504845
AFP	APP	0.0667054	0.505327
AFP	PLXNA2	0.0666347	0.50578
AFP	CHMP4C	0.0663708	0.50747
AFP	SLC37A1	0.0663004	0.507921
AFP	PALM2AKAP2	0.066282	0.508039
AFP	PPM1H	0.0662576	0.508196
AFP	RREB1	0.0659519	0.510159
AFP	PPP3CA	0.0658282	0.510955
AFP	DENND1A	0.0658196	0.51101
AFP	MEGF9	0.0654142	0.513621
AFP	BEND7	0.064991	0.516355
AFP	RNF103-CHMP3	0.0649434	0.516663
AFP	PHLDA3	0.0645246	0.519376
AFP	PIK3AP1	0.0645096	0.519474
AFP	C12orf56	0.0643729	0.520361
AFP	YAP1	0.0643203	0.520703
AFP	ACSL4	0.0643161	0.52073
AFP	SH2D3A	0.0636823	0.524855
AFP	INAVA	0.0636651	0.524968
AFP	ORMDL2	0.0635887	0.525466
AFP	UBE2H	0.0632821	0.527469
AFP	RO60	0.0631186	0.528538
AFP	GDF15	0.0630626	0.528905
AFP	NR4A1	0.0628405	0.53036
AFP	FAM172A	0.0627279	0.531099
AFP	TMPRSS4	0.062345	0.533614
AFP	LAMA3	0.0619569	0.536169
AFP	TBL1X	0.0619206	0.536408
AFP	NFIA	0.0618008	0.537198
AFP	MEIS2	0.0617434	0.537577
AFP	DIP2C	0.0616255	0.538355
AFP	ARL14	0.0615507	0.53885
AFP	DENND5A	0.0610168	0.542383
AFP	PRSS3	0.0609489	0.542834
AFP	DHCR24	0.0608912	0.543217
AFP	COPA	0.0606937	0.544528
AFP	CDC42EP4	0.060545	0.545516
AFP	MMP15	0.060117	0.548365
AFP	YES1	0.0599502	0.549477
AFP	CERS2	0.0599225	0.549662
AFP	CD59	0.0595533	0.552128
AFP	TM9SF2	0.0595389	0.552224
AFP	TRIM15	0.0594039	0.553128
AFP	ZFC3H1	0.0593069	0.553777
AFP	EFEMP1	0.0592835	0.553934
AFP	SRGAP1	0.0590538	0.555473
AFP	GABRE	0.059019	0.555707
AFP	C11orf49	0.0587917	0.557232
AFP	RASAL2	0.0587509	0.557506
AFP	LZTR1	0.0586723	0.558035
AFP	RSBN1L	0.0585984	0.558532
AFP	MID1	0.0584002	0.559865
AFP	TNFRSF10B	0.0581239	0.561727
AFP	DPP9	0.0580322	0.562345
AFP	STAU2	0.0579492	0.562905
AFP	POM121	0.0579431	0.562947
AFP	ENSG00000189229	0.0578708	0.563435
AFP	SEC31A	0.0578353	0.563674
AFP	MLLT10	0.0577328	0.564367
AFP	PAN3	0.057622	0.565116
AFP	SPTLC3	0.0575244	0.565776
AFP	DIDO1	0.0574291	0.566421
AFP	GGCX	0.0573505	0.566953
AFP	MYL12A	0.0573015	0.567285
AFP	RALGPS2	0.0572417	0.56769
AFP	IL17RB	0.0571521	0.568297
AFP	PLLP	0.0570442	0.569029
AFP	LAMP2	0.0567699	0.570892
AFP	ENSG00000285280	0.0567554	0.57099
AFP	LRPAP1	0.056684	0.571475
AFP	PARD3	0.0565042	0.572698
AFP	PI4KA	0.0563112	0.574012
AFP	PPP1R13B	0.0562623	0.574345
AFP	HOOK2	0.0562593	0.574366
AFP	RAPH1	0.0560298	0.57593
AFP	USP25	0.0559332	0.57659
AFP	MTUS1-DT	0.0559278	0.576627
AFP	LINC02532	0.0558703	0.577019
AFP	ECHDC2	0.055823	0.577342
AFP	PPFIA1	0.0558172	0.577382
AFP	GCC2	0.0557464	0.577866
AFP	SGK1	0.0556481	0.578537
AFP	KIAA1191	0.0555685	0.579082
AFP	PPP1R9A	0.0555373	0.579295
AFP	MT-ATP6	0.0553858	0.580332
AFP	RAPGEF5	0.0553069	0.580872
AFP	RHOU	0.0550656	0.582526
AFP	AOX1	0.0550549	0.5826
AFP	TUBB6	0.0548501	0.584005
AFP	GPC6	0.0545773	0.585879
AFP	SLMAP	0.0545752	0.585894
AFP	PLEKHF2	0.0542653	0.588027
AFP	ITGB1-DT	0.0537173	0.591807
AFP	PSME4	0.0536334	0.592387
AFP	ATP11A	0.0533885	0.59408
AFP	IL2RG	0.053365	0.594243
AFP	SLC19A2	0.0533275	0.594502
AFP	DYNC1I1	0.053244	0.595081
AFP	TMC7	0.0531588	0.595671
AFP	TGM2	0.0529003	0.597463
AFP	RAPGEF4	0.0528715	0.597663
AFP	DLG1	0.0528153	0.598053
AFP	MYH14	0.0527283	0.598657
AFP	FAM20B	0.0525272	0.600054
AFP	VMP1	0.052451	0.600584
AFP	SNX29	0.0524171	0.60082
AFP	SPTBN1	0.0516478	0.606181
AFP	CASP10	0.0516287	0.606314
AFP	TP53INP1	0.0511786	0.609461
AFP	KANK1	0.0510119	0.610628
AFP	TMEM45A	0.0508251	0.611937
AFP	LINC00869	0.0507593	0.612399
AFP	PARD6B	0.0505873	0.613606
AFP	ASAH1	0.0504815	0.614348
AFP	ERC1	0.0500979	0.617045
AFP	CDH1	0.0500639	0.617285
AFP	ADIPOR2	0.0499991	0.617741
AFP	MON2	0.0498929	0.618489
AFP	SPTSSB	0.0493694	0.62218
AFP	BICC1	0.0492244	0.623205
AFP	ARFGEF1	0.0491051	0.624049
AFP	ENSG00000259345	0.0488673	0.625731
AFP	RND3	0.0488145	0.626105
AFP	LARGE1	0.0487038	0.626889
AFP	WNK2	0.0484608	0.628611
AFP	CDC42BPA	0.0481024	0.631155
AFP	GNGT1	0.0479123	0.632506
AFP	PITPNM2	0.0478582	0.632892
AFP	NR6A1	0.0477683	0.633531
AFP	TNRC6A	0.0477468	0.633684
AFP	HABP2	0.0475786	0.634881
AFP	SAMD4A	0.0473117	0.636784
AFP	S100A10	0.0470616	0.638568
AFP	SPINT1	0.0469882	0.639092
AFP	CRY1	0.0469569	0.639316
AFP	NFIB	0.0469089	0.639659
AFP	MAP1LC3B	0.0469015	0.639712
AFP	LRIG3	0.0467874	0.640527
AFP	STAT6	0.0467422	0.640851
AFP	RHOF	0.0464789	0.642734
AFP	MT-ND1	0.046429	0.643091
AFP	PAG1	0.0456672	0.648555
AFP	AAK1	0.0456224	0.648878
AFP	SERPING1	0.0455855	0.649143
AFP	DNASE1	0.0453222	0.651036
AFP	CBFA2T2	0.0453173	0.651071
AFP	EPHA4	0.0451813	0.65205
AFP	ENSG00000230623	0.0450682	0.652865
AFP	SQSTM1	0.0449314	0.653851
AFP	ARFGEF2	0.0448428	0.65449
AFP	IP6K2	0.0448013	0.654789
AFP	MRTFB	0.0447321	0.655288
AFP	ENSG00000286133	0.0447067	0.655471
AFP	CD81	0.0446526	0.655862
AFP	ENSG00000231772	0.0446142	0.656139
AFP	ZFAT	0.0444531	0.657302
AFP	ATRX	0.0442645	0.658665
AFP	ATF3	0.0442423	0.658826
AFP	GRB14	0.0440994	0.65986
AFP	ATP6V0D2	0.0438842	0.661417
AFP	MAP7	0.043858	0.661607
AFP	MT-ATP8	0.0437362	0.662489
AFP	ENDOD1	0.0430727	0.667304
AFP	PLEKHA4	0.0429959	0.667862
AFP	DUSP10	0.0427683	0.669517
AFP	ENSG00000237643	0.0427507	0.669645
AFP	HIBCH	0.0425541	0.671077
AFP	HLA-B	0.0423192	0.672788
AFP	SH3RF1	0.041752	0.676927
AFP	CADPS2	0.041646	0.677702
AFP	MAFF	0.0415126	0.678678
AFP	PPP1R15A	0.0413877	0.679591
AFP	USP47	0.0413636	0.679768
AFP	TMPRSS2	0.0409479	0.682813
AFP	OFD1	0.0408102	0.683822
AFP	SERPINA4	0.0407756	0.684076
AFP	LINC02428	0.040746	0.684293
AFP	CUX1	0.0406347	0.68511
AFP	HSPB8	0.0401712	0.688515
AFP	AHCYL2	0.0400283	0.689566
AFP	ENSG00000225087	0.0400026	0.689755
AFP	SMAD3	0.0399823	0.689905
AFP	NFAT5	0.0399489	0.69015
AFP	MYL9	0.0398083	0.691185
AFP	LRRFIP1	0.0396334	0.692474
AFP	ENSG00000266602	0.0395982	0.692734
AFP	ITCH	0.0393149	0.694823
AFP	RAB1A	0.0392762	0.695108
AFP	PPP4R1	0.0391332	0.696164
AFP	DIS3L2	0.0390545	0.696745
AFP	MECOM	0.038632	0.699868
AFP	EHBP1	0.038563	0.700378
AFP	NBEAL1	0.0383415	0.702018
AFP	HIVEP1	0.0376966	0.706799
AFP	ZC3H12A	0.0374342	0.708748
AFP	RRBP1	0.0373755	0.709184
AFP	TOX3	0.0371701	0.710711
AFP	ENSG00000263745	0.0370279	0.711769
AFP	SP110	0.0367344	0.713954
AFP	AFMID	0.036467	0.715947
AFP	MATN2	0.0364036	0.71642
AFP	PAGE2	0.0363979	0.716463
AFP	STK24	0.036271	0.717409
AFP	C1RL	0.0361848	0.718053
AFP	STIP1	0.0359112	0.720096
AFP	SLC38A2	0.0357056	0.721632
AFP	SND1	0.0356731	0.721875
AFP	RTN4	0.0355655	0.72268
AFP	CPNE4	0.0353005	0.724663
AFP	C1R	0.035261	0.724959
AFP	PMS2P4	0.0351971	0.725438
AFP	PUM2	0.035081	0.726307
AFP	ZFP36L2	0.035072	0.726375
AFP	TIMP2	0.0350358	0.726646
AFP	CASK	0.0346728	0.729368
AFP	UBAP1	0.034425	0.731228
AFP	LINC00540	0.0344069	0.731364
AFP	SMG1	0.0343341	0.731911
AFP	DNAJB1	0.0342525	0.732524
AFP	FAAH2	0.0340376	0.734139
AFP	TRAPPC8	0.0339337	0.734921
AFP	AHCTF1	0.0337292	0.736459
AFP	F11R	0.0335422	0.737868
AFP	ASAP1	0.0334701	0.73841
AFP	ELL2	0.0333799	0.73909
AFP	SELENOS	0.0330913	0.741266
AFP	SULF2	0.0329819	0.742091
AFP	PLS3	0.0329068	0.742658
AFP	TCF12	0.0328947	0.742749
AFP	LINC00470	0.0325306	0.745499
AFP	POR	0.0322901	0.747318
AFP	SSH1	0.0316307	0.752309
AFP	NEDD4L	0.0312948	0.754856
AFP	JUN	0.0312921	0.754876
AFP	GLG1	0.0312386	0.755282
AFP	SP3	0.0311012	0.756325
AFP	CES1	0.0307756	0.758797
AFP	ITIH3	0.0306953	0.759408
AFP	SLC9A8	0.0303355	0.762143
AFP	SHROOM3	0.0302466	0.76282
AFP	TPST2	0.030112	0.763845
AFP	APBB2	0.0300729	0.764142
AFP	CHD6	0.0299871	0.764796
AFP	CAV2	0.0298527	0.765819
AFP	GRAMD2B	0.0297868	0.766321
AFP	LAMC2	0.029615	0.767631
AFP	DOCK1	0.0295257	0.768312
AFP	FRS2	0.0294602	0.768811
AFP	TPM1	0.0294512	0.76888
AFP	AGFG2	0.0292118	0.770707
AFP	AGO3	0.0292111	0.770712
AFP	SORCS2	0.0290033	0.772298
AFP	GLS	0.0288331	0.773599
AFP	SLC45A4	0.0284462	0.776557
AFP	AGAP1	0.0282825	0.777809
AFP	MYO1B	0.0282724	0.777887
AFP	SKIL	0.0281869	0.778541
AFP	GOLGA4	0.0281262	0.779005
AFP	FBLIM1	0.0279829	0.780102
AFP	TGIF1	0.0277391	0.781971
AFP	PSD3	0.0276715	0.782489
AFP	ARNTL2	0.0272607	0.78564
AFP	FAM168A	0.0271102	0.786795
AFP	CRP	0.0270072	0.787586
AFP	TPST1	0.026868	0.788655
AFP	EPHB2	0.0267652	0.789445
AFP	TMC4	0.0267481	0.789576
AFP	ZSWIM6	0.0266427	0.790386
AFP	MYO6	0.0264044	0.792219
AFP	FBXO2	0.0260514	0.794935
AFP	LETMD1	0.0260139	0.795224
AFP	TAOK1	0.0259592	0.795645
AFP	CDKN2B	0.0259577	0.795657
AFP	GALNT1	0.0258842	0.796222
AFP	EIF4A2	0.0257799	0.797026
AFP	TOR1AIP2	0.0257509	0.79725
AFP	SLC9A3R1	0.0254201	0.799799
AFP	FAM91A1	0.02537	0.800185
AFP	DNAJC1	0.0253601	0.800262
AFP	KIF21A	0.0253407	0.800411
AFP	TULP3	0.0251783	0.801664
AFP	MFF	0.0249763	0.803223
AFP	TMEM267	0.024834	0.804322
AFP	PHKB	0.0246899	0.805434
AFP	GDA	0.0246552	0.805702
AFP	TFPI2	0.0244664	0.807161
AFP	HMBOX1	0.0242868	0.80855
AFP	SNX25	0.0241747	0.809417
AFP	SVIL	0.0241671	0.809476
AFP	GPR39	0.0239724	0.810982
AFP	NRIP1	0.0239514	0.811144
AFP	ALOX12P2	0.0235076	0.81458
AFP	PRRG4	0.0233273	0.815977
AFP	ALAD	0.0233166	0.81606
AFP	SP140L	0.0232365	0.816681
AFP	ENSG00000253227	0.0231634	0.817247
AFP	TTC39C	0.0229876	0.818611
AFP	MT-ND2	0.0229066	0.819239
AFP	MDM2	0.0225516	0.821994
AFP	RALGAPA2	0.0223456	0.823593
AFP	CAP2	0.022207	0.82467
AFP	ENSG00000265980	0.0221692	0.824963
AFP	APTR	0.0221224	0.825327
AFP	NEB	0.0212939	0.83177
AFP	GAREM1	0.0212218	0.832331
AFP	MIB1	0.0211601	0.832812
AFP	IFT43	0.021093	0.833334
AFP	ST14	0.0210409	0.83374
AFP	PLAAT4	0.0210245	0.833868
AFP	RBBP8	0.0207957	0.83565
AFP	SCMH1	0.0198474	0.843047
AFP	CHODL	0.0198255	0.843218
AFP	CFDP1	0.0196256	0.844778
AFP	SHC1	0.0192514	0.847702
AFP	WWP1	0.0190442	0.849322
AFP	MYO1D	0.0189124	0.850353
AFP	PIK3CB	0.0187195	0.851862
AFP	UBR2	0.0186245	0.852605
AFP	FHIP1A	0.0183829	0.854496
AFP	IL17RA	0.0176905	0.859919
AFP	LRRFIP2	0.0176602	0.860157
AFP	RGL1	0.0174623	0.861708
AFP	YAF2	0.0174318	0.861948
AFP	PDP1	0.0174229	0.862017
AFP	KDM4C	0.0174137	0.862089
AFP	SPINT2	0.0173603	0.862508
AFP	CAMKMT	0.0172991	0.862988
AFP	SLC41A2	0.0169927	0.865392
AFP	ATP6V1C1	0.0168746	0.866319
AFP	KDM2A	0.0166433	0.868134
AFP	LINC02197	0.0163264	0.870623
AFP	PPP1R12A	0.0162976	0.870849
AFP	FAM83B	0.0162539	0.871192
AFP	HLCS	0.0162401	0.871301
AFP	KANSL1	0.0162152	0.871497
AFP	FOS	0.0162062	0.871567
AFP	FAM78B	0.0158554	0.874324
AFP	KIAA0319L	0.0154901	0.877197
AFP	GALM	0.0154736	0.877327
AFP	FURIN	0.0154031	0.877882
AFP	TBC1D15	0.0153264	0.878484
AFP	CDKL5	0.015268	0.878944
AFP	MIR4713HG	0.0148632	0.88213
AFP	RBFOX2	0.0146754	0.88361
AFP	MYO1E	0.0146549	0.883771
AFP	ARHGEF3	0.014586	0.884313
AFP	TSC22D2	0.0145336	0.884726
AFP	ARHGAP29	0.0144941	0.885037
AFP	LARP4B	0.0143787	0.885946
AFP	ARHGAP5	0.0137883	0.8906
AFP	XDH	0.0135125	0.892775
AFP	MBTD1	0.0133173	0.894315
AFP	EXOC4	0.0129136	0.897501
AFP	HPX	0.012803	0.898374
AFP	TBC1D5	0.0127375	0.898892
AFP	PUDP	0.0125132	0.900662
AFP	PTK2	0.0123964	0.901585
AFP	CLTB	0.0123236	0.90216
AFP	DAB2IP	0.0122204	0.902975
AFP	EPS8	0.0121057	0.903881
AFP	ABI2	0.0116773	0.907268
AFP	ENSG00000286605	0.0116392	0.907569
AFP	AGRN	0.0116373	0.907584
AFP	ARFGEF3	0.0112349	0.910766
AFP	CLDN23	0.0111726	0.911259
AFP	MT-CYB	0.0109785	0.912795
AFP	DUOXA2	0.0109418	0.913085
AFP	PIK3C2A	0.0108772	0.913596
AFP	TNKS	0.0107123	0.914901
AFP	CRACD	0.0106879	0.915094
AFP	SH3D19	0.0106445	0.915438
AFP	DAPK1	0.0106119	0.915696
AFP	LAMB3	0.0105201	0.916422
AFP	H2AJ	0.0104205	0.917211
AFP	NVL	0.0103763	0.917561
AFP	CADM1	0.0101969	0.918981
AFP	MAGI3	0.0101817	0.919102
AFP	FCHSD2	0.0101748	0.919156
AFP	NOX1	0.0100727	0.919965
AFP	TANC2	0.00958267	0.923846
AFP	WFDC2	0.00946021	0.924817
AFP	CRYBG2	0.00943491	0.925017
AFP	CXXC5	0.00932908	0.925856
AFP	TRRAP	0.00913377	0.927404
AFP	MXD1	0.00864598	0.931271
AFP	EGR1	0.00852685	0.932216
AFP	PCMTD1	0.00803282	0.936135
AFP	TMEM135	0.00797866	0.936564
AFP	SIPA1L2	0.00780525	0.93794
AFP	MPRIP	0.00760191	0.939554
AFP	PDLIM5	0.00741973	0.941
AFP	ATAD2B	0.00736227	0.941456
AFP	RNF128	0.00721231	0.942646
AFP	HLA-E	0.00708533	0.943655
AFP	TNFSF10	0.00706262	0.943835
AFP	ATL2	0.00705524	0.943893
AFP	STRN3	0.00699557	0.944367
AFP	PDSS2	0.00695433	0.944695
AFP	MTG2	0.00676662	0.946185
AFP	THOC2	0.00675957	0.946241
AFP	B2M	0.00660113	0.9475
AFP	NCOA1	0.0065411	0.947976
AFP	USP9X	0.00652784	0.948082
AFP	UBE2R2	0.00644799	0.948716
AFP	ERBIN	0.00641365	0.948989
AFP	EPB41L5	0.00629141	0.94996
AFP	MMADHC-DT	0.00614973	0.951085
AFP	PTPN12	0.00607298	0.951695
AFP	MPZL1	0.00586745	0.953328
AFP	ELL	0.00552823	0.956023
AFP	ABI1	0.00538319	0.957176
AFP	ZNF704	0.00528453	0.95796
AFP	LINC02315	0.00521328	0.958526
AFP	NIPAL2	0.00507064	0.95966
AFP	BCAS3	0.00499528	0.960259
AFP	LMBRD1	0.0047526	0.962188
AFP	PHC3	0.0047138	0.962497
AFP	APOL6	0.0046002	0.9634
AFP	BICDL1	0.00455457	0.963763
AFP	PPP2CB	0.00454118	0.963869
AFP	ZNF337-AS1	0.00436983	0.965232
AFP	PLEKHA6	0.00436807	0.965246
AFP	TMEM87A	0.00381471	0.969646
AFP	GLCE	0.00374818	0.970175
AFP	ENSG00000283196	0.00348178	0.972294
AFP	BAZ2B	0.00343031	0.972704
AFP	TBC1D9	0.00334107	0.973414
AFP	PSMD1	0.00330716	0.973683
AFP	ARHGEF11	0.00322543	0.974333
AFP	SLC25A25	0.00289359	0.976973
AFP	GGT7	0.00283702	0.977423
AFP	FMO5	0.00282456	0.977523
AFP	RAB32	0.00266645	0.97878
AFP	CBR3-AS1	0.00258769	0.979407
AFP	ZMYND11	0.00247337	0.980317
AFP	BCL2L1	0.00238576	0.981014
AFP	ANKRD6	0.0021262	0.983079
AFP	SAT1	0.00205169	0.983672
AFP	PTPN2	0.00182701	0.98546
AFP	DIAPH2	0.00113562	0.990962
AFP	OCA2	0.00108698	0.991349
AFP	NCOA6	0.000984105	0.992168
AFP	RAB22A	0.000658227	0.994761
AFP	RHOV	0.000312632	0.997512
AFP	CDCP1	9.38e-05	0.999254
AFP	TIMP1	3.69e-05	0.999706
AFP	RNMT	-6.64e-05	0.999472
AFP	SLC35A2	-0.000455117	0.996378
AFP	TANC1	-0.000577889	0.995401
AFP	PRRC2C	-0.000784818	0.993754
AFP	C4orf19	-0.000860233	0.993154
AFP	LINC02381	-0.0010401	0.991722
AFP	SLC20A2	-0.00105052	0.991639
AFP	AMBRA1	-0.00106922	0.99149
AFP	CFH	-0.00158663	0.987373
AFP	MEF2A	-0.0019318	0.984626
AFP	KDM7A	-0.00201894	0.983932
AFP	LIPF	-0.0020565	0.983634
AFP	LYPD6B	-0.0021095	0.983212
AFP	TRIO	-0.00228804	0.981791
AFP	OAS1	-0.0023996	0.980904
AFP	NTN4	-0.00241201	0.980805
AFP	ERRFI1	-0.002991	0.976198
AFP	RAB6A	-0.00302519	0.975926
AFP	RALGAPB	-0.00304878	0.975739
AFP	RIPK2-DT	-0.00317812	0.97471
AFP	VPS54	-0.0032722	0.973961
AFP	TAF2	-0.00343828	0.97264
AFP	FCHO2	-0.0034501	0.972546
AFP	LPGAT1	-0.00346924	0.972394
AFP	LINC02163	-0.00365995	0.970877
AFP	MAF	-0.00368988	0.970639
AFP	TNIK	-0.00369696	0.970583
AFP	PICALM	-0.00383999	0.969445
AFP	MYO9B	-0.00392676	0.968755
AFP	TPD52L2	-0.00438017	0.965149
AFP	RB1CC1	-0.00455309	0.963775
AFP	CEP83	-0.00471109	0.962518
AFP	HNF1A-AS1	-0.00519363	0.958682
AFP	TMEM131	-0.00521319	0.958527
AFP	DHRSX	-0.00556927	0.955697
AFP	MX1	-0.00619893	0.950694
AFP	GRHL2	-0.0063268	0.949678
AFP	ZER1	-0.00660011	0.947508
AFP	CRIM1	-0.00669541	0.946751
AFP	CCSER1	-0.00672655	0.946503
AFP	CD40	-0.00681883	0.945771
AFP	USH1C	-0.00739735	0.941178
AFP	PPP2R5A	-0.00740052	0.941152
AFP	ACBD6	-0.00742657	0.940946
AFP	RNF121	-0.00743854	0.940851
AFP	CTNND2	-0.00744479	0.940801
AFP	IGFBP1	-0.00748877	0.940452
AFP	UBR3	-0.00753792	0.940062
AFP	TPM2	-0.00756265	0.939866
AFP	DNAAF9	-0.00792873	0.936961
AFP	STEAP1	-0.00821579	0.934683
AFP	TNS1	-0.00910648	0.92762
AFP	CACHD1	-0.00919065	0.926953
AFP	PIGL	-0.00927586	0.926278
AFP	MIR23AHG	-0.00953227	0.924246
AFP	UBR5	-0.00955021	0.924104
AFP	VCPIP1	-0.00975916	0.922448
AFP	STOX2	-0.00979511	0.922163
AFP	USP53	-0.0099164	0.921203
AFP	RIN2	-0.00992328	0.921148
AFP	CP	-0.00994491	0.920977
AFP	C1S	-0.0101602	0.919272
AFP	UBC	-0.0103014	0.918154
AFP	RAI14	-0.010313	0.918062
AFP	MYO5B	-0.0103867	0.917479
AFP	CCDC91	-0.0106329	0.915529
AFP	ERICH5	-0.0107057	0.914954
AFP	KDM5A	-0.0107192	0.914846
AFP	DENND4C	-0.0108691	0.913661
AFP	NRXN3	-0.011003	0.912601
AFP	PEG10	-0.0110647	0.912113
AFP	TCHP	-0.0110788	0.912001
AFP	EFNA1	-0.0114432	0.909119
AFP	ATP13A3	-0.0114522	0.909047
AFP	MTMR11	-0.0115803	0.908035
AFP	ARHGAP27	-0.0118023	0.906279
AFP	KMT2A	-0.0118299	0.906062
AFP	SAMD12-AS1	-0.0119732	0.904929
AFP	DPY19L4	-0.0119927	0.904775
AFP	TMEM65	-0.0121462	0.903562
AFP	ENAH	-0.0123188	0.902198
AFP	DOCK9	-0.0123354	0.902067
AFP	BNIP5	-0.0126382	0.899675
AFP	LRBA	-0.0126574	0.899524
AFP	MROH1	-0.0130853	0.896146
AFP	DENND2B	-0.0134172	0.893527
AFP	CTSZ	-0.0134345	0.893391
AFP	LRRFIP1P1	-0.01344	0.893347
AFP	SENP5	-0.0137402	0.890979
AFP	STXBP5	-0.0138048	0.89047
AFP	TM4SF4	-0.014216	0.887228
AFP	COBLL1	-0.0144956	0.885025
AFP	BIRC6	-0.0145552	0.884556
AFP	MAP3K8	-0.0145657	0.884473
AFP	OSBPL10	-0.0147367	0.883126
AFP	KRT23	-0.0148714	0.882066
AFP	PTPRH	-0.015077	0.880447
AFP	GMDS-DT	-0.0150863	0.880374
AFP	OCLN	-0.0151137	0.880158
AFP	SPEN	-0.0151439	0.879921
AFP	EPHX1	-0.0152528	0.879064
AFP	RSF1	-0.0152801	0.878849
AFP	CREB3L2	-0.015477	0.8773
AFP	ENSG00000228363	-0.0154971	0.877142
AFP	ANKMY1	-0.0155657	0.876602
AFP	ITPKC	-0.0156699	0.875783
AFP	CXCL10	-0.0156948	0.875587
AFP	ARL5B	-0.0160719	0.872622
AFP	PEX2	-0.0161405	0.872083
AFP	ENSG00000215158	-0.0162032	0.87159
AFP	ABL2	-0.0162599	0.871145
AFP	PDLIM7	-0.0167396	0.867378
AFP	DENND1B	-0.0167415	0.867363
AFP	LINC02015	-0.0167981	0.866919
AFP	GNPAT	-0.017069	0.864793
AFP	CNIH4	-0.0171458	0.864191
AFP	LINC01138	-0.0172783	0.863151
AFP	PHLDA1	-0.0173723	0.862414
AFP	CLMN	-0.0174419	0.861868
AFP	COL4A5	-0.0175044	0.861378
AFP	LRP1	-0.0175307	0.861172
AFP	RAB3GAP1	-0.0177591	0.859381
AFP	NAPG	-0.0178498	0.858671
AFP	NPAS2	-0.0181543	0.856286
AFP	TRMT11	-0.0182229	0.855748
AFP	PIGU	-0.0184236	0.854177
AFP	TNFRSF11B	-0.018428	0.854142
AFP	MYO18B	-0.018462	0.853876
AFP	RDH11	-0.0185004	0.853576
AFP	CD46	-0.0185492	0.853194
AFP	CENATAC	-0.0187886	0.851321
AFP	BCL10	-0.0189856	0.84978
AFP	SLCO3A1	-0.019311	0.847236
AFP	F5	-0.0197171	0.844064
AFP	GATAD2B	-0.0197952	0.843454
AFP	FNDC4	-0.0198254	0.843218
AFP	CNST	-0.0201445	0.840728
AFP	ATP1B1	-0.0204727	0.838168
AFP	MAP3K14	-0.0208315	0.835371
AFP	CPA6	-0.0209127	0.834739
AFP	HLA-C	-0.020958	0.834386
AFP	GPATCH2	-0.021463	0.830454
AFP	CYP7B1	-0.0219135	0.826951
AFP	GAB1	-0.022169	0.824965
AFP	FARP1	-0.0221791	0.824886
AFP	WBP1L	-0.0225419	0.822069
AFP	OS9	-0.0227035	0.820814
AFP	WWTR1	-0.0228318	0.819819
AFP	MORC4	-0.0229114	0.819201
AFP	SMYD2	-0.0229295	0.819061
AFP	PBX1	-0.0231197	0.817586
AFP	CLIP1	-0.023303	0.816166
AFP	GBP1	-0.0235704	0.814094
AFP	DLEU1	-0.0235826	0.813999
AFP	ENSG00000229618	-0.0238589	0.81186
AFP	IL15RA	-0.0239066	0.811491
AFP	PHLDB3	-0.0239544	0.811121
AFP	NRP1	-0.0240042	0.810736
AFP	NKTR	-0.0241452	0.809645
AFP	HIP1	-0.0241747	0.809416
AFP	CDHR2	-0.0241958	0.809254
AFP	AHNAK	-0.0242005	0.809217
AFP	ITGB1	-0.0242069	0.809168
AFP	MLLT3	-0.0245002	0.8069
AFP	PISD	-0.0245513	0.806506
AFP	MSC-AS1	-0.0245734	0.806335
AFP	C16orf72	-0.0247508	0.804964
AFP	MIR222HG	-0.0249064	0.803763
AFP	STK3	-0.0251785	0.801662
AFP	PKN1	-0.0255227	0.799008
AFP	SCARB2	-0.0258833	0.79623
AFP	RERE	-0.0259318	0.795856
AFP	COMMD5	-0.0261113	0.794474
AFP	TSNARE1	-0.0261341	0.794298
AFP	ARID2	-0.02623	0.79356
AFP	SELENOW	-0.0264287	0.792031
AFP	LINC01285	-0.0264321	0.792006
AFP	QKI	-0.0266064	0.790665
AFP	DHRS3	-0.0266637	0.790225
AFP	CTIF	-0.0267243	0.789759
AFP	UPK1B	-0.0268142	0.789069
AFP	IL1RAP	-0.0270402	0.787332
AFP	ITSN2	-0.0271569	0.786437
AFP	ONECUT1	-0.0272793	0.785497
AFP	CCNL1	-0.027288	0.785431
AFP	TMCC1	-0.0275193	0.783656
AFP	PUS10	-0.0277335	0.782014
AFP	BTG2	-0.0280387	0.779675
AFP	NEAT1	-0.0281277	0.778994
AFP	RIC8B	-0.0283246	0.777487
AFP	EVI5	-0.02862	0.775227
AFP	UBAC2	-0.0287164	0.774491
AFP	CBLB	-0.0288644	0.773359
AFP	RAB9A	-0.0289702	0.772552
AFP	ENSG00000225689	-0.0290133	0.772222
AFP	ANKRD13A	-0.0293507	0.769647
AFP	ENSG00000287923	-0.0294382	0.768979
AFP	GIGYF2	-0.0298075	0.766164
AFP	RAMP1	-0.0299045	0.765424
AFP	WAC	-0.0301156	0.763817
AFP	CEMIP2	-0.0302225	0.763003
AFP	ENSG00000224505	-0.0302921	0.762474
AFP	SCTR	-0.0302943	0.762457
AFP	PRKCA	-0.0303324	0.762167
AFP	RPRD2	-0.0312075	0.755518
AFP	CLEC16A	-0.0312288	0.755357
AFP	TAOK3	-0.0314855	0.753409
AFP	HNF4A	-0.0318672	0.750518
AFP	BICD1	-0.0318732	0.750472
AFP	MACF1	-0.0321758	0.748182
AFP	LMTK2	-0.0323238	0.747062
AFP	LINC02476	-0.0329127	0.742614
AFP	CPHL1P	-0.0329746	0.742147
AFP	LONP2	-0.0331318	0.740961
AFP	BOD1L1	-0.033218	0.740311
AFP	AGMO	-0.0332722	0.739902
AFP	FNIP2	-0.0333285	0.739478
AFP	VAMP5	-0.0336449	0.737094
AFP	CTSS	-0.0340815	0.733809
AFP	MAP4K3	-0.0341268	0.733469
AFP	LINC02365	-0.0345811	0.730056
AFP	CCDC198	-0.0348405	0.72811
AFP	TBK1	-0.0348547	0.728003
AFP	PPP1R13L	-0.0350475	0.726558
AFP	TSHZ2	-0.0350927	0.726219
AFP	MRTFA	-0.0351787	0.725575
AFP	TRIM5	-0.0351788	0.725575
AFP	ARHGAP32	-0.0353286	0.724453
AFP	MIR4435-2HG	-0.0353419	0.724353
AFP	PRICKLE2	-0.0353469	0.724316
AFP	ZNFX1	-0.0356004	0.722419
AFP	CHD9	-0.036113	0.718588
AFP	ANKRD36C	-0.0361629	0.718216
AFP	PON1	-0.0362417	0.717628
AFP	SMURF1	-0.036593	0.715008
AFP	LINC01376	-0.0367724	0.713671
AFP	ARHGEF12	-0.0368079	0.713407
AFP	HS2ST1	-0.0369925	0.712032
AFP	TANK	-0.0372139	0.710386
AFP	SLC22A15	-0.0373645	0.709266
AFP	RABL3	-0.0376081	0.707456
AFP	ATXN2L	-0.0376363	0.707246
AFP	SRPK2	-0.0379277	0.705084
AFP	AFDN	-0.0379663	0.704798
AFP	ENSG00000224063	-0.0381958	0.703097
AFP	GNAI1	-0.0382343	0.702811
AFP	SLC4A4	-0.0382982	0.702338
AFP	MAST2	-0.039099	0.696416
AFP	SLC30A7	-0.0391788	0.695827
AFP	LINC01828	-0.0392145	0.695564
AFP	PMEPA1	-0.0393096	0.694861
AFP	LINC01194	-0.0395088	0.693392
AFP	INSIG2	-0.039626	0.692529
AFP	CATSPERE	-0.0398423	0.690935
AFP	TPRG1	-0.039891	0.690577
AFP	PDZD8	-0.0399895	0.689852
AFP	HECTD1	-0.0401524	0.688654
AFP	LYPLAL1	-0.0402046	0.68827
AFP	ENSG00000271774	-0.0402206	0.688152
AFP	SOX4	-0.0402428	0.687989
AFP	SLC15A1	-0.0402855	0.687675
AFP	EXOC6B	-0.0405602	0.685657
AFP	MORC3	-0.0406191	0.685224
AFP	ANXA13	-0.040855	0.683494
AFP	MGAT4A	-0.0408851	0.683273
AFP	MCC	-0.0411582	0.681272
AFP	KCTD8	-0.0411836	0.681085
AFP	MAN2A1	-0.0413477	0.679884
AFP	SAMD12	-0.041381	0.67964
AFP	BACH1	-0.0417553	0.676904
AFP	TRIP12	-0.0418658	0.676096
AFP	ENSG00000274265	-0.0421151	0.674276
AFP	BMP2	-0.0421981	0.673671
AFP	CDC14B	-0.0422683	0.673159
AFP	ARHGEF18	-0.0425261	0.67128
AFP	PPM1L	-0.0425732	0.670937
AFP	PLEKHA7	-0.0430982	0.667119
AFP	MARCHF6	-0.0431055	0.667066
AFP	CPM	-0.0432048	0.666344
AFP	HPCAL1	-0.043282	0.665784
AFP	EPB41L1	-0.0434982	0.664215
AFP	KCNK1	-0.0436771	0.662918
AFP	BTBD9	-0.0438209	0.661876
AFP	HSPH1	-0.0440998	0.659857
AFP	MRPL20-AS1	-0.0442595	0.658701
AFP	DPYD	-0.0442958	0.658439
AFP	DNAH14	-0.0446372	0.655973
AFP	GPRC5A	-0.0447486	0.655169
AFP	ENSG00000286850	-0.0447624	0.655069
AFP	CFTR	-0.0448717	0.654281
AFP	PHKA2	-0.045101	0.652629
AFP	PKP4	-0.0451023	0.65262
AFP	ANXA9	-0.0451568	0.652227
AFP	CYP4F3	-0.0451793	0.652065
AFP	ZFYVE16	-0.045275	0.651376
AFP	ACBD3	-0.0453151	0.651088
AFP	ABHD3	-0.0456136	0.64894
AFP	SERPINE1	-0.045744	0.648004
AFP	BCAS1	-0.0458719	0.647085
AFP	EGFEM1P	-0.0459966	0.646191
AFP	MCL1	-0.04606	0.645736
AFP	TASOR2	-0.0461004	0.645446
AFP	TIPARP	-0.0461814	0.644865
AFP	PCED1B	-0.0462618	0.644289
AFP	CEP350	-0.0463249	0.643837
AFP	CGGBP1	-0.0468	0.640437
AFP	CREBRF	-0.0470435	0.638698
AFP	TRAPPC9	-0.04711	0.638223
AFP	TM4SF18	-0.0473856	0.636257
AFP	CAPN8	-0.0475612	0.635006
AFP	MAPKAPK2	-0.0477614	0.63358
AFP	PCAT1	-0.0478186	0.633173
AFP	RBM41	-0.0483095	0.629685
AFP	EPPK1	-0.0488291	0.626001
AFP	RYK	-0.0490603	0.624366
AFP	SARAF	-0.0490675	0.624314
AFP	KCNMB2-AS1	-0.0491572	0.62368
AFP	PAFAH1B1	-0.0493966	0.621989
AFP	PCDH1	-0.0497489	0.619503
AFP	RIC1	-0.0498002	0.619142
AFP	PTTG1IP	-0.0504556	0.61453
AFP	TFR2	-0.0504864	0.614314
AFP	HS1BP3	-0.0505818	0.613644
AFP	KDM5B	-0.0506283	0.613318
AFP	N4BP2L2	-0.0507383	0.612546
AFP	EGLN3	-0.0507645	0.612362
AFP	QRICH1	-0.0511306	0.609797
AFP	EPC1	-0.0512049	0.609277
AFP	ENSG00000269026	-0.0515073	0.607162
AFP	AKAP13	-0.0516108	0.606439
AFP	ENSG00000205485	-0.0516344	0.606275
AFP	WDR26	-0.0519061	0.604378
AFP	ERN1	-0.0520951	0.603061
AFP	ACVR1	-0.0525324	0.600018
AFP	SNIP1	-0.0527255	0.598676
AFP	RICTOR	-0.053741	0.591643
AFP	CALD1	-0.0545845	0.58583
AFP	DDX24	-0.0546606	0.585307
AFP	EGFR-AS1	-0.0546679	0.585257
AFP	TRPC4AP	-0.0548175	0.584229
AFP	LRP5	-0.0548373	0.584093
AFP	DNAJA4	-0.0548663	0.583894
AFP	TC2N	-0.0550416	0.582691
AFP	TENT2	-0.0550632	0.582542
AFP	MAML3	-0.0552514	0.581253
AFP	NPNT	-0.0556383	0.578604
AFP	MYOM1	-0.0558851	0.576918
AFP	NEDD9	-0.0560664	0.575681
AFP	CDC73	-0.0562397	0.574499
AFP	CXADR	-0.0563664	0.573636
AFP	NCK1	-0.0567737	0.570866
AFP	CGN	-0.0567898	0.570756
AFP	PLXNB2	-0.0568884	0.570087
AFP	TMEM63B	-0.0572322	0.567754
AFP	SETDB1	-0.0572818	0.567419
AFP	STAG1	-0.0573053	0.567259
AFP	ACVR1B	-0.0579328	0.563016
AFP	IQCE	-0.0583837	0.559976
AFP	PALS2	-0.0585526	0.558839
AFP	QSOX1	-0.0586522	0.55817
AFP	ENSG00000258760	-0.0589417	0.556226
AFP	MUC20-OT1	-0.0592782	0.553969
AFP	NCEH1	-0.0593387	0.553564
AFP	OSBPL2	-0.0595516	0.552139
AFP	HUWE1	-0.0597083	0.551092
AFP	BRWD1	-0.0597445	0.55085
AFP	PCSK6	-0.0599451	0.549511
AFP	OSBPL3	-0.060326	0.546973
AFP	TUT7	-0.0603521	0.546799
AFP	GLUD1	-0.0603861	0.546573
AFP	SUCO	-0.0606085	0.545094
AFP	LRRC1	-0.060788	0.543901
AFP	TRAP1	-0.0609289	0.542967
AFP	NEO1	-0.0612251	0.541004
AFP	DALRD3	-0.0618674	0.536759
AFP	ADAM10	-0.061879	0.536683
AFP	ALDH3B1	-0.0619451	0.536247
AFP	MTUS1	-0.0620913	0.535283
AFP	RAB27B	-0.062324	0.533752
AFP	SLC12A2	-0.0624348	0.533023
AFP	RPAP2	-0.0627637	0.530864
AFP	EDN1	-0.0627885	0.530701
AFP	BHLHE40	-0.0633431	0.52707
AFP	UGT2B15	-0.063449	0.526378
AFP	SHTN1	-0.0635876	0.525473
AFP	GNAQ	-0.0638418	0.523815
AFP	DSP	-0.0640006	0.522781
AFP	VWA8	-0.0643641	0.520418
AFP	KLF10	-0.0649203	0.516813
AFP	ENSG00000258028	-0.0656552	0.512068
AFP	DCC	-0.0661431	0.508931
AFP	ENSG00000227240	-0.06653	0.50645
AFP	FBXO32	-0.0666051	0.505969
AFP	KTN1	-0.0668323	0.504516
AFP	IRF2BPL	-0.0669474	0.50378
AFP	TMTC2	-0.0672449	0.501883
AFP	JAK1	-0.0672521	0.501837
AFP	ZNF10	-0.0680898	0.496512
AFP	IPMK	-0.0682688	0.495379
AFP	LETM2	-0.0683409	0.494922
AFP	MT-RNR2	-0.0686403	0.493029
AFP	UNC13B	-0.0689028	0.491373
AFP	PERP	-0.0689246	0.491236
AFP	CAPN2	-0.0699041	0.485083
AFP	TM4SF5	-0.0699496	0.484799
AFP	LIPH	-0.0699856	0.484573
AFP	GRHL1	-0.0702192	0.483113
AFP	STXBP1	-0.0702264	0.483067
AFP	ITGA5	-0.0704467	0.481693
AFP	ANKS1A	-0.0705426	0.481095
AFP	PTPRK	-0.0705479	0.481061
AFP	LINC01829	-0.0706398	0.480489
AFP	KLHL24	-0.0713259	0.476225
AFP	ATP10B	-0.0716181	0.474416
AFP	HES4	-0.0719649	0.472273
AFP	HHEX	-0.0719855	0.472147
AFP	ENSG00000259628	-0.0725979	0.468376
AFP	OPHN1	-0.0727259	0.46759
AFP	PIK3C2G	-0.0732823	0.464182
AFP	IGFBP3	-0.0735284	0.462679
AFP	NOTCH2	-0.0738055	0.46099
AFP	ENSG00000289349	-0.0738076	0.460977
AFP	ARID4B	-0.0742931	0.458025
AFP	PPFIBP1	-0.0744714	0.456944
AFP	GPR89A	-0.0745002	0.456769
AFP	C1GALT1C1	-0.0746099	0.456105
AFP	CAMSAP2	-0.0747234	0.455418
AFP	CLIP4	-0.0750648	0.453356
AFP	PCNX2	-0.0752461	0.452262
AFP	PHLDB2	-0.0753249	0.451787
AFP	ENSG00000267458	-0.075977	0.44787
AFP	MT-ND5	-0.0767041	0.443524
AFP	WWC2	-0.0778484	0.436733
AFP	ISG15	-0.0779473	0.436149
AFP	KHDC4	-0.0787553	0.431393
AFP	PLAG1	-0.0795416	0.426794
AFP	ITGB6	-0.0809034	0.418895
AFP	CASC15	-0.080996	0.418361
AFP	MPPE1	-0.0819133	0.413092
AFP	MPZL2	-0.0819981	0.412607
AFP	PHLDA2	-0.0829402	0.40724
AFP	DYM	-0.0832704	0.405369
AFP	ENSG00000287070	-0.0833526	0.404904
AFP	ZNF292	-0.0841384	0.400474
AFP	SERTAD1	-0.0851129	0.39502
AFP	SUN1	-0.0852101	0.394479
AFP	SNX13	-0.0852677	0.394158
AFP	MAP2K4	-0.0864174	0.387789
AFP	EREG	-0.0864335	0.3877
AFP	FNBP1L	-0.0878213	0.380097
AFP	MIR181A1HG	-0.0881035	0.378562
AFP	LINC02055	-0.0883449	0.377252
AFP	MACROD2	-0.0884357	0.37676
AFP	MBD5	-0.0890596	0.373389
AFP	DOP1B	-0.0893258	0.371957
AFP	FBXO33	-0.0901032	0.367793
AFP	C1QTNF3-AMACR	-0.0903618	0.366414
AFP	ANKH	-0.0909427	0.363328
AFP	GOLGB1	-0.0918641	0.358467
AFP	NEK7	-0.0920005	0.35775
AFP	ENSG00000248515	-0.0922074	0.356666
AFP	PKHD1	-0.0926649	0.354274
AFP	EIF2AK4	-0.0927489	0.353836
AFP	TTI1	-0.0927861	0.353642
AFP	GTF2IRD1	-0.09281	0.353518
AFP	PTPRF	-0.0935815	0.349513
AFP	OXR1	-0.0939973	0.347367
AFP	MGAT5	-0.0940151	0.347275
AFP	STK38L	-0.0942876	0.345873
AFP	NUFIP2	-0.0943272	0.34567
AFP	ENSG00000250349	-0.0943437	0.345585
AFP	TOM1	-0.094997	0.34224
AFP	PLOD2	-0.0950166	0.34214
AFP	ANKRD12	-0.0953974	0.3402
AFP	OGFR	-0.095528	0.339537
AFP	PCCA	-0.0960685	0.336799
AFP	ENSG00000288755	-0.0961086	0.336596
AFP	TMPRSS3	-0.0964316	0.334967
AFP	LINC00862	-0.097654	0.328848
AFP	NR0B2	-0.098975	0.322315
AFP	C16orf87	-0.0998746	0.317915
AFP	TACSTD2	-0.0998884	0.317848
AFP	MGRN1	-0.100491	0.314923
AFP	SRPX2	-0.100522	0.31477
AFP	FTX	-0.101448	0.310311
AFP	SDCBP2	-0.102376	0.305885
AFP	KIAA2026	-0.104145	0.297559
AFP	UGT2B11	-0.104306	0.296806
AFP	FER1L4	-0.104392	0.296409
AFP	MAGI1	-0.105237	0.292492
AFP	NAALADL2	-0.10534	0.292017
AFP	UBE2Q1	-0.105726	0.290242
AFP	CTTNBP2NL	-0.10591	0.289402
AFP	ZFPM2-AS1	-0.107033	0.284288
AFP	RASA2	-0.109274	0.274269
AFP	ENSG00000249413	-0.109398	0.273718
AFP	RNF111	-0.110692	0.268049
AFP	CASP3	-0.111841	0.263085
AFP	ELF1	-0.112173	0.261659
AFP	FBXO11	-0.112862	0.258721
AFP	FLNA	-0.113629	0.255479
AFP	LINC02577	-0.114349	0.252459
AFP	SETD5	-0.114363	0.252402
AFP	ARIH1	-0.114534	0.251688
AFP	DST	-0.11476	0.250749
AFP	CDK8	-0.115233	0.248788
AFP	SP100	-0.115697	0.246876
AFP	ESYT2	-0.119501	0.231573
AFP	ZNF644	-0.119881	0.230082
AFP	RYBP	-0.120092	0.229256
AFP	MAML2	-0.120107	0.229196
AFP	IGSF1	-0.120691	0.226924
AFP	SUMF1	-0.121417	0.224121
AFP	MYBPC1	-0.122679	0.219307
AFP	RPS6KC1	-0.124849	0.2112
AFP	ZNF254	-0.125975	0.20708
AFP	ENSG00000227088	-0.126839	0.203955
AFP	PPP1R12B	-0.127863	0.2003
AFP	TNRC18	-0.128854	0.196802
AFP	MALAT1	-0.129501	0.194548
AFP	MEIS1	-0.129891	0.193194
AFP	CDH6	-0.130215	0.192076
AFP	IL4R	-0.130258	0.191928
AFP	POF1B	-0.131192	0.188733
AFP	RPL32P3	-0.132031	0.185896
AFP	MAP3K20-AS1	-0.134705	0.177065
AFP	CDR2	-0.134712	0.177041
AFP	TACC2	-0.135003	0.176101
AFP	TMEM51	-0.135481	0.174561
AFP	AVL9	-0.136385	0.171674
AFP	KIAA1217	-0.137861	0.167039
AFP	PROCR	-0.138295	0.165694
AFP	CPEB2	-0.138438	0.165254
AFP	SORBS2	-0.139436	0.162198
AFP	ENSG00000286533	-0.141244	0.156769
AFP	ATXN1	-0.146364	0.142131
AFP	ATXN2	-0.146575	0.141551
AFP	ARHGEF10L	-0.147278	0.139631
AFP	RCOR3	-0.148226	0.137071
AFP	ENSG00000285822	-0.148664	0.135903
AFP	ZBTB20	-0.150181	0.131909
AFP	TCN1	-0.152442	0.126123
AFP	AMIGO2	-0.152913	0.124942
AFP	SFN	-0.155113	0.119544
AFP	LINC00355	-0.155822	0.117841
AFP	SEMA3E	-0.158772	0.110962
AFP	LINC02109	-0.161341	0.105228
AFP	LINC00511	-0.161855	0.104111
AFP	FRMD5	-0.164114	0.099304
AFP	ENSG00000251574	-0.167252	0.0929174
AFP	ABCC3	-0.171713	0.0844045
AFP	LY96	-0.175101	0.0783622
AFP	KANSL1L	-0.177099	0.0749659
AFP	JPX	-0.181903	0.0672814
AFP	LINC02889	-0.203218	0.0405076
