# Supplementary material for: Single‐cell characteristics and malignancy regulation of alpha‐fetoprotein‐producing gastric cancer
Source: Cancer Med. 2023 Apr 5;12(10):12018–33. doi: 10.1002/cam4.5883 (PMC10242870; doi:10.1002/cam4.5883)
Supplement: Supplementary file 6 — Supplementary Table S5. [file CAM4-12-12018-s004.xlsx]

## Sheet: Sheet1
Target_Cluster	GeneID	GeneName	Target_Cluster_mean	Other_Cluster_mean	log2FC	pct.1	pct.2	Pvlaue	Qvalue	Description	GO	KEGG	KO_ENTRY	EC
0	ENSG00000156482	RPL30	64.3452	39.4856	0.704505	0.981	0.974	2.13e-74	9.17286e-70	ribosomal protein L30 [Source:HGNC Symbol;Acc:HGNC:10333]	GO:0000184(nuclear-transcribed mRNA catabolic process, nonsense-mediated decay);GO:0002181(cytoplasmic translation);GO:0003723(RNA binding);GO:0003735(structural constituent of ribosome);GO:0005515(protein binding);GO:0005622(intracellular);GO:0005634(nucleus);GO:0005829(cytosol);GO:0005840(ribosome);GO:0005925(focal adhesion);GO:0006412(translation);GO:0006413(translational initiation);GO:000661…	03010(Ribosome)	K02908	NA
0	ENSG00000124614	RPS10	14.6311	8.52807	0.778746	0.814	0.803	1.14292e-70	4.92197e-66	ribosomal protein S10 [Source:HGNC Symbol;Acc:HGNC:10383]	GO:0000028(ribosomal small subunit assembly);GO:0000184(nuclear-transcribed mRNA catabolic process, nonsense-mediated decay);GO:0003723(RNA binding);GO:0003735(structural constituent of ribosome);GO:0005515(protein binding);GO:0005634(nucleus);GO:0005654(nucleoplasm);GO:0005730(nucleolus);GO:0005737(cytoplasm);GO:0005829(cytosol);GO:0005840(ribosome);GO:0005925(focal adhesion);GO:0006412(translat…	03010(Ribosome)	K02947	NA
0	ENSG00000154518	ATP5MC3	25.913	13.8773	0.900945	0.902	0.892	1.42406e-70	6.13271e-66	ATP synthase membrane subunit c locus 3 [Source:HGNC Symbol;Acc:HGNC:843]	GO:0000276(mitochondrial proton-transporting ATP synthase complex, coupling factor F(o));GO:0005215(transporter activity);GO:0005739(mitochondrion);GO:0005741(mitochondrial outer membrane);GO:0005753(mitochondrial proton-transporting ATP synthase complex);GO:0006754(ATP biosynthetic process);GO:0006811(ion transport);GO:0008289(lipid binding);GO:0015078(proton transmembrane transporter activity);…	00190(Oxidative phosphorylation);04714(Thermogenesis);05010(Alzheimer disease);05012(Parkinson disease);05016(Huntington disease)	NA	NA
0	ENSG00000087086	FTL	149.283	78.2723	0.931476	0.995	0.988	2.55529e-68	1.10043e-63	ferritin light chain [Source:HGNC Symbol;Acc:HGNC:3999]	GO:0005506(iron ion binding);GO:0005515(protein binding);GO:0005576(extracellular region);GO:0005623(cell);GO:0005737(cytoplasm);GO:0005829(cytosol);GO:0006826(iron ion transport);GO:0006879(cellular iron ion homeostasis);GO:0006880(intracellular sequestering of iron ion);GO:0008043(intracellular ferritin complex);GO:0008198(ferrous iron binding);GO:0008199(ferric iron binding);GO:0016020(membran…	04216(Ferroptosis);04217(Necroptosis);04978(Mineral absorption)	K13625	NA
0	ENSG00000161016	RPL8	58.6686	40.0087	0.552276	0.973	0.983	5.02858e-65	2.16556e-60	ribosomal protein L8 [Source:HGNC Symbol;Acc:HGNC:10368]	GO:0000184(nuclear-transcribed mRNA catabolic process, nonsense-mediated decay);GO:0002181(cytoplasmic translation);GO:0003723(RNA binding);GO:0003735(structural constituent of ribosome);GO:0005737(cytoplasm);GO:0005829(cytosol);GO:0005840(ribosome);GO:0005925(focal adhesion);GO:0006412(translation);GO:0006413(translational initiation);GO:0006614(SRP-dependent cotranslational protein targeting to…	03010(Ribosome)	K02938	NA
0	ENSG00000143947	RPS27A	63.3142	37.5383	0.754166	0.975	0.968	1.11713e-61	4.81092e-57	ribosomal protein S27a [Source:HGNC Symbol;Acc:HGNC:10417]	GO:0000122(negative regulation of transcription by RNA polymerase II);GO:0000184(nuclear-transcribed mRNA catabolic process, nonsense-mediated decay);GO:0000187(activation of MAPK activity);GO:0000209(protein polyubiquitination);GO:0000715(nucleotide-excision repair, DNA damage recognition);GO:0000717(nucleotide-excision repair, DNA duplex unwinding);GO:0002755(MyD88-dependent toll-like receptor …	03010(Ribosome)	K02977	NA
0	ENSG00000131469	RPL27	25.1629	15.2969	0.718059	0.883	0.913	2.53501e-61	1.0917e-56	ribosomal protein L27 [Source:HGNC Symbol;Acc:HGNC:10328]	GO:0000184(nuclear-transcribed mRNA catabolic process, nonsense-mediated decay);GO:0003723(RNA binding);GO:0003735(structural constituent of ribosome);GO:0005515(protein binding);GO:0005622(intracellular);GO:0005634(nucleus);GO:0005737(cytoplasm);GO:0005783(endoplasmic reticulum);GO:0005791(rough endoplasmic reticulum);GO:0005829(cytosol);GO:0005840(ribosome);GO:0005925(focal adhesion);GO:0006364…	03010(Ribosome)	K02901	NA
0	ENSG00000182899	RPL35A	38.8646	24.616	0.65886	0.934	0.957	7.34644e-60	3.16374e-55	ribosomal protein L35a [Source:HGNC Symbol;Acc:HGNC:10345]	GO:0000049(tRNA binding);GO:0000184(nuclear-transcribed mRNA catabolic process, nonsense-mediated decay);GO:0002181(cytoplasmic translation);GO:0003723(RNA binding);GO:0003735(structural constituent of ribosome);GO:0005515(protein binding);GO:0005622(intracellular);GO:0005829(cytosol);GO:0005840(ribosome);GO:0006364(rRNA processing);GO:0006412(translation);GO:0006413(translational initiation);GO:…	03010(Ribosome)	K02917	NA
0	ENSG00000197728	RPS26	22.0532	13.8476	0.671355	0.91	0.904	1.0174e-59	4.38145e-55	ribosomal protein S26 [Source:HGNC Symbol;Acc:HGNC:10414]	GO:0000184(nuclear-transcribed mRNA catabolic process, nonsense-mediated decay);GO:0002181(cytoplasmic translation);GO:0003723(RNA binding);GO:0003729(mRNA binding);GO:0003735(structural constituent of ribosome);GO:0005515(protein binding);GO:0005622(intracellular);GO:0005654(nucleoplasm);GO:0005737(cytoplasm);GO:0005783(endoplasmic reticulum);GO:0005791(rough endoplasmic reticulum);GO:0005829(cy…	03010(Ribosome)	K02976	NA
0	ENSG00000231500	RPS18	71.0391	45.5969	0.639678	0.967	0.977	1.51922e-59	6.54254e-55	ribosomal protein S18 [Source:HGNC Symbol;Acc:HGNC:10401]	GO:0000184(nuclear-transcribed mRNA catabolic process, nonsense-mediated decay);GO:0003676(nucleic acid binding);GO:0003723(RNA binding);GO:0003735(structural constituent of ribosome);GO:0005515(protein binding);GO:0005581(collagen trimer);GO:0005622(intracellular);GO:0005634(nucleus);GO:0005654(nucleoplasm);GO:0005737(cytoplasm);GO:0005829(cytosol);GO:0005840(ribosome);GO:0005925(focal adhesion)…	03010(Ribosome)	K02964	NA
0	ENSG00000089009	RPL6	28.593	18.6057	0.619911	0.929	0.919	1.09132e-57	4.69976e-53	ribosomal protein L6 [Source:HGNC Symbol;Acc:HGNC:10362]	GO:0000027(ribosomal large subunit assembly);GO:0000184(nuclear-transcribed mRNA catabolic process, nonsense-mediated decay);GO:0002181(cytoplasmic translation);GO:0003677(DNA binding);GO:0003723(RNA binding);GO:0003735(structural constituent of ribosome);GO:0005622(intracellular);GO:0005634(nucleus);GO:0005737(cytoplasm);GO:0005783(endoplasmic reticulum);GO:0005791(rough endoplasmic reticulum);G…	03010(Ribosome)	K02934	NA
0	ENSG00000198918	RPL39	53.672	35.2756	0.605499	0.973	0.978	1.24198e-57	5.34859e-53	ribosomal protein L39 [Source:HGNC Symbol;Acc:HGNC:10350]	GO:0000184(nuclear-transcribed mRNA catabolic process, nonsense-mediated decay);GO:0002181(cytoplasmic translation);GO:0002227(innate immune response in mucosa);GO:0003723(RNA binding);GO:0003735(structural constituent of ribosome);GO:0005615(extracellular space);GO:0005622(intracellular);GO:0005829(cytosol);GO:0005840(ribosome);GO:0006412(translation);GO:0006413(translational initiation);GO:0006…	03010(Ribosome)	K02924	NA
0	ENSG00000177954	RPS27	43.3793	28.0402	0.629511	0.978	0.949	8.34705e-56	3.59466e-51	ribosomal protein S27 [Source:HGNC Symbol;Acc:HGNC:10416]	GO:0000028(ribosomal small subunit assembly);GO:0000184(nuclear-transcribed mRNA catabolic process, nonsense-mediated decay);GO:0003677(DNA binding);GO:0003723(RNA binding);GO:0003735(structural constituent of ribosome);GO:0005515(protein binding);GO:0005622(intracellular);GO:0005634(nucleus);GO:0005654(nucleoplasm);GO:0005829(cytosol);GO:0005840(ribosome);GO:0006364(rRNA processing);GO:0006412(t…	03010(Ribosome)	K02978	NA
0	ENSG00000198242	RPL23A	28.0941	17.5415	0.67949	0.902	0.925	1.01745e-54	4.38163e-50	ribosomal protein L23a [Source:HGNC Symbol;Acc:HGNC:10317]	GO:0000027(ribosomal large subunit assembly);GO:0000184(nuclear-transcribed mRNA catabolic process, nonsense-mediated decay);GO:0003723(RNA binding);GO:0003735(structural constituent of ribosome);GO:0005515(protein binding);GO:0005622(intracellular);GO:0005634(nucleus);GO:0005730(nucleolus);GO:0005737(cytoplasm);GO:0005829(cytosol);GO:0005840(ribosome);GO:0006412(translation);GO:0006413(translati…	03010(Ribosome)	K02893	NA
0	ENSG00000243955	GSTA1	22.5489	7.40998	1.60551	0.792	0.616	2.00703e-54	8.64326e-50	glutathione S-transferase alpha 1 [Source:HGNC Symbol;Acc:HGNC:4626]	GO:0004364(glutathione transferase activity);GO:0004602(glutathione peroxidase activity);GO:0004769(steroid delta-isomerase activity);GO:0005515(protein binding);GO:0005737(cytoplasm);GO:0005829(cytosol);GO:0006693(prostaglandin metabolic process);GO:0006749(glutathione metabolic process);GO:0016740(transferase activity);GO:0030855(epithelial cell differentiation);GO:0043651(linoleic acid metabol…	00480(Glutathione metabolism);00980(Metabolism of xenobiotics by cytochrome P450);00982(Drug metabolism - cytochrome P450);00983(Drug metabolism - other enzymes);01524(Platinum drug resistance);05200(Pathways in cancer);05204(Chemical carcinogenesis);05225(Hepatocellular carcinoma);05418(Fluid shear stress and atherosclerosis)	K00799	EC:2.5.1.18
0	ENSG00000241468	ATP5MF	10.8775	6.43492	0.757357	0.833	0.806	2.42114e-54	1.04266e-49	ATP synthase membrane subunit f [Source:HGNC Symbol;Acc:HGNC:848]	GO:0000276(mitochondrial proton-transporting ATP synthase complex, coupling factor F(o));GO:0005634(nucleus);GO:0005739(mitochondrion);GO:0005743(mitochondrial inner membrane);GO:0005753(mitochondrial proton-transporting ATP synthase complex);GO:0006754(ATP biosynthetic process);GO:0006811(ion transport);GO:0016020(membrane);GO:0016021(integral component of membrane);GO:0016887(ATPase activity);G…	00190(Oxidative phosphorylation);04714(Thermogenesis)	K02130	NA
0	ENSG00000112306	RPS12	75.0963	48.8208	0.621246	0.984	0.978	1.02644e-53	4.42037e-49	ribosomal protein S12 [Source:HGNC Symbol;Acc:HGNC:10385]	GO:0000184(nuclear-transcribed mRNA catabolic process, nonsense-mediated decay);GO:0003723(RNA binding);GO:0003735(structural constituent of ribosome);GO:0005622(intracellular);GO:0005654(nucleoplasm);GO:0005737(cytoplasm);GO:0005794(Golgi apparatus);GO:0005829(cytosol);GO:0005840(ribosome);GO:0006412(translation);GO:0006413(translational initiation);GO:0006614(SRP-dependent cotranslational prote…	03010(Ribosome)	K02951	NA
0	ENSG00000160932	LY6E	16.0861	8.02029	1.00409	0.872	0.756	3.87374e-53	1.66823e-48	lymphocyte antigen 6 family member E [Source:HGNC Symbol;Acc:HGNC:6727]	GO:0005576(extracellular region);GO:0005886(plasma membrane);GO:0007166(cell surface receptor signaling pathway);GO:0016020(membrane);GO:0030550(acetylcholine receptor inhibitor activity);GO:0031225(anchored component of membrane);GO:2000272(negative regulation of signaling receptor activity)	NA	K06846	NA
0	ENSG00000108298	RPL19	75.5209	45.7338	0.723616	0.956	0.978	7.46005e-52	3.21267e-47	ribosomal protein L19 [Source:HGNC Symbol;Acc:HGNC:10312]	GO:0000184(nuclear-transcribed mRNA catabolic process, nonsense-mediated decay);GO:0002181(cytoplasmic translation);GO:0003723(RNA binding);GO:0003735(structural constituent of ribosome);GO:0005515(protein binding);GO:0005622(intracellular);GO:0005829(cytosol);GO:0005840(ribosome);GO:0005925(focal adhesion);GO:0006412(translation);GO:0006413(translational initiation);GO:0006614(SRP-dependent cotr…	03010(Ribosome)	K02885	NA
0	ENSG00000171863	RPS7	27.4588	17.579	0.643421	0.929	0.915	1.0491e-50	4.51796e-46	ribosomal protein S7 [Source:HGNC Symbol;Acc:HGNC:10440]	GO:0000184(nuclear-transcribed mRNA catabolic process, nonsense-mediated decay);GO:0001843(neural tube closure);GO:0003723(RNA binding);GO:0003730(mRNA 3'-UTR binding);GO:0003735(structural constituent of ribosome);GO:0005515(protein binding);GO:0005622(intracellular);GO:0005634(nucleus);GO:0005654(nucleoplasm);GO:0005730(nucleolus);GO:0005737(cytoplasm);GO:0005813(centrosome);GO:0005815(microtub…	03010(Ribosome)	K02993	NA
0	ENSG00000161970	RPL26	27.9983	18.4327	0.603069	0.891	0.911	1.11876e-50	4.81794e-46	ribosomal protein L26 [Source:HGNC Symbol;Acc:HGNC:10327]	GO:0000184(nuclear-transcribed mRNA catabolic process, nonsense-mediated decay);GO:0002181(cytoplasmic translation);GO:0003723(RNA binding);GO:0003735(structural constituent of ribosome);GO:0005515(protein binding);GO:0005622(intracellular);GO:0005654(nucleoplasm);GO:0005730(nucleolus);GO:0005737(cytoplasm);GO:0005829(cytosol);GO:0005840(ribosome);GO:0006364(rRNA processing);GO:0006412(translatio…	03010(Ribosome)	K02898	NA
0	ENSG00000084207	GSTP1	25.0037	15.9063	0.652547	0.945	0.906	2.32841e-50	1.00273e-45	glutathione S-transferase pi 1 [Source:HGNC Symbol;Acc:HGNC:4638]	GO:0000302(response to reactive oxygen species);GO:0002674(negative regulation of acute inflammatory response);GO:0004364(glutathione transferase activity);GO:0004602(glutathione peroxidase activity);GO:0005515(protein binding);GO:0005576(extracellular region);GO:0005615(extracellular space);GO:0005634(nucleus);GO:0005737(cytoplasm);GO:0005739(mitochondrion);GO:0005829(cytosol);GO:0005886(plasma …	00480(Glutathione metabolism);00980(Metabolism of xenobiotics by cytochrome P450);00982(Drug metabolism - cytochrome P450);00983(Drug metabolism - other enzymes);01524(Platinum drug resistance);05200(Pathways in cancer);05204(Chemical carcinogenesis);05215(Prostate cancer);05225(Hepatocellular carcinoma);05418(Fluid shear stress and atherosclerosis)	K00799	EC:2.5.1.18
0	ENSG00000105185	PDCD5	15.9629	10.8123	0.562049	0.836	0.824	5.38355e-50	2.31843e-45	programmed cell death 5 [Source:HGNC Symbol;Acc:HGNC:8764]	GO:0003677(DNA binding);GO:0005515(protein binding);GO:0005634(nucleus);GO:0005737(cytoplasm);GO:0005829(cytosol);GO:0006915(apoptotic process);GO:0008201(heparin binding);GO:0008285(negative regulation of cell population proliferation);GO:0010628(positive regulation of gene expression);GO:0010698(acetyltransferase activator activity);GO:0043065(positive regulation of apoptotic process);GO:004328…	NA	NA	NA
0	ENSG00000125995	ROMO1	11.0558	6.66989	0.729067	0.858	0.794	1.79453e-49	7.72815e-45	reactive oxygen species modulator 1 [Source:HGNC Symbol;Acc:HGNC:16185]	GO:0001302(replicative cell aging);GO:0003674(molecular_function);GO:0005739(mitochondrion);GO:0005743(mitochondrial inner membrane);GO:0005744(TIM23 mitochondrial import inner membrane translocase complex);GO:0008284(positive regulation of cell population proliferation);GO:0016020(membrane);GO:0016021(integral component of membrane);GO:0030150(protein import into mitochondrial matrix);GO:0031640…	NA	NA	NA
0	ENSG00000071082	RPL31	13.0705	8.13131	0.684757	0.839	0.828	1.8679e-49	8.04409e-45	ribosomal protein L31 [Source:HGNC Symbol;Acc:HGNC:10334]	GO:0000184(nuclear-transcribed mRNA catabolic process, nonsense-mediated decay);GO:0002181(cytoplasmic translation);GO:0003723(RNA binding);GO:0003735(structural constituent of ribosome);GO:0005515(protein binding);GO:0005622(intracellular);GO:0005829(cytosol);GO:0005840(ribosome);GO:0005925(focal adhesion);GO:0006412(translation);GO:0006413(translational initiation);GO:0006614(SRP-dependent cotr…	03010(Ribosome)	K02910	NA
0	ENSG00000135940	COX5B	11.4994	7.53926	0.609059	0.858	0.816	2.29986e-49	9.90434e-45	cytochrome c oxidase subunit 5B [Source:HGNC Symbol;Acc:HGNC:2269]	GO:0004129(cytochrome-c oxidase activity);GO:0005515(protein binding);GO:0005739(mitochondrion);GO:0005740(mitochondrial envelope);GO:0005743(mitochondrial inner membrane);GO:0006123(mitochondrial electron transport, cytochrome c to oxygen);GO:0007585(respiratory gaseous exchange);GO:0016020(membrane);GO:0022900(electron transport chain);GO:0042776(mitochondrial ATP synthesis coupled proton trans…	00190(Oxidative phosphorylation);04260(Cardiac muscle contraction);04714(Thermogenesis);04932(Non-alcoholic fatty liver disease (NAFLD));05010(Alzheimer disease);05012(Parkinson disease);05016(Huntington disease)	NA	NA
0	ENSG00000164919	COX6C	18.8292	11.7301	0.682749	0.932	0.875	2.38103e-49	1.02539e-44	cytochrome c oxidase subunit 6C [Source:HGNC Symbol;Acc:HGNC:2285]	GO:0004129(cytochrome-c oxidase activity);GO:0005739(mitochondrion);GO:0005743(mitochondrial inner membrane);GO:0006091(generation of precursor metabolites and energy);GO:0006123(mitochondrial electron transport, cytochrome c to oxygen);GO:0016020(membrane);GO:0016021(integral component of membrane);GO:0022900(electron transport chain);GO:1902600(proton transmembrane transport)	00190(Oxidative phosphorylation);04260(Cardiac muscle contraction);04714(Thermogenesis);04932(Non-alcoholic fatty liver disease (NAFLD));05010(Alzheimer disease);05012(Parkinson disease);05016(Huntington disease)	NA	NA
0	ENSG00000142507	PSMB6	10.1492	6.45324	0.653275	0.822	0.777	3.18297e-49	1.37074e-44	proteasome subunit beta 6 [Source:HGNC Symbol;Acc:HGNC:9543]	GO:0000165(MAPK cascade);GO:0000209(protein polyubiquitination);GO:0000502(proteasome complex);GO:0002223(stimulatory C-type lectin receptor signaling pathway);GO:0002479(antigen processing and presentation of exogenous peptide antigen via MHC class I, TAP-dependent);GO:0004175(endopeptidase activity);GO:0004298(threonine-type endopeptidase activity);GO:0005634(nucleus);GO:0005654(nucleoplasm);GO…	03050(Proteasome)	NA	NA
0	ENSG00000169021	UQCRFS1	14.3192	9.0493	0.662071	0.806	0.825	5.9242e-49	2.55126e-44	ubiquinol-cytochrome c reductase, Rieske iron-sulfur polypeptide 1 [Source:HGNC Symbol;Acc:HGNC:12587]	GO:0005515(protein binding);GO:0005739(mitochondrion);GO:0005743(mitochondrial inner membrane);GO:0005750(mitochondrial respiratory chain complex III);GO:0005751(mitochondrial respiratory chain complex IV);GO:0006122(mitochondrial electron transport, ubiquinol to cytochrome c);GO:0008121(ubiquinol-cytochrome-c reductase activity);GO:0016020(membrane);GO:0016021(integral component of membrane);GO:…	00190(Oxidative phosphorylation);04260(Cardiac muscle contraction);04714(Thermogenesis);04932(Non-alcoholic fatty liver disease (NAFLD));05010(Alzheimer disease);05012(Parkinson disease);05016(Huntington disease)	K00411	EC:7.1.1.8
0	ENSG00000165629	ATP5F1C	7.04724	3.93384	0.841121	0.806	0.714	5.92662e-49	2.5523e-44	ATP synthase F1 subunit gamma [Source:HGNC Symbol;Acc:HGNC:833]	GO:0000275(mitochondrial proton-transporting ATP synthase complex, catalytic core F(1));GO:0003723(RNA binding);GO:0005739(mitochondrion);GO:0005743(mitochondrial inner membrane);GO:0005753(mitochondrial proton-transporting ATP synthase complex);GO:0005759(mitochondrial matrix);GO:0006119(oxidative phosphorylation);GO:0006754(ATP biosynthetic process);GO:0006811(ion transport);GO:0015986(ATP synt…	00190(Oxidative phosphorylation);04714(Thermogenesis);05010(Alzheimer disease);05012(Parkinson disease);05016(Huntington disease)	NA	NA
0	ENSG00000124172	ATP5F1E	24.7355	16.439	0.589462	0.954	0.915	6.12247e-49	2.63664e-44	ATP synthase F1 subunit epsilon [Source:HGNC Symbol;Acc:HGNC:838]	GO:0000275(mitochondrial proton-transporting ATP synthase complex, catalytic core F(1));GO:0005739(mitochondrion);GO:0005743(mitochondrial inner membrane);GO:0005753(mitochondrial proton-transporting ATP synthase complex);GO:0005759(mitochondrial matrix);GO:0006754(ATP biosynthetic process);GO:0006811(ion transport);GO:0015986(ATP synthesis coupled proton transport);GO:0016020(membrane);GO:001678…	00190(Oxidative phosphorylation);04714(Thermogenesis);05010(Alzheimer disease);05012(Parkinson disease);05016(Huntington disease)	NA	NA
0	ENSG00000186468	RPS23	36.6679	24.4499	0.584692	0.932	0.941	9.83192e-49	4.23411e-44	ribosomal protein S23 [Source:HGNC Symbol;Acc:HGNC:10410]	GO:0000184(nuclear-transcribed mRNA catabolic process, nonsense-mediated decay);GO:0002181(cytoplasmic translation);GO:0003723(RNA binding);GO:0003735(structural constituent of ribosome);GO:0005515(protein binding);GO:0005654(nucleoplasm);GO:0005737(cytoplasm);GO:0005783(endoplasmic reticulum);GO:0005791(rough endoplasmic reticulum);GO:0005829(cytosol);GO:0005840(ribosome);GO:0006412(translation)…	03010(Ribosome)	K02973	NA
0	ENSG00000116251	RPL22	11.8201	7.79263	0.601058	0.831	0.837	4.49506e-48	1.9358e-43	ribosomal protein L22 [Source:HGNC Symbol;Acc:HGNC:10315]	GO:0000184(nuclear-transcribed mRNA catabolic process, nonsense-mediated decay);GO:0003723(RNA binding);GO:0003735(structural constituent of ribosome);GO:0005515(protein binding);GO:0005622(intracellular);GO:0005634(nucleus);GO:0005737(cytoplasm);GO:0005829(cytosol);GO:0005840(ribosome);GO:0005925(focal adhesion);GO:0006412(translation);GO:0006413(translational initiation);GO:0006614(SRP-dependen…	03010(Ribosome)	K02891	NA
0	ENSG00000147604	RPL7	20.6207	12.8658	0.68055	0.91	0.879	4.58739e-47	1.97556e-42	ribosomal protein L7 [Source:HGNC Symbol;Acc:HGNC:10363]	GO:0000184(nuclear-transcribed mRNA catabolic process, nonsense-mediated decay);GO:0000463(maturation of LSU-rRNA from tricistronic rRNA transcript (SSU-rRNA, 5.8S rRNA, LSU-rRNA));GO:0003677(DNA binding);GO:0003723(RNA binding);GO:0003729(mRNA binding);GO:0003735(structural constituent of ribosome);GO:0005515(protein binding);GO:0005634(nucleus);GO:0005730(nucleolus);GO:0005737(cytoplasm);GO:000…	03010(Ribosome)	K02937	NA
0	ENSG00000148303	RPL7A	44.3606	29.9806	0.565252	0.951	0.963	4.7378e-47	2.04033e-42	ribosomal protein L7a [Source:HGNC Symbol;Acc:HGNC:10364]	GO:0000184(nuclear-transcribed mRNA catabolic process, nonsense-mediated decay);GO:0000470(maturation of LSU-rRNA);GO:0003723(RNA binding);GO:0003735(structural constituent of ribosome);GO:0005515(protein binding);GO:0005634(nucleus);GO:0005730(nucleolus);GO:0005737(cytoplasm);GO:0005829(cytosol);GO:0005840(ribosome);GO:0005925(focal adhesion);GO:0006412(translation);GO:0006413(translational init…	03010(Ribosome)	K02936	NA
0	ENSG00000106153	CHCHD2	22.6991	16.8209	0.432381	0.934	0.929	1.29316e-46	5.56901e-42	coiled-coil-helix-coiled-coil-helix domain containing 2 [Source:HGNC Symbol;Acc:HGNC:21645]	GO:0005515(protein binding);GO:0005634(nucleus);GO:0005739(mitochondrion);GO:0005758(mitochondrial intermembrane space);GO:0007005(mitochondrion organization);GO:0008134(transcription factor binding);GO:0043565(sequence-specific DNA binding);GO:0045944(positive regulation of transcription by RNA polymerase II);GO:1900037(regulation of cellular response to hypoxia)	NA	K22758	NA
0	ENSG00000142676	RPL11	40.5841	28.0012	0.535426	0.954	0.963	5.86906e-46	2.52751e-41	ribosomal protein L11 [Source:HGNC Symbol;Acc:HGNC:10301]	GO:0000027(ribosomal large subunit assembly);GO:0000184(nuclear-transcribed mRNA catabolic process, nonsense-mediated decay);GO:0002181(cytoplasmic translation);GO:0003723(RNA binding);GO:0003735(structural constituent of ribosome);GO:0005515(protein binding);GO:0005622(intracellular);GO:0005634(nucleus);GO:0005654(nucleoplasm);GO:0005730(nucleolus);GO:0005737(cytoplasm);GO:0005829(cytosol);GO:00…	03010(Ribosome)	K02868	NA
0	ENSG00000107223	EDF1	11.7371	8.26067	0.506742	0.855	0.863	2.20278e-45	9.48629e-41	endothelial differentiation related factor 1 [Source:HGNC Symbol;Acc:HGNC:3164]	GO:0001094(TFIID-class transcription factor complex binding);GO:0003677(DNA binding);GO:0003713(transcription coactivator activity);GO:0003723(RNA binding);GO:0005515(protein binding);GO:0005516(calmodulin binding);GO:0005622(intracellular);GO:0005634(nucleus);GO:0005730(nucleolus);GO:0005737(cytoplasm);GO:0005829(cytosol);GO:0006355(regulation of transcription, DNA-templated);GO:0007275(multicel…	NA	K03627	NA
0	ENSG00000137818	RPLP1	65.7116	48.3399	0.442934	0.978	0.985	3.22602e-45	1.38928e-40	ribosomal protein lateral stalk subunit P1 [Source:HGNC Symbol;Acc:HGNC:10372]	GO:0000184(nuclear-transcribed mRNA catabolic process, nonsense-mediated decay);GO:0002181(cytoplasmic translation);GO:0003735(structural constituent of ribosome);GO:0005515(protein binding);GO:0005622(intracellular);GO:0005829(cytosol);GO:0005840(ribosome);GO:0005925(focal adhesion);GO:0006412(translation);GO:0006413(translational initiation);GO:0006414(translational elongation);GO:0006614(SRP-d…	03010(Ribosome)	K02942	NA
0	ENSG00000189043	NDUFA4	18.4412	11.4889	0.682694	0.872	0.861	3.4449e-44	1.48355e-39	NDUFA4, mitochondrial complex associated [Source:HGNC Symbol;Acc:HGNC:7687]	GO:0004129(cytochrome-c oxidase activity);GO:0005515(protein binding);GO:0005739(mitochondrion);GO:0005743(mitochondrial inner membrane);GO:0005747(mitochondrial respiratory chain complex I);GO:0005751(mitochondrial respiratory chain complex IV);GO:0006120(mitochondrial electron transport, NADH to ubiquinone);GO:0006123(mitochondrial electron transport, cytochrome c to oxygen);GO:0008137(NADH deh…	00190(Oxidative phosphorylation);04714(Thermogenesis);04723(Retrograde endocannabinoid signaling);04932(Non-alcoholic fatty liver disease (NAFLD));05010(Alzheimer disease);05012(Parkinson disease);05016(Huntington disease)	K03948	NA
0	ENSG00000124107	SLPI	21.6288	11.1671	0.953699	0.888	0.729	8.09319e-44	3.48533e-39	secretory leukocyte peptidase inhibitor [Source:HGNC Symbol;Acc:HGNC:11092]	GO:0002376(immune system process);GO:0003677(DNA binding);GO:0003729(mRNA binding);GO:0004866(endopeptidase inhibitor activity);GO:0004867(serine-type endopeptidase inhibitor activity);GO:0005515(protein binding);GO:0005576(extracellular region);GO:0005615(extracellular space);GO:0006955(immune response);GO:0010466(negative regulation of peptidase activity);GO:0010951(negative regulation of endop…	NA	NA	NA
0	ENSG00000149273	RPS3	53.9593	36.0755	0.580854	0.954	0.97	1.17563e-43	5.06284e-39	ribosomal protein S3 [Source:HGNC Symbol;Acc:HGNC:10420]	GO:0000184(nuclear-transcribed mRNA catabolic process, nonsense-mediated decay);GO:0000977(RNA polymerase II regulatory region sequence-specific DNA binding);GO:0003677(DNA binding);GO:0003684(damaged DNA binding);GO:0003723(RNA binding);GO:0003729(mRNA binding);GO:0003735(structural constituent of ribosome);GO:0003906(DNA-(apurinic or apyrimidinic site) endonuclease activity);GO:0004520(endodeox…	03010(Ribosome)	K02985	NA
0	ENSG00000125691	RPL23	26.8526	15.9798	0.748814	0.899	0.908	1.3512e-43	5.81894e-39	ribosomal protein L23 [Source:HGNC Symbol;Acc:HGNC:10316]	GO:0000122(negative regulation of transcription by RNA polymerase II);GO:0000184(nuclear-transcribed mRNA catabolic process, nonsense-mediated decay);GO:0001223(transcription coactivator binding);GO:0003723(RNA binding);GO:0003735(structural constituent of ribosome);GO:0005515(protein binding);GO:0005654(nucleoplasm);GO:0005730(nucleolus);GO:0005737(cytoplasm);GO:0005829(cytosol);GO:0005840(ribos…	03010(Ribosome)	NA	NA
0	ENSG00000051620	HEBP2	7.23282	4.40737	0.714641	0.806	0.736	1.88848e-43	8.13275e-39	heme binding protein 2 [Source:HGNC Symbol;Acc:HGNC:15716]	GO:0005515(protein binding);GO:0005576(extracellular region);GO:0005737(cytoplasm);GO:0005739(mitochondrion);GO:0010917(negative regulation of mitochondrial membrane potential);GO:0010940(positive regulation of necrotic cell death);GO:0020037(heme binding);GO:0035578(azurophil granule lumen);GO:0035794(positive regulation of mitochondrial membrane permeability);GO:0043312(neutrophil degranulation…	NA	NA	NA
0	ENSG00000162244	RPL29	34.0433	22.6351	0.588808	0.959	0.941	2.6773e-43	1.15298e-38	ribosomal protein L29 [Source:HGNC Symbol;Acc:HGNC:10331]	GO:0000184(nuclear-transcribed mRNA catabolic process, nonsense-mediated decay);GO:0002181(cytoplasmic translation);GO:0003723(RNA binding);GO:0003735(structural constituent of ribosome);GO:0005622(intracellular);GO:0005829(cytosol);GO:0005840(ribosome);GO:0006412(translation);GO:0006413(translational initiation);GO:0006614(SRP-dependent cotranslational protein targeting to membrane);GO:0007566(e…	03010(Ribosome)	K02905	NA
0	ENSG00000163682	RPL9	22.6778	14.6347	0.63189	0.891	0.898	3.23814e-43	1.3945e-38	ribosomal protein L9 [Source:HGNC Symbol;Acc:HGNC:10369]	GO:0000184(nuclear-transcribed mRNA catabolic process, nonsense-mediated decay);GO:0002181(cytoplasmic translation);GO:0003723(RNA binding);GO:0003735(structural constituent of ribosome);GO:0005515(protein binding);GO:0005622(intracellular);GO:0005634(nucleus);GO:0005829(cytosol);GO:0005840(ribosome);GO:0005925(focal adhesion);GO:0006412(translation);GO:0006413(translational initiation);GO:000661…	03010(Ribosome)	K02940	NA
0	ENSG00000138326	RPS24	29.1756	20.8411	0.485334	0.902	0.935	3.33591e-43	1.43661e-38	ribosomal protein S24 [Source:HGNC Symbol;Acc:HGNC:10411]	GO:0000184(nuclear-transcribed mRNA catabolic process, nonsense-mediated decay);GO:0003723(RNA binding);GO:0003735(structural constituent of ribosome);GO:0005622(intracellular);GO:0005634(nucleus);GO:0005654(nucleoplasm);GO:0005829(cytosol);GO:0005840(ribosome);GO:0006364(rRNA processing);GO:0006412(translation);GO:0006413(translational initiation);GO:0006614(SRP-dependent cotranslational protein…	03010(Ribosome)	K02974	NA
0	ENSG00000115268	RPS15	29.0419	21.1075	0.460382	0.943	0.936	7.37094e-43	3.17429e-38	ribosomal protein S15 [Source:HGNC Symbol;Acc:HGNC:10388]	GO:0000028(ribosomal small subunit assembly);GO:0000056(ribosomal small subunit export from nucleus);GO:0000184(nuclear-transcribed mRNA catabolic process, nonsense-mediated decay);GO:0001649(osteoblast differentiation);GO:0003677(DNA binding);GO:0003723(RNA binding);GO:0003735(structural constituent of ribosome);GO:0005515(protein binding);GO:0005634(nucleus);GO:0005654(nucleoplasm);GO:0005829(c…	03010(Ribosome)	K02958	NA
0	ENSG00000140988	RPS2	48.7975	31.3509	0.6383	0.937	0.965	1.2896e-42	5.55364e-38	ribosomal protein S2 [Source:HGNC Symbol;Acc:HGNC:10404]	GO:0000184(nuclear-transcribed mRNA catabolic process, nonsense-mediated decay);GO:0003723(RNA binding);GO:0003729(mRNA binding);GO:0003735(structural constituent of ribosome);GO:0005515(protein binding);GO:0005634(nucleus);GO:0005654(nucleoplasm);GO:0005829(cytosol);GO:0005840(ribosome);GO:0005925(focal adhesion);GO:0006364(rRNA processing);GO:0006412(translation);GO:0006413(translational initia…	03010(Ribosome)	K02981	NA
0	ENSG00000161203	AP2M1	5.59575	3.94569	0.504055	0.746	0.722	2.82958e-42	1.21856e-37	adaptor related protein complex 2 subunit mu 1 [Source:HGNC Symbol;Acc:HGNC:564]	GO:0002092(positive regulation of receptor internalization);GO:0005048(signal sequence binding);GO:0005215(transporter activity);GO:0005515(protein binding);GO:0005765(lysosomal membrane);GO:0005829(cytosol);GO:0005886(plasma membrane);GO:0005905(clathrin-coated pit);GO:0006886(intracellular protein transport);GO:0006897(endocytosis);GO:0006900(vesicle budding from membrane);GO:0008289(lipid bind…	04144(Endocytosis);04721(Synaptic vesicle cycle);04961(Endocrine and other factor-regulated calcium reabsorption);05016(Huntington disease)	K11826	NA
0	ENSG00000103363	ELOB	14.2429	9.77044	0.543751	0.872	0.855	3.24478e-42	1.39736e-37	elongin B [Source:HGNC Symbol;Acc:HGNC:11619]	GO:0003746(translation elongation factor activity);GO:0005515(protein binding);GO:0005634(nucleus);GO:0005654(nucleoplasm);GO:0005829(cytosol);GO:0006366(transcription by RNA polymerase II);GO:0006368(transcription elongation from RNA polymerase II promoter);GO:0006414(translational elongation);GO:0016567(protein ubiquitination);GO:0030891(VCB complex);GO:0031462(Cul2-RING ubiquitin ligase comple…	04066(HIF-1 signaling pathway);04120(Ubiquitin mediated proteolysis);05170(Human immunodeficiency virus 1 infection);05200(Pathways in cancer);05211(Renal cell carcinoma)	NA	NA
0	ENSG00000122026	RPL21	27.9749	19.0413	0.554998	0.91	0.916	4.84081e-42	2.08469e-37	ribosomal protein L21 [Source:HGNC Symbol;Acc:HGNC:10313]	GO:0000184(nuclear-transcribed mRNA catabolic process, nonsense-mediated decay);GO:0003723(RNA binding);GO:0003735(structural constituent of ribosome);GO:0005515(protein binding);GO:0005622(intracellular);GO:0005737(cytoplasm);GO:0005783(endoplasmic reticulum);GO:0005829(cytosol);GO:0005840(ribosome);GO:0006412(translation);GO:0006413(translational initiation);GO:0006614(SRP-dependent cotranslati…	03010(Ribosome)	K02889	NA
0	ENSG00000198755	RPL10A	18.6579	12.1376	0.620298	0.913	0.883	6.32684e-42	2.72465e-37	ribosomal protein L10a [Source:HGNC Symbol;Acc:HGNC:10299]	GO:0000184(nuclear-transcribed mRNA catabolic process, nonsense-mediated decay);GO:0000470(maturation of LSU-rRNA);GO:0002181(cytoplasmic translation);GO:0003723(RNA binding);GO:0003735(structural constituent of ribosome);GO:0005515(protein binding);GO:0005634(nucleus);GO:0005829(cytosol);GO:0005840(ribosome);GO:0005925(focal adhesion);GO:0006412(translation);GO:0006413(translational initiation);…	03010(Ribosome)	K02865	NA
0	ENSG00000089220	PEBP1	8.51548	5.50226	0.630064	0.82	0.748	1.52171e-41	6.55325e-37	phosphatidylethanolamine binding protein 1 [Source:HGNC Symbol;Acc:HGNC:8630]	GO:0000165(MAPK cascade);GO:0000166(nucleotide binding);GO:0001505(regulation of neurotransmitter levels);GO:0002026(regulation of the force of heart contraction);GO:0003723(RNA binding);GO:0004867(serine-type endopeptidase inhibitor activity);GO:0005102(signaling receptor binding);GO:0005515(protein binding);GO:0005524(ATP binding);GO:0005615(extracellular space);GO:0005634(nucleus);GO:0005737(c…	NA	NA	NA
0	ENSG00000196531	NACA	19.0889	12.8022	0.576344	0.923	0.893	2.49171e-41	1.07305e-36	nascent polypeptide associated complex subunit alpha [Source:HGNC Symbol;Acc:HGNC:7629]	GO:0003231(cardiac ventricle development);GO:0003677(DNA binding);GO:0003713(transcription coactivator activity);GO:0005515(protein binding);GO:0005634(nucleus);GO:0005737(cytoplasm);GO:0005854(nascent polypeptide-associated complex);GO:0006412(translation);GO:0010664(negative regulation of striated muscle cell apoptotic process);GO:0015031(protein transport);GO:0043403(skeletal muscle tissue reg…	04928(Parathyroid hormone synthesis, secretion and action)	K03626	NA
0	ENSG00000114023	FAM162A	6.05706	3.34153	0.858108	0.721	0.624	3.49018e-41	1.50305e-36	family with sequence similarity 162 member A [Source:HGNC Symbol;Acc:HGNC:17865]	GO:0005515(protein binding);GO:0005739(mitochondrion);GO:0005829(cytosol);GO:0006915(apoptotic process);GO:0006919(activation of cysteine-type endopeptidase activity involved in apoptotic process);GO:0016020(membrane);GO:0016021(integral component of membrane);GO:0043065(positive regulation of apoptotic process);GO:0051402(neuron apoptotic process);GO:0071456(cellular response to hypoxia);GO:0090…	NA	NA	NA
0	ENSG00000196262	PPIA	22.4502	17.0133	0.400062	0.885	0.927	4.90202e-41	2.11106e-36	peptidylprolyl isomerase A [Source:HGNC Symbol;Acc:HGNC:9253]	GO:0000413(protein peptidyl-prolyl isomerization);GO:0003723(RNA binding);GO:0003755(peptidyl-prolyl cis-trans isomerase activity);GO:0005515(protein binding);GO:0005576(extracellular region);GO:0005615(extracellular space);GO:0005634(nucleus);GO:0005737(cytoplasm);GO:0005829(cytosol);GO:0005925(focal adhesion);GO:0006278(RNA-dependent DNA biosynthetic process);GO:0006457(protein folding);GO:0016…	04217(Necroptosis)	NA	NA
0	ENSG00000164587	RPS14	31.9133	22.3739	0.512342	0.959	0.945	5.83775e-41	2.51403e-36	ribosomal protein S14 [Source:HGNC Symbol;Acc:HGNC:10387]	GO:0000028(ribosomal small subunit assembly);GO:0000122(negative regulation of transcription by RNA polymerase II);GO:0000184(nuclear-transcribed mRNA catabolic process, nonsense-mediated decay);GO:0000462(maturation of SSU-rRNA from tricistronic rRNA transcript (SSU-rRNA, 5.8S rRNA, LSU-rRNA));GO:0003723(RNA binding);GO:0003735(structural constituent of ribosome);GO:0005515(protein binding);GO:0…	03010(Ribosome)	K02955	NA
0	ENSG00000166228	PCBD1	5.37262	3.29183	0.706736	0.738	0.649	2.19402e-40	9.44853e-36	pterin-4 alpha-carbinolamine dehydratase 1 [Source:HGNC Symbol;Acc:HGNC:8646]	GO:0003713(transcription coactivator activity);GO:0004505(phenylalanine 4-monooxygenase activity);GO:0005515(protein binding);GO:0005634(nucleus);GO:0005654(nucleoplasm);GO:0005737(cytoplasm);GO:0005829(cytosol);GO:0006558(L-phenylalanine metabolic process);GO:0006559(L-phenylalanine catabolic process);GO:0006729(tetrahydrobiopterin biosynthetic process);GO:0008124(4-alpha-hydroxytetrahydrobiopte…	00790(Folate biosynthesis)	K01724	EC:4.2.1.96
0	ENSG00000144713	RPL32	40.9419	27.6636	0.565592	0.945	0.953	2.26124e-40	9.73804e-36	ribosomal protein L32 [Source:HGNC Symbol;Acc:HGNC:10336]	GO:0000184(nuclear-transcribed mRNA catabolic process, nonsense-mediated decay);GO:0002181(cytoplasmic translation);GO:0003723(RNA binding);GO:0003735(structural constituent of ribosome);GO:0005622(intracellular);GO:0005829(cytosol);GO:0005840(ribosome);GO:0006412(translation);GO:0006413(translational initiation);GO:0006614(SRP-dependent cotranslational protein targeting to membrane);GO:0016020(m…	03010(Ribosome)	K02912	NA
0	ENSG00000110700	RPS13	26.958	17.8558	0.594322	0.937	0.918	1.16244e-39	5.00606e-35	ribosomal protein S13 [Source:HGNC Symbol;Acc:HGNC:10386]	GO:0000184(nuclear-transcribed mRNA catabolic process, nonsense-mediated decay);GO:0003723(RNA binding);GO:0003729(mRNA binding);GO:0003735(structural constituent of ribosome);GO:0005515(protein binding);GO:0005622(intracellular);GO:0005634(nucleus);GO:0005654(nucleoplasm);GO:0005730(nucleolus);GO:0005829(cytosol);GO:0005840(ribosome);GO:0005925(focal adhesion);GO:0006412(translation);GO:0006413(…	03010(Ribosome)	K02953	NA
0	ENSG00000145425	RPS3A	20.2178	14.2244	0.507255	0.869	0.893	1.88326e-39	8.11026e-35	ribosomal protein S3A [Source:HGNC Symbol;Acc:HGNC:10421]	GO:0000184(nuclear-transcribed mRNA catabolic process, nonsense-mediated decay);GO:0003723(RNA binding);GO:0003735(structural constituent of ribosome);GO:0005515(protein binding);GO:0005622(intracellular);GO:0005634(nucleus);GO:0005654(nucleoplasm);GO:0005730(nucleolus);GO:0005737(cytoplasm);GO:0005783(endoplasmic reticulum);GO:0005829(cytosol);GO:0005840(ribosome);GO:0005925(focal adhesion);GO:0…	03010(Ribosome)	K02984	NA
0	ENSG00000008018	PSMB1	9.52171	6.38529	0.57647	0.798	0.777	1.96568e-39	8.46519e-35	proteasome subunit beta 1 [Source:HGNC Symbol;Acc:HGNC:9537]	GO:0000165(MAPK cascade);GO:0000209(protein polyubiquitination);GO:0000502(proteasome complex);GO:0002223(stimulatory C-type lectin receptor signaling pathway);GO:0002479(antigen processing and presentation of exogenous peptide antigen via MHC class I, TAP-dependent);GO:0004175(endopeptidase activity);GO:0004298(threonine-type endopeptidase activity);GO:0005515(protein binding);GO:0005576(extrace…	03050(Proteasome)	NA	NA
0	ENSG00000156467	UQCRB	12.6679	8.24139	0.620218	0.885	0.842	2.97105e-39	1.27948e-34	ubiquinol-cytochrome c reductase binding protein [Source:HGNC Symbol;Acc:HGNC:12582]	GO:0005515(protein binding);GO:0005739(mitochondrion);GO:0005743(mitochondrial inner membrane);GO:0005746(mitochondrial respirasome);GO:0005750(mitochondrial respiratory chain complex III);GO:0006119(oxidative phosphorylation);GO:0006122(mitochondrial electron transport, ubiquinol to cytochrome c);GO:0008121(ubiquinol-cytochrome-c reductase activity);GO:0009060(aerobic respiration);GO:0016020(mem…	00190(Oxidative phosphorylation);04260(Cardiac muscle contraction);04714(Thermogenesis);04932(Non-alcoholic fatty liver disease (NAFLD));05010(Alzheimer disease);05012(Parkinson disease);05016(Huntington disease)	K00417	NA
0	ENSG00000101182	PSMA7	13.0833	9.48475	0.46404	0.852	0.863	3.21169e-39	1.38312e-34	proteasome subunit alpha 7 [Source:HGNC Symbol;Acc:HGNC:9536]	GO:0000165(MAPK cascade);GO:0000209(protein polyubiquitination);GO:0000502(proteasome complex);GO:0002223(stimulatory C-type lectin receptor signaling pathway);GO:0002479(antigen processing and presentation of exogenous peptide antigen via MHC class I, TAP-dependent);GO:0004175(endopeptidase activity);GO:0004298(threonine-type endopeptidase activity);GO:0005515(protein binding);GO:0005634(nucleus…	03050(Proteasome)	NA	NA
0	ENSG00000122406	RPL5	15.5802	10.8898	0.516745	0.861	0.87	8.93636e-39	3.84844e-34	ribosomal protein L5 [Source:HGNC Symbol;Acc:HGNC:10360]	GO:0000027(ribosomal large subunit assembly);GO:0000184(nuclear-transcribed mRNA catabolic process, nonsense-mediated decay);GO:0003723(RNA binding);GO:0003730(mRNA 3'-UTR binding);GO:0003735(structural constituent of ribosome);GO:0005515(protein binding);GO:0005622(intracellular);GO:0005634(nucleus);GO:0005654(nucleoplasm);GO:0005730(nucleolus);GO:0005737(cytoplasm);GO:0005783(endoplasmic reticu…	03010(Ribosome)	K02932	NA
0	ENSG00000198034	RPS4X	27.8003	20.6535	0.428712	0.913	0.941	1.09258e-38	4.70521e-34	ribosomal protein S4 X-linked [Source:HGNC Symbol;Acc:HGNC:10424]	GO:0000184(nuclear-transcribed mRNA catabolic process, nonsense-mediated decay);GO:0003723(RNA binding);GO:0003735(structural constituent of ribosome);GO:0005515(protein binding);GO:0005622(intracellular);GO:0005654(nucleoplasm);GO:0005737(cytoplasm);GO:0005829(cytosol);GO:0005840(ribosome);GO:0005844(polysome);GO:0005925(focal adhesion);GO:0006412(translation);GO:0006413(translational initiation…	03010(Ribosome)	K02987	NA
0	ENSG00000147123	NDUFB11	7.70227	5.04427	0.610637	0.795	0.756	3.62131e-38	1.55952e-33	NADH:ubiquinone oxidoreductase subunit B11 [Source:HGNC Symbol;Acc:HGNC:20372]	GO:0005515(protein binding);GO:0005739(mitochondrion);GO:0005743(mitochondrial inner membrane);GO:0005747(mitochondrial respiratory chain complex I);GO:0006120(mitochondrial electron transport, NADH to ubiquinone);GO:0016020(membrane);GO:0016021(integral component of membrane);GO:0032981(mitochondrial respiratory chain complex I assembly);GO:0055114(oxidation-reduction process);GO:0070469(respira…	00190(Oxidative phosphorylation);04714(Thermogenesis);04723(Retrograde endocannabinoid signaling);04932(Non-alcoholic fatty liver disease (NAFLD));05010(Alzheimer disease);05012(Parkinson disease);05016(Huntington disease)	K11351	NA
0	ENSG00000229117	RPL41	61.9302	48.3263	0.357835	0.992	0.98	4.22932e-38	1.82136e-33	ribosomal protein L41 [Source:HGNC Symbol;Acc:HGNC:10354]	GO:0000184(nuclear-transcribed mRNA catabolic process, nonsense-mediated decay);GO:0002181(cytoplasmic translation);GO:0003723(RNA binding);GO:0003730(mRNA 3'-UTR binding);GO:0003735(structural constituent of ribosome);GO:0005829(cytosol);GO:0005840(ribosome);GO:0006412(translation);GO:0006413(translational initiation);GO:0006614(SRP-dependent cotranslational protein targeting to membrane);GO:001…	03010(Ribosome)	K02928	NA
0	ENSG00000145741	BTF3	13.9564	9.41801	0.567436	0.852	0.851	4.33441e-38	1.86661e-33	basic transcription factor 3 [Source:HGNC Symbol;Acc:HGNC:1125]	GO:0003723(RNA binding);GO:0005515(protein binding);GO:0005634(nucleus);GO:0005737(cytoplasm);GO:0005829(cytosol);GO:0006366(transcription by RNA polymerase II);GO:0015031(protein transport)	NA	NA	NA
0	ENSG00000105193	RPS16	17.2598	13.8654	0.315928	0.896	0.908	6.37376e-38	2.74486e-33	ribosomal protein S16 [Source:HGNC Symbol;Acc:HGNC:10396]	GO:0000184(nuclear-transcribed mRNA catabolic process, nonsense-mediated decay);GO:0000462(maturation of SSU-rRNA from tricistronic rRNA transcript (SSU-rRNA, 5.8S rRNA, LSU-rRNA));GO:0003723(RNA binding);GO:0003735(structural constituent of ribosome);GO:0005515(protein binding);GO:0005654(nucleoplasm);GO:0005829(cytosol);GO:0005840(ribosome);GO:0005925(focal adhesion);GO:0006364(rRNA processing)…	03010(Ribosome)	K02960	NA
0	ENSG00000008988	RPS20	20.9833	13.93	0.591042	0.907	0.896	1.38908e-37	5.98205e-33	ribosomal protein S20 [Source:HGNC Symbol;Acc:HGNC:10405]	GO:0000184(nuclear-transcribed mRNA catabolic process, nonsense-mediated decay);GO:0003723(RNA binding);GO:0003735(structural constituent of ribosome);GO:0005515(protein binding);GO:0005622(intracellular);GO:0005654(nucleoplasm);GO:0005737(cytoplasm);GO:0005829(cytosol);GO:0005840(ribosome);GO:0006412(translation);GO:0006413(translational initiation);GO:0006614(SRP-dependent cotranslational prote…	03010(Ribosome)	K02969	NA
0	ENSG00000172809	RPL38	13.1718	9.29245	0.503322	0.872	0.867	1.4504e-37	6.24613e-33	ribosomal protein L38 [Source:HGNC Symbol;Acc:HGNC:10349]	GO:0000184(nuclear-transcribed mRNA catabolic process, nonsense-mediated decay);GO:0001501(skeletal system development);GO:0001503(ossification);GO:0002181(cytoplasmic translation);GO:0003723(RNA binding);GO:0003735(structural constituent of ribosome);GO:0005622(intracellular);GO:0005829(cytosol);GO:0005840(ribosome);GO:0005925(focal adhesion);GO:0006412(translation);GO:0006413(translational init…	03010(Ribosome)	K02923	NA
0	ENSG00000253755	IGHGP	0.657294	0.511564	0.361624	0.055	0.197	1.74014e-37	7.49392e-33	immunoglobulin heavy constant gamma P (non-functional) [Source:HGNC Symbol;Acc:HGNC:5529]	NA	NA	NA	NA
0	ENSG00000111786	SRSF9	6.45344	4.41229	0.54854	0.762	0.74	1.95699e-37	8.42778e-33	serine and arginine rich splicing factor 9 [Source:HGNC Symbol;Acc:HGNC:10791]	GO:0000381(regulation of alternative mRNA splicing, via spliceosome);GO:0000398(mRNA splicing, via spliceosome);GO:0003676(nucleic acid binding);GO:0003723(RNA binding);GO:0005515(protein binding);GO:0005634(nucleus);GO:0005654(nucleoplasm);GO:0005730(nucleolus);GO:0006376(mRNA splice site selection);GO:0006397(mRNA processing);GO:0006405(RNA export from nucleus);GO:0006406(mRNA export from nucle…	03040(Spliceosome);05168(Herpes simplex virus 1 infection)	K21123	NA
0	ENSG00000140264	SERF2	25.9206	19.2516	0.429117	0.932	0.944	1.97223e-37	8.49339e-33	small EDRK-rich factor 2 [Source:HGNC Symbol;Acc:HGNC:10757]	GO:0003674(molecular_function);GO:0005634(nucleus);GO:0005829(cytosol);GO:0008150(biological_process)	NA	NA	NA
0	ENSG00000145592	RPL37	33.6012	23.9453	0.488769	0.97	0.948	2.74445e-37	1.1819e-32	ribosomal protein L37 [Source:HGNC Symbol;Acc:HGNC:10347]	GO:0000184(nuclear-transcribed mRNA catabolic process, nonsense-mediated decay);GO:0003723(RNA binding);GO:0003735(structural constituent of ribosome);GO:0005622(intracellular);GO:0005829(cytosol);GO:0005840(ribosome);GO:0006412(translation);GO:0006413(translational initiation);GO:0006614(SRP-dependent cotranslational protein targeting to membrane);GO:0019083(viral transcription);GO:0019843(rRNA …	03010(Ribosome)	K02922	NA
0	ENSG00000197958	RPL12	28.8596	19.6057	0.557773	0.932	0.936	3.05289e-37	1.31473e-32	ribosomal protein L12 [Source:HGNC Symbol;Acc:HGNC:10302]	GO:0000027(ribosomal large subunit assembly);GO:0000184(nuclear-transcribed mRNA catabolic process, nonsense-mediated decay);GO:0003723(RNA binding);GO:0003735(structural constituent of ribosome);GO:0005515(protein binding);GO:0005634(nucleus);GO:0005730(nucleolus);GO:0005737(cytoplasm);GO:0005829(cytosol);GO:0005840(ribosome);GO:0005925(focal adhesion);GO:0006412(translation);GO:0006413(translat…	03010(Ribosome)	K02870	NA
0	ENSG00000131981	LGALS3	22.1277	12.1452	0.865469	0.869	0.857	4.25431e-37	1.83212e-32	galectin 3 [Source:HGNC Symbol;Acc:HGNC:6563]	GO:0001772(immunological synapse);GO:0002376(immune system process);GO:0002548(monocyte chemotaxis);GO:0003723(RNA binding);GO:0004864(protein phosphatase inhibitor activity);GO:0005515(protein binding);GO:0005576(extracellular region);GO:0005615(extracellular space);GO:0005634(nucleus);GO:0005681(spliceosomal complex);GO:0005737(cytoplasm);GO:0005743(mitochondrial inner membrane);GO:0005886(plas…	NA	K06831	NA
0	ENSG00000213719	CLIC1	15.914	11.2644	0.498526	0.883	0.883	1.43334e-36	6.17266e-32	chloride intracellular channel 1 [Source:HGNC Symbol;Acc:HGNC:2062]	GO:0005244(voltage-gated ion channel activity);GO:0005254(chloride channel activity);GO:0005515(protein binding);GO:0005615(extracellular space);GO:0005634(nucleus);GO:0005635(nuclear envelope);GO:0005737(cytoplasm);GO:0005739(mitochondrion);GO:0005886(plasma membrane);GO:0005903(brush border);GO:0006811(ion transport);GO:0006821(chloride transport);GO:0007165(signal transduction);GO:0016020(memb…	NA	K05021	NA
0	ENSG00000167526	RPL13	38.4578	29.8567	0.365224	0.954	0.963	1.6534e-36	7.12036e-32	ribosomal protein L13 [Source:HGNC Symbol;Acc:HGNC:10303]	GO:0000184(nuclear-transcribed mRNA catabolic process, nonsense-mediated decay);GO:0003723(RNA binding);GO:0003735(structural constituent of ribosome);GO:0005515(protein binding);GO:0005622(intracellular);GO:0005634(nucleus);GO:0005730(nucleolus);GO:0005783(endoplasmic reticulum);GO:0005829(cytosol);GO:0005840(ribosome);GO:0006412(translation);GO:0006413(translational initiation);GO:0006614(SRP-d…	03010(Ribosome)	K02873	NA
0	ENSG00000140990	NDUFB10	6.30331	3.74837	0.749845	0.762	0.707	2.00436e-36	8.63178e-32	NADH:ubiquinone oxidoreductase subunit B10 [Source:HGNC Symbol;Acc:HGNC:7696]	GO:0005515(protein binding);GO:0005739(mitochondrion);GO:0005743(mitochondrial inner membrane);GO:0005747(mitochondrial respiratory chain complex I);GO:0006120(mitochondrial electron transport, NADH to ubiquinone);GO:0008137(NADH dehydrogenase (ubiquinone) activity);GO:0016020(membrane);GO:0032981(mitochondrial respiratory chain complex I assembly);GO:0055114(oxidation-reduction process);GO:00704…	00190(Oxidative phosphorylation);04714(Thermogenesis);04723(Retrograde endocannabinoid signaling);04932(Non-alcoholic fatty liver disease (NAFLD));05010(Alzheimer disease);05012(Parkinson disease);05016(Huntington disease)	K03966	NA
0	ENSG00000233927	RPS28	28.008	22.259	0.331451	0.937	0.948	2.47019e-36	1.06379e-31	ribosomal protein S28 [Source:HGNC Symbol;Acc:HGNC:10418]	GO:0000028(ribosomal small subunit assembly);GO:0000184(nuclear-transcribed mRNA catabolic process, nonsense-mediated decay);GO:0002181(cytoplasmic translation);GO:0003723(RNA binding);GO:0003735(structural constituent of ribosome);GO:0005515(protein binding);GO:0005622(intracellular);GO:0005654(nucleoplasm);GO:0005737(cytoplasm);GO:0005783(endoplasmic reticulum);GO:0005791(rough endoplasmic reti…	03010(Ribosome)	K02979	NA
0	ENSG00000083845	RPS5	15.52	11.5746	0.423165	0.899	0.876	3.16517e-36	1.36308e-31	ribosomal protein S5 [Source:HGNC Symbol;Acc:HGNC:10426]	GO:0000028(ribosomal small subunit assembly);GO:0000184(nuclear-transcribed mRNA catabolic process, nonsense-mediated decay);GO:0003723(RNA binding);GO:0003729(mRNA binding);GO:0003735(structural constituent of ribosome);GO:0005515(protein binding);GO:0005654(nucleoplasm);GO:0005829(cytosol);GO:0005840(ribosome);GO:0005925(focal adhesion);GO:0006412(translation);GO:0006413(translational initiatio…	03010(Ribosome)	K02989	NA
0	ENSG00000167996	FTH1	65.4416	48.0872	0.444556	0.984	0.983	5.57924e-36	2.4027e-31	ferritin heavy chain 1 [Source:HGNC Symbol;Acc:HGNC:3976]	GO:0004322(ferroxidase activity);GO:0005506(iron ion binding);GO:0005515(protein binding);GO:0005576(extracellular region);GO:0005623(cell);GO:0005634(nucleus);GO:0005737(cytoplasm);GO:0005829(cytosol);GO:0006826(iron ion transport);GO:0006879(cellular iron ion homeostasis);GO:0006880(intracellular sequestering of iron ion);GO:0006955(immune response);GO:0008043(intracellular ferritin complex);GO…	04216(Ferroptosis);04217(Necroptosis);04978(Mineral absorption)	K00522	EC:1.16.3.2
0	ENSG00000174748	RPL15	16.701	12.6564	0.400065	0.891	0.892	1.72689e-35	7.43684e-31	ribosomal protein L15 [Source:HGNC Symbol;Acc:HGNC:10306]	GO:0000184(nuclear-transcribed mRNA catabolic process, nonsense-mediated decay);GO:0002181(cytoplasmic translation);GO:0003723(RNA binding);GO:0003735(structural constituent of ribosome);GO:0005515(protein binding);GO:0005622(intracellular);GO:0005634(nucleus);GO:0005829(cytosol);GO:0005840(ribosome);GO:0006412(translation);GO:0006413(translational initiation);GO:0006614(SRP-dependent cotranslati…	03010(Ribosome)	K02877	NA
0	ENSG00000147403	RPL10	43.3037	32.7199	0.404324	0.984	0.951	5.49278e-35	2.36547e-30	ribosomal protein L10 [Source:HGNC Symbol;Acc:HGNC:10298]	GO:0000027(ribosomal large subunit assembly);GO:0000122(negative regulation of transcription by RNA polymerase II);GO:0000184(nuclear-transcribed mRNA catabolic process, nonsense-mediated decay);GO:0003723(RNA binding);GO:0003735(structural constituent of ribosome);GO:0005515(protein binding);GO:0005622(intracellular);GO:0005634(nucleus);GO:0005783(endoplasmic reticulum);GO:0005790(smooth endopla…	03010(Ribosome)	K02866	NA
0	ENSG00000229314	ORM1	6.55828	3.10672	1.07793	0.735	0.452	6.78751e-35	2.92304e-30	orosomucoid 1 [Source:HGNC Symbol;Acc:HGNC:8498]	GO:0002576(platelet degranulation);GO:0002682(regulation of immune system process);GO:0005515(protein binding);GO:0005576(extracellular region);GO:0005615(extracellular space);GO:0006953(acute-phase response);GO:0006954(inflammatory response);GO:0031093(platelet alpha granule lumen);GO:0032715(negative regulation of interleukin-6 production);GO:0032720(negative regulation of tumor necrosis factor…	NA	K17308	NA
0	ENSG00000108518	PFN1	23.572	17.8313	0.40266	0.913	0.932	9.27553e-35	3.99451e-30	profilin 1 [Source:HGNC Symbol;Acc:HGNC:8881]	GO:0000774(adenyl-nucleotide exchange factor activity);GO:0001843(neural tube closure);GO:0003723(RNA binding);GO:0003779(actin binding);GO:0003785(actin monomer binding);GO:0005515(protein binding);GO:0005546(phosphatidylinositol-4,5-bisphosphate binding);GO:0005634(nucleus);GO:0005737(cytoplasm);GO:0005829(cytosol);GO:0005856(cytoskeleton);GO:0005925(focal adhesion);GO:0005938(cell cortex);GO:0…	04015(Rap1 signaling pathway);04810(Regulation of actin cytoskeleton);05131(Shigellosis);05132(Salmonella infection)	K05759	NA
0	ENSG00000133112	TPT1	60.1424	47.9293	0.327476	0.959	0.983	2.74529e-34	1.18226e-29	tumor protein, translationally-controlled 1 [Source:HGNC Symbol;Acc:HGNC:12022]	GO:0000922(spindle pole);GO:0003723(RNA binding);GO:0005509(calcium ion binding);GO:0005515(protein binding);GO:0005615(extracellular space);GO:0005634(nucleus);GO:0005737(cytoplasm);GO:0005771(multivesicular body);GO:0005829(cytosol);GO:0005881(cytoplasmic microtubule);GO:0006816(calcium ion transport);GO:0006874(cellular calcium ion homeostasis);GO:0009615(response to virus);GO:0042981(regulati…	NA	NA	NA
0	ENSG00000134419	RPS15A	23.1443	16.7869	0.463321	0.948	0.907	2.91993e-34	1.25747e-29	ribosomal protein S15a [Source:HGNC Symbol;Acc:HGNC:10389]	GO:0000184(nuclear-transcribed mRNA catabolic process, nonsense-mediated decay);GO:0003723(RNA binding);GO:0003735(structural constituent of ribosome);GO:0005515(protein binding);GO:0005654(nucleoplasm);GO:0005737(cytoplasm);GO:0005829(cytosol);GO:0005840(ribosome);GO:0006412(translation);GO:0006413(translational initiation);GO:0006614(SRP-dependent cotranslational protein targeting to membrane);…	03010(Ribosome)	K02957	NA
0	ENSG00000197756	RPL37A	26.5002	19.3481	0.453809	0.959	0.923	3.74637e-34	1.61337e-29	ribosomal protein L37a [Source:HGNC Symbol;Acc:HGNC:10348]	GO:0000184(nuclear-transcribed mRNA catabolic process, nonsense-mediated decay);GO:0003723(RNA binding);GO:0003735(structural constituent of ribosome);GO:0005515(protein binding);GO:0005622(intracellular);GO:0005634(nucleus);GO:0005829(cytosol);GO:0005840(ribosome);GO:0005925(focal adhesion);GO:0006412(translation);GO:0006413(translational initiation);GO:0006614(SRP-dependent cotranslational prot…	03010(Ribosome)	K02921	NA
0	ENSG00000105640	RPL18A	22.0987	17.0159	0.377079	0.918	0.916	4.16616e-34	1.79416e-29	ribosomal protein L18a [Source:HGNC Symbol;Acc:HGNC:10311]	GO:0000184(nuclear-transcribed mRNA catabolic process, nonsense-mediated decay);GO:0002181(cytoplasmic translation);GO:0003723(RNA binding);GO:0003735(structural constituent of ribosome);GO:0005515(protein binding);GO:0005829(cytosol);GO:0005840(ribosome);GO:0006412(translation);GO:0006413(translational initiation);GO:0006614(SRP-dependent cotranslational protein targeting to membrane);GO:0014069…	03010(Ribosome)	K02882	NA
0	ENSG00000117118	SDHB	3.57581	2.29544	0.639502	0.658	0.612	4.6236e-34	1.99115e-29	succinate dehydrogenase complex iron sulfur subunit B [Source:HGNC Symbol;Acc:HGNC:10681]	GO:0005515(protein binding);GO:0005654(nucleoplasm);GO:0005739(mitochondrion);GO:0005743(mitochondrial inner membrane);GO:0005749(mitochondrial respiratory chain complex II, succinate dehydrogenase complex (ubiquinone));GO:0005886(plasma membrane);GO:0006099(tricarboxylic acid cycle);GO:0006105(succinate metabolic process);GO:0008177(succinate dehydrogenase (ubiquinone) activity);GO:0009055(elect…	00020(Citrate cycle (TCA cycle));00190(Oxidative phosphorylation);04714(Thermogenesis);04932(Non-alcoholic fatty liver disease (NAFLD));05010(Alzheimer disease);05012(Parkinson disease);05016(Huntington disease)	NA	NA
0	ENSG00000131174	COX7B	9.44567	5.88246	0.683234	0.836	0.788	8.19298e-34	3.5283e-29	cytochrome c oxidase subunit 7B [Source:HGNC Symbol;Acc:HGNC:2291]	GO:0004129(cytochrome-c oxidase activity);GO:0005739(mitochondrion);GO:0005743(mitochondrial inner membrane);GO:0005746(mitochondrial respirasome);GO:0006123(mitochondrial electron transport, cytochrome c to oxygen);GO:0007417(central nervous system development);GO:0016020(membrane);GO:0016021(integral component of membrane);GO:0022900(electron transport chain);GO:0045277(respiratory chain comple…	00190(Oxidative phosphorylation);04260(Cardiac muscle contraction);04714(Thermogenesis);04932(Non-alcoholic fatty liver disease (NAFLD));05010(Alzheimer disease);05012(Parkinson disease);05016(Huntington disease)	NA	NA
0	ENSG00000188846	RPL14	15.3512	11.7631	0.384078	0.861	0.872	1.31388e-33	5.65823e-29	ribosomal protein L14 [Source:HGNC Symbol;Acc:HGNC:10305]	GO:0000184(nuclear-transcribed mRNA catabolic process, nonsense-mediated decay);GO:0003723(RNA binding);GO:0003735(structural constituent of ribosome);GO:0005515(protein binding);GO:0005622(intracellular);GO:0005829(cytosol);GO:0005840(ribosome);GO:0006364(rRNA processing);GO:0006412(translation);GO:0006413(translational initiation);GO:0006614(SRP-dependent cotranslational protein targeting to me…	03010(Ribosome)	NA	NA
0	ENSG00000167468	GPX4	8.31693	5.54351	0.58525	0.82	0.761	1.50502e-33	6.48135e-29	glutathione peroxidase 4 [Source:HGNC Symbol;Acc:HGNC:4556]	GO:0004601(peroxidase activity);GO:0004602(glutathione peroxidase activity);GO:0005515(protein binding);GO:0005634(nucleus);GO:0005635(nuclear envelope);GO:0005654(nucleoplasm);GO:0005737(cytoplasm);GO:0005739(mitochondrion);GO:0005829(cytosol);GO:0006325(chromatin organization);GO:0006644(phospholipid metabolic process);GO:0006749(glutathione metabolic process);GO:0006979(response to oxidative s…	00480(Glutathione metabolism);04216(Ferroptosis)	K05361	EC:1.11.1.12
0	ENSG00000213741	RPS29	20.4816	14.857	0.463181	0.91	0.914	1.63939e-33	7.06003e-29	ribosomal protein S29 [Source:HGNC Symbol;Acc:HGNC:10419]	GO:0000184(nuclear-transcribed mRNA catabolic process, nonsense-mediated decay);GO:0002181(cytoplasmic translation);GO:0003723(RNA binding);GO:0003735(structural constituent of ribosome);GO:0005622(intracellular);GO:0005654(nucleoplasm);GO:0005737(cytoplasm);GO:0005783(endoplasmic reticulum);GO:0005791(rough endoplasmic reticulum);GO:0005829(cytosol);GO:0005840(ribosome);GO:0005925(focal adhesion…	03010(Ribosome)	K02980	NA
0	ENSG00000111775	COX6A1	11.6006	8.35746	0.473057	0.866	0.829	1.65927e-33	7.14564e-29	cytochrome c oxidase subunit 6A1 [Source:HGNC Symbol;Acc:HGNC:2277]	GO:0004129(cytochrome-c oxidase activity);GO:0005739(mitochondrion);GO:0005743(mitochondrial inner membrane);GO:0005751(mitochondrial respiratory chain complex IV);GO:0006091(generation of precursor metabolites and energy);GO:0006123(mitochondrial electron transport, cytochrome c to oxygen);GO:0009060(aerobic respiration);GO:0016020(membrane);GO:0016021(integral component of membrane);GO:0022900(…	00190(Oxidative phosphorylation);04260(Cardiac muscle contraction);04714(Thermogenesis);04932(Non-alcoholic fatty liver disease (NAFLD));05010(Alzheimer disease);05012(Parkinson disease);05016(Huntington disease)	K02266	NA
0	ENSG00000177600	RPLP2	22.0376	17.2421	0.354032	0.937	0.938	3.57503e-33	1.53959e-28	ribosomal protein lateral stalk subunit P2 [Source:HGNC Symbol;Acc:HGNC:10377]	GO:0000184(nuclear-transcribed mRNA catabolic process, nonsense-mediated decay);GO:0003735(structural constituent of ribosome);GO:0005515(protein binding);GO:0005622(intracellular);GO:0005829(cytosol);GO:0005840(ribosome);GO:0005925(focal adhesion);GO:0006412(translation);GO:0006413(translational initiation);GO:0006414(translational elongation);GO:0006614(SRP-dependent cotranslational protein tar…	03010(Ribosome)	K02943	NA
0	ENSG00000116288	PARK7	7.35941	5.31829	0.468627	0.792	0.77	5.41077e-33	2.33015e-28	Parkinsonism associated deglycase [Source:HGNC Symbol;Acc:HGNC:16369]	GO:0000785(chromatin);GO:0001933(negative regulation of protein phosphorylation);GO:0001963(synaptic transmission, dopaminergic);GO:0002866(positive regulation of acute inflammatory response to antigenic stimulus);GO:0003713(transcription coactivator activity);GO:0003723(RNA binding);GO:0003729(mRNA binding);GO:0005102(signaling receptor binding);GO:0005507(copper ion binding);GO:0005515(protein …	05012(Parkinson disease)	K05687	EC:3.5.1.124
0	ENSG00000166794	PPIB	9.41961	5.3534	0.815212	0.85	0.735	5.56e-33	2.39441e-28	peptidylprolyl isomerase B [Source:HGNC Symbol;Acc:HGNC:9255]	GO:0000413(protein peptidyl-prolyl isomerization);GO:0003723(RNA binding);GO:0003755(peptidyl-prolyl cis-trans isomerase activity);GO:0005515(protein binding);GO:0005518(collagen binding);GO:0005634(nucleus);GO:0005783(endoplasmic reticulum);GO:0005788(endoplasmic reticulum lumen);GO:0005790(smooth endoplasmic reticulum);GO:0005925(focal adhesion);GO:0006457(protein folding);GO:0016018(cyclospori…	NA	NA	NA
0	ENSG00000099624	ATP5F1D	7.58188	5.30269	0.51583	0.79	0.773	6.52952e-33	2.81194e-28	ATP synthase F1 subunit delta [Source:HGNC Symbol;Acc:HGNC:837]	GO:0000275(mitochondrial proton-transporting ATP synthase complex, catalytic core F(1));GO:0005215(transporter activity);GO:0005524(ATP binding);GO:0005739(mitochondrion);GO:0005743(mitochondrial inner membrane);GO:0005753(mitochondrial proton-transporting ATP synthase complex);GO:0005759(mitochondrial matrix);GO:0006119(oxidative phosphorylation);GO:0006754(ATP biosynthetic process);GO:0006811(i…	00190(Oxidative phosphorylation);04714(Thermogenesis);05010(Alzheimer disease);05012(Parkinson disease);05016(Huntington disease)	NA	NA
0	ENSG00000111640	GAPDH	45.2126	31.8944	0.503421	0.975	0.958	7.32959e-33	3.15649e-28	glyceraldehyde-3-phosphate dehydrogenase [Source:HGNC Symbol;Acc:HGNC:4141]	GO:0000166(nucleotide binding);GO:0000226(microtubule cytoskeleton organization);GO:0004365(glyceraldehyde-3-phosphate dehydrogenase (NAD+) (phosphorylating) activity);GO:0005515(protein binding);GO:0005634(nucleus);GO:0005737(cytoplasm);GO:0005811(lipid droplet);GO:0005829(cytosol);GO:0005856(cytoskeleton);GO:0005886(plasma membrane);GO:0006006(glucose metabolic process);GO:0006094(gluconeogenes…	00010(Glycolysis / Gluconeogenesis);04066(HIF-1 signaling pathway);05010(Alzheimer disease)	NA	NA
0	ENSG00000130255	RPL36	21.9827	16.7935	0.388464	0.934	0.924	7.44745e-33	3.20725e-28	ribosomal protein L36 [Source:HGNC Symbol;Acc:HGNC:13631]	GO:0000184(nuclear-transcribed mRNA catabolic process, nonsense-mediated decay);GO:0002181(cytoplasmic translation);GO:0003723(RNA binding);GO:0003735(structural constituent of ribosome);GO:0005622(intracellular);GO:0005730(nucleolus);GO:0005737(cytoplasm);GO:0005829(cytosol);GO:0005840(ribosome);GO:0006412(translation);GO:0006413(translational initiation);GO:0006614(SRP-dependent cotranslational…	03010(Ribosome)	K02920	NA
0	ENSG00000124299	PEPD	4.8562	2.69616	0.848922	0.699	0.571	7.82162e-33	3.36838e-28	peptidase D [Source:HGNC Symbol;Acc:HGNC:8840]	GO:0004177(aminopeptidase activity);GO:0004181(metallocarboxypeptidase activity);GO:0005515(protein binding);GO:0005634(nucleus);GO:0005654(nucleoplasm);GO:0006508(proteolysis);GO:0006520(cellular amino acid metabolic process);GO:0008233(peptidase activity);GO:0008237(metallopeptidase activity);GO:0016787(hydrolase activity);GO:0016805(dipeptidase activity);GO:0030145(manganese ion binding);GO:00…	NA	K14213	EC:3.4.13.9
0	ENSG00000054148	PHPT1	6.23154	4.32088	0.528265	0.74	0.741	1.48443e-32	6.3927e-28	phosphohistidine phosphatase 1 [Source:HGNC Symbol;Acc:HGNC:30033]	GO:0004721(phosphoprotein phosphatase activity);GO:0005515(protein binding);GO:0005737(cytoplasm);GO:0005829(cytosol);GO:0006470(protein dephosphorylation);GO:0016787(hydrolase activity);GO:0019855(calcium channel inhibitor activity);GO:0035774(positive regulation of insulin secretion involved in cellular response to glucose stimulus);GO:0035971(peptidyl-histidine dephosphorylation);GO:0044325(io…	NA	K01112	EC:3.9.1.3
0	ENSG00000166913	YWHAB	14.5308	11.8935	0.288934	0.869	0.909	1.555e-32	6.69659e-28	tyrosine 3-monooxygenase/tryptophan 5-monooxygenase activation protein beta [Source:HGNC Symbol;Acc:HGNC:12849]	GO:0000165(MAPK cascade);GO:0005515(protein binding);GO:0005634(nucleus);GO:0005737(cytoplasm);GO:0005739(mitochondrion);GO:0005773(vacuole);GO:0005774(vacuolar membrane);GO:0005829(cytosol);GO:0005925(focal adhesion);GO:0006605(protein targeting);GO:0008022(protein C-terminus binding);GO:0016020(membrane);GO:0016032(viral process);GO:0017053(transcriptional repressor complex);GO:0019899(enzyme b…	04110(Cell cycle);04114(Oocyte meiosis);04151(PI3K-Akt signaling pathway);04390(Hippo signaling pathway);05160(Hepatitis C);05161(Hepatitis B);05203(Viral carcinogenesis)	K16197	NA
0		RBIS	6.25899	3.99142	0.649027	0.779	0.711	1.6169e-32	6.96319e-28	NA	NA	NA	NA	NA
0	ENSG00000136942	RPL35	20.6293	14.2136	0.537427	0.926	0.924	3.00391e-32	1.29363e-27	ribosomal protein L35 [Source:HGNC Symbol;Acc:HGNC:10344]	GO:0000184(nuclear-transcribed mRNA catabolic process, nonsense-mediated decay);GO:0000463(maturation of LSU-rRNA from tricistronic rRNA transcript (SSU-rRNA, 5.8S rRNA, LSU-rRNA));GO:0003723(RNA binding);GO:0003729(mRNA binding);GO:0003735(structural constituent of ribosome);GO:0005622(intracellular);GO:0005730(nucleolus);GO:0005829(cytosol);GO:0005840(ribosome);GO:0006412(translation);GO:000641…	03010(Ribosome)	K02918	NA
0	ENSG00000099795	NDUFB7	6.09798	3.86079	0.659435	0.77	0.736	4.17277e-32	1.797e-27	NADH:ubiquinone oxidoreductase subunit B7 [Source:HGNC Symbol;Acc:HGNC:7702]	GO:0003954(NADH dehydrogenase activity);GO:0005739(mitochondrion);GO:0005743(mitochondrial inner membrane);GO:0005747(mitochondrial respiratory chain complex I);GO:0005758(mitochondrial intermembrane space);GO:0006120(mitochondrial electron transport, NADH to ubiquinone);GO:0008137(NADH dehydrogenase (ubiquinone) activity);GO:0016020(membrane);GO:0032981(mitochondrial respiratory chain complex I …	00190(Oxidative phosphorylation);04714(Thermogenesis);04723(Retrograde endocannabinoid signaling);04932(Non-alcoholic fatty liver disease (NAFLD));05010(Alzheimer disease);05012(Parkinson disease);05016(Huntington disease)	K03963	NA
0	ENSG00000140319	SRP14	11.3012	7.6773	0.557801	0.88	0.829	4.61323e-32	1.98669e-27	signal recognition particle 14 [Source:HGNC Symbol;Acc:HGNC:11299]	GO:0003723(RNA binding);GO:0005515(protein binding);GO:0005576(extracellular region);GO:0005634(nucleus);GO:0005737(cytoplasm);GO:0005786(signal recognition particle, endoplasmic reticulum targeting);GO:0005829(cytosol);GO:0006613(cotranslational protein targeting to membrane);GO:0006614(SRP-dependent cotranslational protein targeting to membrane);GO:0008312(7S RNA binding);GO:0030942(endoplasmic…	03060(Protein export)	K03104	NA
0	ENSG00000138207	RBP4	6.61955	3.1785	1.05839	0.74	0.431	5.64971e-32	2.43305e-27	retinol binding protein 4 [Source:HGNC Symbol;Acc:HGNC:9922]	GO:0001523(retinoid metabolic process);GO:0001654(eye development);GO:0005501(retinoid binding);GO:0005515(protein binding);GO:0005576(extracellular region);GO:0005615(extracellular space);GO:0005829(cytosol);GO:0006094(gluconeogenesis);GO:0007507(heart development);GO:0007601(visual perception);GO:0016918(retinal binding);GO:0019841(retinol binding);GO:0030277(maintenance of gastrointestinal epi…	NA	NA	NA
0	ENSG00000138385	SSB	4.95466	3.3749	0.55394	0.727	0.68	1.26233e-31	5.43623e-27	Sjogren syndrome antigen B [Source:HGNC Symbol;Acc:HGNC:11316]	GO:0000049(tRNA binding);GO:0000784(nuclear chromosome, telomeric region);GO:0001682(tRNA 5'-leader removal);GO:0003676(nucleic acid binding);GO:0003723(RNA binding);GO:0003729(mRNA binding);GO:0005515(protein binding);GO:0005634(nucleus);GO:0005737(cytoplasm);GO:0006396(RNA processing);GO:0006400(tRNA modification);GO:0006409(tRNA export from nucleus);GO:0008033(tRNA processing);GO:0008266(poly(…	05322(Systemic lupus erythematosus)	K11090	NA
0	ENSG00000065518	NDUFB4	6.4429	4.32045	0.576528	0.77	0.753	2.05815e-31	8.86343e-27	NADH:ubiquinone oxidoreductase subunit B4 [Source:HGNC Symbol;Acc:HGNC:7699]	GO:0005739(mitochondrion);GO:0005743(mitochondrial inner membrane);GO:0005747(mitochondrial respiratory chain complex I);GO:0006120(mitochondrial electron transport, NADH to ubiquinone);GO:0006979(response to oxidative stress);GO:0008137(NADH dehydrogenase (ubiquinone) activity);GO:0016020(membrane);GO:0016021(integral component of membrane);GO:0031965(nuclear membrane);GO:0032981(mitochondrial r…	00190(Oxidative phosphorylation);04714(Thermogenesis);04723(Retrograde endocannabinoid signaling);04932(Non-alcoholic fatty liver disease (NAFLD));05010(Alzheimer disease);05012(Parkinson disease);05016(Huntington disease)	K03960	NA
0	ENSG00000242372	EIF6	6.14173	4.83876	0.344008	0.73	0.741	2.55604e-31	1.10076e-26	eukaryotic translation initiation factor 6 [Source:HGNC Symbol;Acc:HGNC:6159]	GO:0000054(ribosomal subunit export from nucleus);GO:0003743(translation initiation factor activity);GO:0005515(protein binding);GO:0005634(nucleus);GO:0005638(lamin filament);GO:0005654(nucleoplasm);GO:0005730(nucleolus);GO:0005737(cytoplasm);GO:0005829(cytosol);GO:0005882(intermediate filament);GO:0006110(regulation of glycolytic process);GO:0006412(translation);GO:0006413(translational initiat…	03008(Ribosome biogenesis in eukaryotes)	K03264	NA
0	ENSG00000166441	RPL27A	12.7611	9.24306	0.465309	0.842	0.852	3.42444e-31	1.47473e-26	ribosomal protein L27a [Source:HGNC Symbol;Acc:HGNC:10329]	GO:0000184(nuclear-transcribed mRNA catabolic process, nonsense-mediated decay);GO:0003723(RNA binding);GO:0003735(structural constituent of ribosome);GO:0005515(protein binding);GO:0005622(intracellular);GO:0005783(endoplasmic reticulum);GO:0005829(cytosol);GO:0005840(ribosome);GO:0006412(translation);GO:0006413(translational initiation);GO:0006614(SRP-dependent cotranslational protein targeting…	03010(Ribosome)	K02900	NA
0	ENSG00000228278	ORM2	3.6373	1.86817	0.96124	0.642	0.419	4.48204e-31	1.93019e-26	orosomucoid 2 [Source:HGNC Symbol;Acc:HGNC:8499]	GO:0002576(platelet degranulation);GO:0002682(regulation of immune system process);GO:0005576(extracellular region);GO:0005615(extracellular space);GO:0006953(acute-phase response);GO:0031093(platelet alpha granule lumen);GO:0035578(azurophil granule lumen);GO:0035580(specific granule lumen);GO:0043312(neutrophil degranulation);GO:0050716(positive regulation of interleukin-1 secretion);GO:0050718…	NA	K17308	NA
0	ENSG00000277791	PSMB3	6.48944	4.91567	0.400706	0.76	0.757	4.84418e-31	2.08615e-26	proteasome subunit beta 3 [Source:HGNC Symbol;Acc:HGNC:9540]	GO:0000165(MAPK cascade);GO:0000209(protein polyubiquitination);GO:0000502(proteasome complex);GO:0002223(stimulatory C-type lectin receptor signaling pathway);GO:0002479(antigen processing and presentation of exogenous peptide antigen via MHC class I, TAP-dependent);GO:0004175(endopeptidase activity);GO:0004298(threonine-type endopeptidase activity);GO:0005515(protein binding);GO:0005634(nucleus…	03050(Proteasome)	NA	NA
0	ENSG00000137210	TMEM14B	3.46489	2.32801	0.573711	0.683	0.629	8.82492e-31	3.80045e-26	transmembrane protein 14B [Source:HGNC Symbol;Acc:HGNC:21384]	GO:0005515(protein binding);GO:0007275(multicellular organism development);GO:0007399(nervous system development);GO:0016020(membrane);GO:0016021(integral component of membrane);GO:0021987(cerebral cortex development);GO:0061351(neural precursor cell proliferation);GO:2000045(regulation of G1/S transition of mitotic cell cycle)	NA	NA	NA
0	ENSG00000005022	SLC25A5	10.604	7.47254	0.504935	0.806	0.793	9.00804e-31	3.87931e-26	solute carrier family 25 member 5 [Source:HGNC Symbol;Acc:HGNC:10991]	GO:0003723(RNA binding);GO:0005471(ATP:ADP antiporter activity);GO:0005515(protein binding);GO:0005634(nucleus);GO:0005739(mitochondrion);GO:0005743(mitochondrial inner membrane);GO:0005887(integral component of plasma membrane);GO:0007059(chromosome segregation);GO:0008284(positive regulation of cell population proliferation);GO:0015207(adenine transmembrane transporter activity);GO:0015853(aden…	04020(Calcium signaling pathway);04022(cGMP-PKG signaling pathway);04217(Necroptosis);04218(Cellular senescence);05012(Parkinson disease);05016(Huntington disease);05166(Human T-cell leukemia virus 1 infection)	NA	NA
0	ENSG00000109475	RPL34	19.1365	15.4002	0.313378	0.888	0.908	1.5181e-30	6.53769e-26	ribosomal protein L34 [Source:HGNC Symbol;Acc:HGNC:10340]	GO:0000184(nuclear-transcribed mRNA catabolic process, nonsense-mediated decay);GO:0003723(RNA binding);GO:0003735(structural constituent of ribosome);GO:0005622(intracellular);GO:0005737(cytoplasm);GO:0005783(endoplasmic reticulum);GO:0005829(cytosol);GO:0005840(ribosome);GO:0006412(translation);GO:0006413(translational initiation);GO:0006614(SRP-dependent cotranslational protein targeting to me…	03010(Ribosome)	K02915	NA
0	ENSG00000108107	RPL28	30.163	25.0343	0.268874	0.975	0.951	1.5933e-30	6.86155e-26	ribosomal protein L28 [Source:HGNC Symbol;Acc:HGNC:10330]	GO:0000184(nuclear-transcribed mRNA catabolic process, nonsense-mediated decay);GO:0003723(RNA binding);GO:0003735(structural constituent of ribosome);GO:0005515(protein binding);GO:0005622(intracellular);GO:0005829(cytosol);GO:0005840(ribosome);GO:0006412(translation);GO:0006413(translational initiation);GO:0006614(SRP-dependent cotranslational protein targeting to membrane);GO:0016020(membrane)…	03010(Ribosome)	K02903	NA
0	ENSG00000110492	MDK	16.2275	9.99977	0.698472	0.833	0.761	1.80718e-30	7.78262e-26	midkine [Source:HGNC Symbol;Acc:HGNC:6972]	GO:0001662(behavioral fear response);GO:0005576(extracellular region);GO:0005737(cytoplasm);GO:0007165(signal transduction);GO:0007219(Notch signaling pathway);GO:0007275(multicellular organism development);GO:0007399(nervous system development);GO:0007614(short-term memory);GO:0008083(growth factor activity);GO:0008201(heparin binding);GO:0009611(response to wounding);GO:0009725(response to horm…	NA	K06828	NA
0	ENSG00000204628	RACK1	13.6765	9.57639	0.514147	0.893	0.856	2.30056e-30	9.90735e-26	receptor for activated C kinase 1 [Source:HGNC Symbol;Acc:HGNC:4399]	GO:0001891(phagocytic cup);GO:0001934(positive regulation of protein phosphorylation);GO:0003723(RNA binding);GO:0005080(protein kinase C binding);GO:0005102(signaling receptor binding);GO:0005515(protein binding);GO:0005634(nucleus);GO:0005654(nucleoplasm);GO:0005737(cytoplasm);GO:0005739(mitochondrion);GO:0005829(cytosol);GO:0005840(ribosome);GO:0005886(plasma membrane);GO:0006412(translation);…	05162(Measles)	K14753	NA
0	ENSG00000123179	EBPL	2.9753	1.71958	0.790974	0.648	0.514	2.87052e-30	1.23619e-25	EBP like [Source:HGNC Symbol;Acc:HGNC:18061]	GO:0005783(endoplasmic reticulum);GO:0005789(endoplasmic reticulum membrane);GO:0016020(membrane);GO:0016021(integral component of membrane);GO:0016125(sterol metabolic process);GO:0047750(cholestenol delta-isomerase activity)	NA	NA	NA
0		ATP5MK	7.21276	4.63568	0.63777	0.806	0.751	3.08891e-30	1.33024e-25	NA	NA	NA	NA	NA
0	ENSG00000127884	ECHS1	3.57871	2.54282	0.493014	0.697	0.623	1.31407e-29	5.65903e-25	enoyl-CoA hydratase, short chain 1 [Source:HGNC Symbol;Acc:HGNC:3151]	GO:0003824(catalytic activity);GO:0004300(enoyl-CoA hydratase activity);GO:0005515(protein binding);GO:0005739(mitochondrion);GO:0005759(mitochondrial matrix);GO:0006629(lipid metabolic process);GO:0006631(fatty acid metabolic process);GO:0006635(fatty acid beta-oxidation);GO:0016829(lyase activity)	00062(Fatty acid elongation);00071(Fatty acid degradation);00280(Valine, leucine and isoleucine degradation);00310(Lysine degradation);00380(Tryptophan metabolism);00410(beta-Alanine metabolism);00640(Propanoate metabolism);00650(Butanoate metabolism)	K07511	EC:4.2.1.17
0	ENSG00000173660	UQCRH	7.86474	5.42122	0.536781	0.847	0.774	1.45377e-29	6.26065e-25	ubiquinol-cytochrome c reductase hinge protein [Source:HGNC Symbol;Acc:HGNC:12590]	GO:0005515(protein binding);GO:0005739(mitochondrion);GO:0005743(mitochondrial inner membrane);GO:0005746(mitochondrial respirasome);GO:0005750(mitochondrial respiratory chain complex III);GO:0006119(oxidative phosphorylation);GO:0006122(mitochondrial electron transport, ubiquinol to cytochrome c);GO:0008121(ubiquinol-cytochrome-c reductase activity);GO:0009060(aerobic respiration);GO:0016020(mem…	00190(Oxidative phosphorylation);04260(Cardiac muscle contraction);04714(Thermogenesis);04932(Non-alcoholic fatty liver disease (NAFLD));05010(Alzheimer disease);05012(Parkinson disease);05016(Huntington disease)	K00416	NA
0	ENSG00000105372	RPS19	35.4356	27.361	0.373078	0.956	0.961	2.18142e-29	9.39429e-25	ribosomal protein S19 [Source:HGNC Symbol;Acc:HGNC:10402]	GO:0000028(ribosomal small subunit assembly);GO:0000184(nuclear-transcribed mRNA catabolic process, nonsense-mediated decay);GO:0000462(maturation of SSU-rRNA from tricistronic rRNA transcript (SSU-rRNA, 5.8S rRNA, LSU-rRNA));GO:0002548(monocyte chemotaxis);GO:0003723(RNA binding);GO:0003735(structural constituent of ribosome);GO:0005515(protein binding);GO:0005622(intracellular);GO:0005634(nucle…	03010(Ribosome)	K02966	NA
0	ENSG00000132963	POMP	7.24965	5.6687	0.354893	0.776	0.788	3.54639e-29	1.52725e-24	proteasome maturation protein [Source:HGNC Symbol;Acc:HGNC:20330]	GO:0005515(protein binding);GO:0005634(nucleus);GO:0005737(cytoplasm);GO:0005783(endoplasmic reticulum);GO:0005829(cytosol);GO:0016020(membrane);GO:0016607(nuclear speck);GO:0031090(organelle membrane);GO:0043231(intracellular membrane-bounded organelle);GO:0043248(proteasome assembly)	03050(Proteasome)	K11599	NA
0	ENSG00000173812	EIF1	28.9897	23.0249	0.332344	0.948	0.957	4.20794e-29	1.81215e-24	eukaryotic translation initiation factor 1 [Source:HGNC Symbol;Acc:HGNC:3249]	GO:0003723(RNA binding);GO:0003743(translation initiation factor activity);GO:0005515(protein binding);GO:0005634(nucleus);GO:0005737(cytoplasm);GO:0006412(translation);GO:0006413(translational initiation);GO:0006446(regulation of translational initiation);GO:0008135(translation factor activity, RNA binding);GO:0009048(dosage compensation by inactivation of X chromosome);GO:0016282(eukaryotic 43S…	03013(RNA transport)	K03113	NA
0	ENSG00000108561	C1QBP	5.03526	3.52575	0.514135	0.699	0.671	5.32186e-29	2.29186e-24	complement C1q binding protein [Source:HGNC Symbol;Acc:HGNC:1243]	GO:0000122(negative regulation of transcription by RNA polymerase II);GO:0001849(complement component C1q binding);GO:0002250(adaptive immune response);GO:0002376(immune system process);GO:0003714(transcription corepressor activity);GO:0003729(mRNA binding);GO:0005080(protein kinase C binding);GO:0005515(protein binding);GO:0005540(hyaluronic acid binding);GO:0005576(extracellular region);GO:0005…	NA	NA	NA
0	ENSG00000132432	SEC61G	6.76294	5.01482	0.431453	0.798	0.761	9.68943e-29	4.17275e-24	Sec61 translocon gamma subunit [Source:HGNC Symbol;Acc:HGNC:18277]	GO:0005515(protein binding);GO:0005623(cell);GO:0005783(endoplasmic reticulum);GO:0005789(endoplasmic reticulum membrane);GO:0005829(cytosol);GO:0006605(protein targeting);GO:0006886(intracellular protein transport);GO:0008565(protein transporter activity);GO:0015031(protein transport);GO:0015450(P-P-bond-hydrolysis-driven protein transmembrane transporter activity);GO:0016020(membrane);GO:001602…	03060(Protein export);04141(Protein processing in endoplasmic reticulum);04145(Phagosome);05110(Vibrio cholerae infection)	K07342	NA
0	ENSG00000137154	RPS6	19.9046	16.2569	0.292052	0.915	0.912	1.00762e-28	4.33932e-24	ribosomal protein S6 [Source:HGNC Symbol;Acc:HGNC:10429]	GO:0000082(G1/S transition of mitotic cell cycle);GO:0000184(nuclear-transcribed mRNA catabolic process, nonsense-mediated decay);GO:0000278(mitotic cell cycle);GO:0001890(placenta development);GO:0002309(T cell proliferation involved in immune response);GO:0003723(RNA binding);GO:0003735(structural constituent of ribosome);GO:0005515(protein binding);GO:0005622(intracellular);GO:0005634(nucleus)…	01521(EGFR tyrosine kinase inhibitor resistance);03010(Ribosome);04066(HIF-1 signaling pathway);04150(mTOR signaling pathway);04151(PI3K-Akt signaling pathway);04371(Apelin signaling pathway);04714(Thermogenesis);04910(Insulin signaling pathway);05205(Proteoglycans in cancer)	K02991	NA
0	ENSG00000142534	RPS11	19.9058	14.1958	0.487727	0.904	0.907	1.46157e-28	6.29425e-24	ribosomal protein S11 [Source:HGNC Symbol;Acc:HGNC:10384]	GO:0000184(nuclear-transcribed mRNA catabolic process, nonsense-mediated decay);GO:0003723(RNA binding);GO:0003735(structural constituent of ribosome);GO:0005515(protein binding);GO:0005622(intracellular);GO:0005654(nucleoplasm);GO:0005730(nucleolus);GO:0005737(cytoplasm);GO:0005829(cytosol);GO:0005840(ribosome);GO:0005925(focal adhesion);GO:0006412(translation);GO:0006413(translational initiatio…	03010(Ribosome)	K02949	NA
0	ENSG00000129562	DAD1	6.04877	3.72594	0.699037	0.779	0.702	1.86391e-28	8.02693e-24	defender against cell death 1 [Source:HGNC Symbol;Acc:HGNC:2664]	GO:0001824(blastocyst development);GO:0004576(oligosaccharyl transferase activity);GO:0004579(dolichyl-diphosphooligosaccharide-protein glycotransferase activity);GO:0005783(endoplasmic reticulum);GO:0005789(endoplasmic reticulum membrane);GO:0006486(protein glycosylation);GO:0006487(protein N-linked glycosylation);GO:0006915(apoptotic process);GO:0007584(response to nutrient);GO:0008250(oligosac…	00510(N-Glycan biosynthesis);04141(Protein processing in endoplasmic reticulum)	NA	NA
0	ENSG00000186395	KRT10	5.56748	3.90798	0.5106	0.721	0.713	2.50977e-28	1.08083e-23	keratin 10 [Source:HGNC Symbol;Acc:HGNC:6413]	GO:0001533(cornified envelope);GO:0005198(structural molecule activity);GO:0005515(protein binding);GO:0005576(extracellular region);GO:0005615(extracellular space);GO:0005634(nucleus);GO:0005737(cytoplasm);GO:0005829(cytosol);GO:0005882(intermediate filament);GO:0016020(membrane);GO:0018149(peptide cross-linking);GO:0030216(keratinocyte differentiation);GO:0030280(structural constituent of epide…	04915(Estrogen signaling pathway);05150(Staphylococcus aureus infection)	K07604	NA
0	ENSG00000151366	NDUFC2	4.88472	3.25551	0.585392	0.74	0.673	3.11245e-28	1.34038e-23	NADH:ubiquinone oxidoreductase subunit C2 [Source:HGNC Symbol;Acc:HGNC:7706]	GO:0005737(cytoplasm);GO:0005739(mitochondrion);GO:0005743(mitochondrial inner membrane);GO:0005747(mitochondrial respiratory chain complex I);GO:0005886(plasma membrane);GO:0006120(mitochondrial electron transport, NADH to ubiquinone);GO:0008137(NADH dehydrogenase (ubiquinone) activity);GO:0016020(membrane);GO:0016021(integral component of membrane);GO:0032981(mitochondrial respiratory chain com…	00190(Oxidative phosphorylation);04714(Thermogenesis);04723(Retrograde endocannabinoid signaling);04932(Non-alcoholic fatty liver disease (NAFLD));05010(Alzheimer disease);05012(Parkinson disease);05016(Huntington disease)	K03968	NA
0		ATP5MJ	7.12251	5.02672	0.502769	0.79	0.773	3.66467e-28	1.57819e-23	NA	NA	NA	NA	NA
0	ENSG00000125971	DYNLRB1	4.91624	3.352	0.552533	0.727	0.694	5.63946e-28	2.42863e-23	dynein light chain roadblock-type 1 [Source:HGNC Symbol;Acc:HGNC:15468]	GO:0003774(motor activity);GO:0003777(microtubule motor activity);GO:0005515(protein binding);GO:0005737(cytoplasm);GO:0005813(centrosome);GO:0005856(cytoskeleton);GO:0005868(cytoplasmic dynein complex);GO:0005874(microtubule);GO:0005929(cilium);GO:0007018(microtubule-based movement);GO:0007632(visual behavior);GO:0009416(response to light stimulus);GO:0016020(membrane);GO:0030286(dynein complex)…	NA	K10419	NA
0	ENSG00000241685	ARPC1A	5.17564	3.57785	0.532642	0.743	0.676	8.21202e-28	3.5365e-23	actin related protein 2/3 complex subunit 1A [Source:HGNC Symbol;Acc:HGNC:703]	GO:0003779(actin binding);GO:0005515(protein binding);GO:0005634(nucleus);GO:0005737(cytoplasm);GO:0005829(cytosol);GO:0005856(cytoskeleton);GO:0005885(Arp2/3 protein complex);GO:0015629(actin cytoskeleton);GO:0030036(actin cytoskeleton organization);GO:0030833(regulation of actin filament polymerization);GO:0034314(Arp2/3 complex-mediated actin nucleation);GO:0035861(site of double-strand break)…	04144(Endocytosis);04666(Fc gamma R-mediated phagocytosis);04810(Regulation of actin cytoskeleton);05100(Bacterial invasion of epithelial cells);05130(Pathogenic Escherichia coli infection);05131(Shigellosis);05132(Salmonella infection)	K05757	NA
0	ENSG00000108774	RAB5C	3.80054	2.66212	0.513625	0.702	0.649	2.05789e-27	8.86228e-23	RAB5C, member RAS oncogene family [Source:HGNC Symbol;Acc:HGNC:9785]	GO:0000166(nucleotide binding);GO:0003924(GTPase activity);GO:0005515(protein binding);GO:0005525(GTP binding);GO:0005765(lysosomal membrane);GO:0005768(endosome);GO:0005769(early endosome);GO:0005811(lipid droplet);GO:0005886(plasma membrane);GO:0006886(intracellular protein transport);GO:0015031(protein transport);GO:0016020(membrane);GO:0019003(GDP binding);GO:0030100(regulation of endocytosis…	04014(Ras signaling pathway);04144(Endocytosis);04145(Phagosome);04962(Vasopressin-regulated water reabsorption);05146(Amoebiasis);05152(Tuberculosis)	K07889	NA
0	ENSG00000125356	NDUFA1	6.87363	4.66579	0.558949	0.792	0.747	2.12836e-27	9.1658e-23	NADH:ubiquinone oxidoreductase subunit A1 [Source:HGNC Symbol;Acc:HGNC:7683]	GO:0005739(mitochondrion);GO:0005743(mitochondrial inner membrane);GO:0005747(mitochondrial respiratory chain complex I);GO:0005829(cytosol);GO:0006120(mitochondrial electron transport, NADH to ubiquinone);GO:0008137(NADH dehydrogenase (ubiquinone) activity);GO:0016020(membrane);GO:0016021(integral component of membrane);GO:0031966(mitochondrial membrane);GO:0032981(mitochondrial respiratory chai…	00190(Oxidative phosphorylation);04714(Thermogenesis);04723(Retrograde endocannabinoid signaling);04932(Non-alcoholic fatty liver disease (NAFLD));05010(Alzheimer disease);05012(Parkinson disease);05016(Huntington disease)	K03945	NA
0	ENSG00000254999	BRK1	5.54562	3.83648	0.531565	0.762	0.737	4.05134e-27	1.74471e-22	BRICK1, SCAR/WAVE actin nucleating complex subunit [Source:HGNC Symbol;Acc:HGNC:23057]	GO:0001701(in utero embryonic development);GO:0005515(protein binding);GO:0005737(cytoplasm);GO:0005829(cytosol);GO:0005856(cytoskeleton);GO:0007015(actin filament organization);GO:0008064(regulation of actin polymerization or depolymerization);GO:0008284(positive regulation of cell population proliferation);GO:0010592(positive regulation of lamellipodium assembly);GO:0016601(Rac protein signal t…	04810(Regulation of actin cytoskeleton)	K05752	NA
0	ENSG00000182154	MRPL41	4.21362	2.89372	0.542135	0.716	0.653	4.56682e-27	1.9667e-22	mitochondrial ribosomal protein L41 [Source:HGNC Symbol;Acc:HGNC:14492]	GO:0003723(RNA binding);GO:0003735(structural constituent of ribosome);GO:0005515(protein binding);GO:0005739(mitochondrion);GO:0005743(mitochondrial inner membrane);GO:0005762(mitochondrial large ribosomal subunit);GO:0005840(ribosome);GO:0006412(translation);GO:0006915(apoptotic process);GO:0007049(cell cycle);GO:0070125(mitochondrial translational elongation);GO:0070126(mitochondrial translati…	NA	K17422	NA
0	ENSG00000142937	RPS8	26.3344	20.9786	0.32803	0.915	0.912	5.91843e-27	2.54877e-22	ribosomal protein S8 [Source:HGNC Symbol;Acc:HGNC:10441]	GO:0000184(nuclear-transcribed mRNA catabolic process, nonsense-mediated decay);GO:0000462(maturation of SSU-rRNA from tricistronic rRNA transcript (SSU-rRNA, 5.8S rRNA, LSU-rRNA));GO:0003723(RNA binding);GO:0003735(structural constituent of ribosome);GO:0005515(protein binding);GO:0005622(intracellular);GO:0005634(nucleus);GO:0005654(nucleoplasm);GO:0005737(cytoplasm);GO:0005783(endoplasmic reti…	03010(Ribosome)	K02995	NA
0	ENSG00000111669	TPI1	9.01199	7.00569	0.363318	0.833	0.834	9.40201e-27	4.04898e-22	triosephosphate isomerase 1 [Source:HGNC Symbol;Acc:HGNC:12009]	GO:0003824(catalytic activity);GO:0004807(triose-phosphate isomerase activity);GO:0005515(protein binding);GO:0005615(extracellular space);GO:0005634(nucleus);GO:0005737(cytoplasm);GO:0005829(cytosol);GO:0006006(glucose metabolic process);GO:0006094(gluconeogenesis);GO:0006096(glycolytic process);GO:0007275(multicellular organism development);GO:0008929(methylglyoxal synthase activity);GO:0016829…	00010(Glycolysis / Gluconeogenesis);00051(Fructose and mannose metabolism);00562(Inositol phosphate metabolism)	K01803	EC:5.3.1.1
0	ENSG00000169100	SLC25A6	6.61809	5.16469	0.357733	0.762	0.781	1.05014e-26	4.52243e-22	solute carrier family 25 member 6 [Source:HGNC Symbol;Acc:HGNC:10992]	GO:0005471(ATP:ADP antiporter activity);GO:0005515(protein binding);GO:0005634(nucleus);GO:0005739(mitochondrion);GO:0005743(mitochondrial inner membrane);GO:0005744(TIM23 mitochondrial import inner membrane translocase complex);GO:0006626(protein targeting to mitochondrion);GO:0006915(apoptotic process);GO:0015866(ADP transport);GO:0015867(ATP transport);GO:0016020(membrane);GO:0016021(integral …	04020(Calcium signaling pathway);04022(cGMP-PKG signaling pathway);04217(Necroptosis);04218(Cellular senescence);05012(Parkinson disease);05016(Huntington disease);05164(Influenza A);05166(Human T-cell leukemia virus 1 infection)	NA	NA
0	ENSG00000171858	RPS21	27.2374	20.784	0.390117	0.954	0.94	1.14554e-26	4.93328e-22	ribosomal protein S21 [Source:HGNC Symbol;Acc:HGNC:10409]	GO:0000184(nuclear-transcribed mRNA catabolic process, nonsense-mediated decay);GO:0000447(endonucleolytic cleavage in ITS1 to separate SSU-rRNA from 5.8S rRNA and LSU-rRNA from tricistronic rRNA transcript (SSU-rRNA, 5.8S rRNA, LSU-rRNA));GO:0000461(endonucleolytic cleavage to generate mature 3'-end of SSU-rRNA from (SSU-rRNA, 5.8S rRNA, LSU-rRNA));GO:0002181(cytoplasmic translation);GO:0003723(…	03010(Ribosome)	K02971	NA
0	ENSG00000132507	EIF5A	7.03048	5.06425	0.473273	0.784	0.759	1.49051e-26	6.41887e-22	eukaryotic translation initiation factor 5A [Source:HGNC Symbol;Acc:HGNC:3300]	GO:0003723(RNA binding);GO:0003746(translation elongation factor activity);GO:0005515(protein binding);GO:0005634(nucleus);GO:0005642(annulate lamellae);GO:0005643(nuclear pore);GO:0005737(cytoplasm);GO:0005783(endoplasmic reticulum);GO:0005789(endoplasmic reticulum membrane);GO:0005829(cytosol);GO:0006406(mRNA export from nucleus);GO:0006412(translation);GO:0006414(translational elongation);GO:0…	NA	K03263	NA
0	ENSG00000137288	UQCC2	4.73811	3.714	0.351339	0.702	0.678	1.53835e-26	6.62492e-22	ubiquinol-cytochrome c reductase complex assembly factor 2 [Source:HGNC Symbol;Acc:HGNC:21237]	GO:0002082(regulation of oxidative phosphorylation);GO:0005515(protein binding);GO:0005739(mitochondrion);GO:0005743(mitochondrial inner membrane);GO:0005758(mitochondrial intermembrane space);GO:0005759(mitochondrial matrix);GO:0016020(membrane);GO:0016604(nuclear body);GO:0034551(mitochondrial respiratory chain complex III assembly);GO:0042645(mitochondrial nucleoid);GO:0050796(regulation of in…	NA	K17682	NA
0	ENSG00000170889	RPS9	18.3969	14.0217	0.391804	0.929	0.914	1.5729e-26	6.77369e-22	ribosomal protein S9 [Source:HGNC Symbol;Acc:HGNC:10442]	GO:0000184(nuclear-transcribed mRNA catabolic process, nonsense-mediated decay);GO:0003723(RNA binding);GO:0003735(structural constituent of ribosome);GO:0005515(protein binding);GO:0005622(intracellular);GO:0005634(nucleus);GO:0005654(nucleoplasm);GO:0005730(nucleolus);GO:0005737(cytoplasm);GO:0005829(cytosol);GO:0005840(ribosome);GO:0005925(focal adhesion);GO:0006364(rRNA processing);GO:0006412…	03010(Ribosome)	K02997	NA
0	ENSG00000136810	TXN	10.6177	8.39529	0.338822	0.844	0.832	1.73398e-26	7.46741e-22	thioredoxin [Source:HGNC Symbol;Acc:HGNC:12435]	GO:0000122(negative regulation of transcription by RNA polymerase II);GO:0003723(RNA binding);GO:0004791(thioredoxin-disulfide reductase activity);GO:0005515(protein binding);GO:0005576(extracellular region);GO:0005634(nucleus);GO:0005654(nucleoplasm);GO:0005737(cytoplasm);GO:0005829(cytosol);GO:0006662(glycerol ether metabolic process);GO:0007165(signal transduction);GO:0007267(cell-cell signali…	04621(NOD-like receptor signaling pathway);05418(Fluid shear stress and atherosclerosis)	NA	NA
0	ENSG00000118181	RPS25	10.3659	7.63743	0.440682	0.842	0.827	2.8892e-26	1.24423e-21	ribosomal protein S25 [Source:HGNC Symbol;Acc:HGNC:10413]	GO:0000184(nuclear-transcribed mRNA catabolic process, nonsense-mediated decay);GO:0003723(RNA binding);GO:0005515(protein binding);GO:0005634(nucleus);GO:0005654(nucleoplasm);GO:0005730(nucleolus);GO:0005829(cytosol);GO:0005840(ribosome);GO:0006412(translation);GO:0006413(translational initiation);GO:0006614(SRP-dependent cotranslational protein targeting to membrane);GO:0014069(postsynaptic den…	03010(Ribosome)	K02975	NA
0	ENSG00000155368	DBI	9.69747	6.17645	0.650831	0.831	0.787	3.39086e-26	1.46027e-21	diazepam binding inhibitor, acyl-CoA binding protein [Source:HGNC Symbol;Acc:HGNC:2690]	GO:0000062(fatty-acyl-CoA binding);GO:0005783(endoplasmic reticulum);GO:0005788(endoplasmic reticulum lumen);GO:0005794(Golgi apparatus);GO:0006637(acyl-CoA metabolic process);GO:0008289(lipid binding);GO:0030156(benzodiazepine receptor binding);GO:0036042(long-chain fatty acyl-CoA binding);GO:0036151(phosphatidylcholine acyl-chain remodeling);GO:0046983(protein dimerization activity);GO:0070062(…	03320(PPAR signaling pathway)	NA	NA
0	ENSG00000100316	RPL3	18.6631	14.4401	0.3701	0.907	0.899	5.0338e-26	2.1678e-21	ribosomal protein L3 [Source:HGNC Symbol;Acc:HGNC:10332]	GO:0000027(ribosomal large subunit assembly);GO:0000184(nuclear-transcribed mRNA catabolic process, nonsense-mediated decay);GO:0003723(RNA binding);GO:0003735(structural constituent of ribosome);GO:0005515(protein binding);GO:0005622(intracellular);GO:0005634(nucleus);GO:0005730(nucleolus);GO:0005737(cytoplasm);GO:0005829(cytosol);GO:0005840(ribosome);GO:0005925(focal adhesion);GO:0006412(transl…	03010(Ribosome)	K02925	NA
0	ENSG00000186010	NDUFA13	3.41554	2.31995	0.558022	0.675	0.619	9.29915e-26	4.00468e-21	NADH:ubiquinone oxidoreductase subunit A13 [Source:HGNC Symbol;Acc:HGNC:17194]	GO:0003954(NADH dehydrogenase activity);GO:0005515(protein binding);GO:0005524(ATP binding);GO:0005634(nucleus);GO:0005654(nucleoplasm);GO:0005737(cytoplasm);GO:0005739(mitochondrion);GO:0005743(mitochondrial inner membrane);GO:0005746(mitochondrial respirasome);GO:0005747(mitochondrial respiratory chain complex I);GO:0006120(mitochondrial electron transport, NADH to ubiquinone);GO:0006915(apopto…	00190(Oxidative phosphorylation);04714(Thermogenesis);04723(Retrograde endocannabinoid signaling);04932(Non-alcoholic fatty liver disease (NAFLD));05010(Alzheimer disease);05012(Parkinson disease);05016(Huntington disease)	K11353	NA
0	ENSG00000114391	RPL24	15.2636	11.6732	0.386895	0.888	0.89	1.08597e-25	4.67673e-21	ribosomal protein L24 [Source:HGNC Symbol;Acc:HGNC:10325]	GO:0000027(ribosomal large subunit assembly);GO:0000184(nuclear-transcribed mRNA catabolic process, nonsense-mediated decay);GO:0002181(cytoplasmic translation);GO:0003723(RNA binding);GO:0003735(structural constituent of ribosome);GO:0005515(protein binding);GO:0005737(cytoplasm);GO:0005783(endoplasmic reticulum);GO:0005829(cytosol);GO:0005840(ribosome);GO:0006412(translation);GO:0006413(transla…	03010(Ribosome)	K02896	NA
0	ENSG00000150459	SAP18	6.48027	4.63299	0.484112	0.77	0.77	1.46428e-25	6.30592e-21	Sin3A associated protein 18 [Source:HGNC Symbol;Acc:HGNC:10530]	GO:0000118(histone deacetylase complex);GO:0000381(regulation of alternative mRNA splicing, via spliceosome);GO:0003714(transcription corepressor activity);GO:0003723(RNA binding);GO:0005515(protein binding);GO:0005634(nucleus);GO:0005654(nucleoplasm);GO:0005737(cytoplasm);GO:0005829(cytosol);GO:0006357(regulation of transcription by RNA polymerase II);GO:0006397(mRNA processing);GO:0008380(RNA s…	03013(RNA transport);03015(mRNA surveillance pathway)	K14324	NA
0	ENSG00000175193	PARL	2.06335	1.34633	0.615964	0.544	0.456	1.58293e-25	6.8169e-21	presenilin associated rhomboid like [Source:HGNC Symbol;Acc:HGNC:18253]	GO:0004175(endopeptidase activity);GO:0004252(serine-type endopeptidase activity);GO:0005515(protein binding);GO:0005634(nucleus);GO:0005739(mitochondrion);GO:0005743(mitochondrial inner membrane);GO:0006508(proteolysis);GO:0006851(mitochondrial calcium ion transmembrane transport);GO:0008233(peptidase activity);GO:0008236(serine-type peptidase activity);GO:0010821(regulation of mitochondrion org…	NA	K09650	EC:3.4.21.105
0	ENSG00000135404	CD63	12.7279	8.28714	0.619049	0.883	0.763	1.90425e-25	8.20063e-21	CD63 molecule [Source:HGNC Symbol;Acc:HGNC:1692]	GO:0002092(positive regulation of receptor internalization);GO:0002576(platelet degranulation);GO:0005515(protein binding);GO:0005576(extracellular region);GO:0005615(extracellular space);GO:0005764(lysosome);GO:0005765(lysosomal membrane);GO:0005768(endosome);GO:0005770(late endosome);GO:0005771(multivesicular body);GO:0005886(plasma membrane);GO:0005887(integral component of plasma membrane);GO…	04142(Lysosome);05205(Proteoglycans in cancer)	NA	NA
0	ENSG00000114771	AADAC	0.518127	0.409357	0.339944	0.052	0.146	3.98715e-25	1.71707e-20	arylacetamide deacetylase [Source:HGNC Symbol;Acc:HGNC:17]	GO:0003824(catalytic activity);GO:0004806(triglyceride lipase activity);GO:0005783(endoplasmic reticulum);GO:0005789(endoplasmic reticulum membrane);GO:0006805(xenobiotic metabolic process);GO:0010898(positive regulation of triglyceride catabolic process);GO:0016020(membrane);GO:0016021(integral component of membrane);GO:0016298(lipase activity);GO:0016787(hydrolase activity);GO:0017171(serine hy…	NA	NA	NA
0	ENSG00000142541	RPL13A	14.5804	10.3765	0.490707	0.874	0.875	4.07856e-25	1.75643e-20	ribosomal protein L13a [Source:HGNC Symbol;Acc:HGNC:10304]	GO:0000184(nuclear-transcribed mRNA catabolic process, nonsense-mediated decay);GO:0003723(RNA binding);GO:0003729(mRNA binding);GO:0003735(structural constituent of ribosome);GO:0005634(nucleus);GO:0005730(nucleolus);GO:0005737(cytoplasm);GO:0005829(cytosol);GO:0005840(ribosome);GO:0005925(focal adhesion);GO:0006412(translation);GO:0006413(translational initiation);GO:0006417(regulation of trans…	03010(Ribosome)	K02872	NA
0	ENSG00000129559	NEDD8	4.79725	3.29986	0.539803	0.762	0.688	4.12862e-25	1.77799e-20	neural precursor cell expressed, developmentally down-regulated 8 [Source:HGNC Symbol;Acc:HGNC:7732]	GO:0005515(protein binding);GO:0005634(nucleus);GO:0005654(nucleoplasm);GO:0005737(cytoplasm);GO:0005829(cytosol);GO:0006357(regulation of transcription by RNA polymerase II);GO:0006464(cellular protein modification process);GO:0006508(proteolysis);GO:0006511(ubiquitin-dependent protein catabolic process);GO:0006879(cellular iron ion homeostasis);GO:0008104(protein localization);GO:0009653(anatom…	NA	K12158	NA
0	ENSG00000205403	CFI	0.381791	0.313289	0.285286	0.063	0.15	5.94997e-25	2.56235e-20	complement factor I [Source:HGNC Symbol;Acc:HGNC:5394]	GO:0002376(immune system process);GO:0004252(serine-type endopeptidase activity);GO:0005044(scavenger receptor activity);GO:0005515(protein binding);GO:0005576(extracellular region);GO:0005615(extracellular space);GO:0006508(proteolysis);GO:0006898(receptor-mediated endocytosis);GO:0006958(complement activation, classical pathway);GO:0008233(peptidase activity);GO:0008236(serine-type peptidase ac…	04610(Complement and coagulation cascades);05150(Staphylococcus aureus infection)	K01333	EC:3.4.21.45
0	ENSG00000171345	KRT19	24.9007	18.336	0.441507	0.913	0.864	6.27982e-25	2.7044e-20	keratin 19 [Source:HGNC Symbol;Acc:HGNC:6436]	GO:0005198(structural molecule activity);GO:0005200(structural constituent of cytoskeleton);GO:0005515(protein binding);GO:0005829(cytosol);GO:0005882(intermediate filament);GO:0005886(plasma membrane);GO:0007219(Notch signaling pathway);GO:0008307(structural constituent of muscle);GO:0016010(dystrophin-associated glycoprotein complex);GO:0016032(viral process);GO:0016327(apicolateral plasma memb…	04915(Estrogen signaling pathway)	K07604	NA
0	ENSG00000111229	ARPC3	8.43227	6.21922	0.439188	0.825	0.794	1.18042e-24	5.08348e-20	actin related protein 2/3 complex subunit 3 [Source:HGNC Symbol;Acc:HGNC:706]	GO:0003779(actin binding);GO:0005200(structural constituent of cytoskeleton);GO:0005515(protein binding);GO:0005634(nucleus);GO:0005737(cytoplasm);GO:0005829(cytosol);GO:0005856(cytoskeleton);GO:0005885(Arp2/3 protein complex);GO:0005925(focal adhesion);GO:0015629(actin cytoskeleton);GO:0016020(membrane);GO:0030027(lamellipodium);GO:0030833(regulation of actin filament polymerization);GO:0031252(…	04144(Endocytosis);04666(Fc gamma R-mediated phagocytosis);04810(Regulation of actin cytoskeleton);05100(Bacterial invasion of epithelial cells);05130(Pathogenic Escherichia coli infection);05131(Shigellosis);05132(Salmonella infection)	K05756	NA
0	ENSG00000115541	HSPE1	10.7902	8.46137	0.350753	0.836	0.826	1.38295e-24	5.95568e-20	heat shock protein family E (Hsp10) member 1 [Source:HGNC Symbol;Acc:HGNC:5269]	GO:0001649(osteoblast differentiation);GO:0003723(RNA binding);GO:0005515(protein binding);GO:0005524(ATP binding);GO:0005737(cytoplasm);GO:0005739(mitochondrion);GO:0005759(mitochondrial matrix);GO:0006457(protein folding);GO:0006919(activation of cysteine-type endopeptidase activity involved in apoptotic process);GO:0006986(response to unfolded protein);GO:0016020(membrane);GO:0046872(metal ion…	NA	K04078	NA
0	ENSG00000173890	GPR160	3.88061	2.50777	0.629879	0.639	0.544	1.45968e-24	6.2861e-20	G protein-coupled receptor 160 [Source:HGNC Symbol;Acc:HGNC:23693]	GO:0004930(G protein-coupled receptor activity);GO:0005886(plasma membrane);GO:0007165(signal transduction);GO:0007186(G protein-coupled receptor signaling pathway);GO:0016020(membrane);GO:0016021(integral component of membrane);GO:0043235(receptor complex)	NA	K08438	NA
0	ENSG00000145494	NDUFS6	6.53978	4.35295	0.587249	0.779	0.747	1.65825e-24	7.14124e-20	NADH:ubiquinone oxidoreductase subunit S6 [Source:HGNC Symbol;Acc:HGNC:7713]	GO:0005739(mitochondrion);GO:0005743(mitochondrial inner membrane);GO:0005747(mitochondrial respiratory chain complex I);GO:0006120(mitochondrial electron transport, NADH to ubiquinone);GO:0006631(fatty acid metabolic process);GO:0006936(muscle contraction);GO:0008137(NADH dehydrogenase (ubiquinone) activity);GO:0009055(electron transfer activity);GO:0010259(multicellular organism aging);GO:00160…	00190(Oxidative phosphorylation);04714(Thermogenesis);04723(Retrograde endocannabinoid signaling);04932(Non-alcoholic fatty liver disease (NAFLD));05010(Alzheimer disease);05012(Parkinson disease);05016(Huntington disease)	K03939	NA
0	ENSG00000105171	POP4	4.1176	3.26413	0.335107	0.683	0.612	2.24856e-24	9.68344e-20	POP4 homolog, ribonuclease P/MRP subunit [Source:HGNC Symbol;Acc:HGNC:30081]	GO:0000171(ribonuclease MRP activity);GO:0000172(ribonuclease MRP complex);GO:0001682(tRNA 5'-leader removal);GO:0003723(RNA binding);GO:0004526(ribonuclease P activity);GO:0004540(ribonuclease activity);GO:0005515(protein binding);GO:0005634(nucleus);GO:0005654(nucleoplasm);GO:0005730(nucleolus);GO:0006364(rRNA processing);GO:0006396(RNA processing);GO:0008033(tRNA processing);GO:0016787(hydrola…	03008(Ribosome biogenesis in eukaryotes);03013(RNA transport)	K03538	EC:3.1.26.5
0	ENSG00000135390	ATP5MC2	7.63489	5.59601	0.44821	0.814	0.786	3.51568e-24	1.51403e-19	ATP synthase membrane subunit c locus 2 [Source:HGNC Symbol;Acc:HGNC:842]	GO:0000276(mitochondrial proton-transporting ATP synthase complex, coupling factor F(o));GO:0005215(transporter activity);GO:0005515(protein binding);GO:0005739(mitochondrion);GO:0005741(mitochondrial outer membrane);GO:0005753(mitochondrial proton-transporting ATP synthase complex);GO:0006754(ATP biosynthetic process);GO:0006811(ion transport);GO:0008289(lipid binding);GO:0015078(proton transmem…	00190(Oxidative phosphorylation);04714(Thermogenesis);05010(Alzheimer disease);05012(Parkinson disease);05016(Huntington disease)	NA	NA
0	ENSG00000183978	COA3	3.36143	2.40314	0.484156	0.658	0.6	4.71661e-24	2.03121e-19	cytochrome c oxidase assembly factor 3 [Source:HGNC Symbol;Acc:HGNC:24990]	GO:0005515(protein binding);GO:0005739(mitochondrion);GO:0005743(mitochondrial inner membrane);GO:0016020(membrane);GO:0016021(integral component of membrane);GO:0031305(integral component of mitochondrial inner membrane);GO:0033617(mitochondrial respiratory chain complex IV assembly);GO:0070131(positive regulation of mitochondrial translation)	04714(Thermogenesis)	K18175	NA
0	ENSG00000233276	GPX1	5.96341	3.78639	0.655315	0.792	0.666	4.83328e-24	2.08145e-19	glutathione peroxidase 1 [Source:HGNC Symbol;Acc:HGNC:4553]	GO:0000302(response to reactive oxygen species);GO:0001659(temperature homeostasis);GO:0001885(endothelial cell development);GO:0002862(negative regulation of inflammatory response to antigenic stimulus);GO:0004601(peroxidase activity);GO:0004602(glutathione peroxidase activity);GO:0005737(cytoplasm);GO:0005739(mitochondrion);GO:0005759(mitochondrial matrix);GO:0005829(cytosol);GO:0006195(purine …	00480(Glutathione metabolism);00590(Arachidonic acid metabolism);04918(Thyroid hormone synthesis);05014(Amyotrophic lateral sclerosis (ALS));05016(Huntington disease)	K00432	EC:1.11.1.9
0	ENSG00000221983	UBA52	12.7211	10.1706	0.322819	0.863	0.876	5.39995e-24	2.32549e-19	ubiquitin A-52 residue ribosomal protein fusion product 1 [Source:HGNC Symbol;Acc:HGNC:12458]	GO:0000122(negative regulation of transcription by RNA polymerase II);GO:0000184(nuclear-transcribed mRNA catabolic process, nonsense-mediated decay);GO:0000187(activation of MAPK activity);GO:0000209(protein polyubiquitination);GO:0000715(nucleotide-excision repair, DNA damage recognition);GO:0000717(nucleotide-excision repair, DNA duplex unwinding);GO:0002755(MyD88-dependent toll-like receptor …	03010(Ribosome)	K02927	NA
0	ENSG00000104870	FCGRT	3.36556	1.94774	0.789046	0.639	0.532	6.99018e-24	3.01032e-19	Fc fragment of IgG receptor and transporter [Source:HGNC Symbol;Acc:HGNC:3621]	GO:0002416(IgG immunoglobulin transcytosis in epithelial cells mediated by FcRn immunoglobulin receptor);GO:0005615(extracellular space);GO:0005886(plasma membrane);GO:0006955(immune response);GO:0009897(external side of plasma membrane);GO:0016020(membrane);GO:0016021(integral component of membrane);GO:0019864(IgG binding);GO:0030881(beta-2-microglobulin binding)	NA	NA	NA
0	ENSG00000242485	MRPL20	3.58235	2.803	0.353934	0.691	0.646	9.78441e-24	4.21366e-19	mitochondrial ribosomal protein L20 [Source:HGNC Symbol;Acc:HGNC:14478]	GO:0000027(ribosomal large subunit assembly);GO:0003723(RNA binding);GO:0003735(structural constituent of ribosome);GO:0005515(protein binding);GO:0005622(intracellular);GO:0005739(mitochondrion);GO:0005743(mitochondrial inner membrane);GO:0005761(mitochondrial ribosome);GO:0005762(mitochondrial large ribosomal subunit);GO:0005840(ribosome);GO:0006412(translation);GO:0019843(rRNA binding);GO:0070…	03010(Ribosome)	K02887	NA
0	ENSG00000141741	MIEN1	3.19808	2.33247	0.455347	0.645	0.629	1.38238e-23	5.95322e-19	migration and invasion enhancer 1 [Source:HGNC Symbol;Acc:HGNC:28230]	GO:0005515(protein binding);GO:0005737(cytoplasm);GO:0005829(cytosol);GO:0005886(plasma membrane);GO:0006915(apoptotic process);GO:0010269(response to selenium ion);GO:0016020(membrane);GO:0030335(positive regulation of cell migration);GO:0031235(intrinsic component of the cytoplasmic side of the plasma membrane);GO:0043066(negative regulation of apoptotic process);GO:0051491(positive regulation …	NA	K07401	NA
0	ENSG00000163468	CCT3	5.6273	4.32022	0.381338	0.746	0.741	1.40622e-23	6.05591e-19	chaperonin containing TCP1 subunit 3 [Source:HGNC Symbol;Acc:HGNC:1616]	GO:0000166(nucleotide binding);GO:0002199(zona pellucida receptor complex);GO:0003723(RNA binding);GO:0005515(protein binding);GO:0005524(ATP binding);GO:0005737(cytoplasm);GO:0005829(cytosol);GO:0005832(chaperonin-containing T-complex);GO:0005856(cytoskeleton);GO:0005874(microtubule);GO:0005886(plasma membrane);GO:0006457(protein folding);GO:0007339(binding of sperm to zona pellucida);GO:0032212…	NA	K09495	NA
0	ENSG00000250479	CHCHD10	3.8703	2.5702	0.590567	0.697	0.604	1.74107e-23	7.49791e-19	coiled-coil-helix-coiled-coil-helix domain containing 10 [Source:HGNC Symbol;Acc:HGNC:15559]	GO:0003674(molecular_function);GO:0005515(protein binding);GO:0005634(nucleus);GO:0005739(mitochondrion);GO:0005758(mitochondrial intermembrane space);GO:0006119(oxidative phosphorylation);GO:0007005(mitochondrion organization);GO:0030322(stabilization of membrane potential);GO:0031930(mitochondria-nucleus signaling pathway);GO:0032984(protein-containing complex disassembly);GO:0034504(protein lo…	NA	K22759	NA
0	ENSG00000188243	COMMD6	4.8261	3.37207	0.517223	0.71	0.717	2.29231e-23	9.87183e-19	COMM domain containing 6 [Source:HGNC Symbol;Acc:HGNC:24015]	GO:0005515(protein binding);GO:0005634(nucleus);GO:0005737(cytoplasm);GO:0032088(negative regulation of NF-kappaB transcription factor activity);GO:0051059(NF-kappaB binding)	NA	K22562	NA
0	ENSG00000136521	NDUFB5	2.96923	2.04444	0.538389	0.642	0.586	3.20011e-23	1.37813e-18	NADH:ubiquinone oxidoreductase subunit B5 [Source:HGNC Symbol;Acc:HGNC:7700]	GO:0005654(nucleoplasm);GO:0005739(mitochondrion);GO:0005743(mitochondrial inner membrane);GO:0005747(mitochondrial respiratory chain complex I);GO:0006120(mitochondrial electron transport, NADH to ubiquinone);GO:0008137(NADH dehydrogenase (ubiquinone) activity);GO:0016020(membrane);GO:0016021(integral component of membrane);GO:0032981(mitochondrial respiratory chain complex I assembly);GO:005511…	00190(Oxidative phosphorylation);04714(Thermogenesis);04723(Retrograde endocannabinoid signaling);04932(Non-alcoholic fatty liver disease (NAFLD));05010(Alzheimer disease);05012(Parkinson disease);05016(Huntington disease)	K03961	NA
0	ENSG00000072506	HSD17B10	2.31129	1.75568	0.396669	0.59	0.569	4.12995e-23	1.77856e-18	hydroxysteroid 17-beta dehydrogenase 10 [Source:HGNC Symbol;Acc:HGNC:4800]	GO:0000049(tRNA binding);GO:0003723(RNA binding);GO:0003857(3-hydroxyacyl-CoA dehydrogenase activity);GO:0005515(protein binding);GO:0005737(cytoplasm);GO:0005739(mitochondrion);GO:0005759(mitochondrial matrix);GO:0005886(plasma membrane);GO:0006629(lipid metabolic process);GO:0007005(mitochondrion organization);GO:0008033(tRNA processing);GO:0008709(cholate 7-alpha-dehydrogenase activity);GO:000…	00280(Valine, leucine and isoleucine degradation);05010(Alzheimer disease)	K08683	1.1.1.178;EC:1.1.1.35
0	ENSG00000163882	POLR2H	3.70132	2.96112	0.321899	0.667	0.657	6.17267e-23	2.65826e-18	RNA polymerase II subunit H [Source:HGNC Symbol;Acc:HGNC:9195]	GO:0000398(mRNA splicing, via spliceosome);GO:0001054(RNA polymerase I activity);GO:0001055(RNA polymerase II activity);GO:0001056(RNA polymerase III activity);GO:0003677(DNA binding);GO:0003697(single-stranded DNA binding);GO:0003899(DNA-directed 5'-3' RNA polymerase activity);GO:0005634(nucleus);GO:0005654(nucleoplasm);GO:0005665(RNA polymerase II, core complex);GO:0005666(RNA polymerase III co…	03020(RNA polymerase);04623(Cytosolic DNA-sensing pathway);05016(Huntington disease)	K03016	NA
0	ENSG00000111057	KRT18	18.9474	13.4154	0.498113	0.913	0.793	6.21336e-23	2.67578e-18	keratin 18 [Source:HGNC Symbol;Acc:HGNC:6430]	GO:0003723(RNA binding);GO:0005198(structural molecule activity);GO:0005515(protein binding);GO:0005634(nucleus);GO:0005730(nucleolus);GO:0005737(cytoplasm);GO:0005815(microtubule organizing center);GO:0005829(cytosol);GO:0005882(intermediate filament);GO:0005913(cell-cell adherens junction);GO:0007049(cell cycle);GO:0009653(anatomical structure morphogenesis);GO:0016032(viral process);GO:0031424…	04915(Estrogen signaling pathway);05130(Pathogenic Escherichia coli infection)	NA	NA
0	ENSG00000117592	PRDX6	4.67462	3.37199	0.471249	0.73	0.686	6.51464e-23	2.80553e-18	peroxiredoxin 6 [Source:HGNC Symbol;Acc:HGNC:16753]	GO:0003824(catalytic activity);GO:0004601(peroxidase activity);GO:0004602(glutathione peroxidase activity);GO:0004623(phospholipase A2 activity);GO:0005515(protein binding);GO:0005576(extracellular region);GO:0005615(extracellular space);GO:0005623(cell);GO:0005634(nucleus);GO:0005737(cytoplasm);GO:0005764(lysosome);GO:0005829(cytosol);GO:0006629(lipid metabolic process);GO:0006979(response to ox…	NA	NA	NA
0	ENSG00000127922	SEM1	5.23722	4.12049	0.345984	0.76	0.761	8.89777e-23	3.83182e-18	SEM1, 26S proteasome complex subunit [Source:HGNC Symbol;Acc:HGNC:10845]	GO:0000165(MAPK cascade);GO:0000209(protein polyubiquitination);GO:0000502(proteasome complex);GO:0000724(double-strand break repair via homologous recombination);GO:0002223(stimulatory C-type lectin receptor signaling pathway);GO:0002479(antigen processing and presentation of exogenous peptide antigen via MHC class I, TAP-dependent);GO:0005515(protein binding);GO:0005654(nucleoplasm);GO:0005829(…	03050(Proteasome);03440(Homologous recombination);05169(Epstein-Barr virus infection)	NA	NA
0	ENSG00000100804	PSMB5	3.91049	3.13393	0.319374	0.691	0.683	9.1336e-23	3.93339e-18	proteasome subunit beta 5 [Source:HGNC Symbol;Acc:HGNC:9542]	GO:0000165(MAPK cascade);GO:0000209(protein polyubiquitination);GO:0000502(proteasome complex);GO:0002223(stimulatory C-type lectin receptor signaling pathway);GO:0002479(antigen processing and presentation of exogenous peptide antigen via MHC class I, TAP-dependent);GO:0004175(endopeptidase activity);GO:0004298(threonine-type endopeptidase activity);GO:0005515(protein binding);GO:0005634(nucleus…	03050(Proteasome)	NA	NA
0	ENSG00000171490	RSL1D1	2.63972	2.07374	0.348148	0.617	0.582	9.38131e-23	4.04006e-18	ribosomal L1 domain containing 1 [Source:HGNC Symbol;Acc:HGNC:24534]	GO:0000470(maturation of LSU-rRNA);GO:0001649(osteoblast differentiation);GO:0003723(RNA binding);GO:0003730(mRNA 3'-UTR binding);GO:0005634(nucleus);GO:0005730(nucleolus);GO:0016020(membrane);GO:0030686(90S preribosome);GO:0032880(regulation of protein localization);GO:0042981(regulation of apoptotic process);GO:0045296(cadherin binding);GO:0048027(mRNA 5'-UTR binding);GO:2000772(regulation of c…	NA	K14775	NA
0	ENSG00000105519	CAPS	1.86752	1.22464	0.608762	0.546	0.376	9.39129e-23	4.04436e-18	calcyphosine [Source:HGNC Symbol;Acc:HGNC:1487]	GO:0005509(calcium ion binding);GO:0005737(cytoplasm);GO:0031982(vesicle);GO:0035556(intracellular signal transduction);GO:0046872(metal ion binding)	NA	NA	NA
0	ENSG00000163634	THOC7	3.51058	2.51829	0.479262	0.675	0.635	1.61978e-22	6.9756e-18	THO complex 7 [Source:HGNC Symbol;Acc:HGNC:29874]	GO:0000346(transcription export complex);GO:0000347(THO complex);GO:0000445(THO complex part of transcription export complex);GO:0000784(nuclear chromosome, telomeric region);GO:0003723(RNA binding);GO:0005515(protein binding);GO:0005634(nucleus);GO:0005654(nucleoplasm);GO:0005737(cytoplasm);GO:0005829(cytosol);GO:0006397(mRNA processing);GO:0006405(RNA export from nucleus);GO:0006406(mRNA export…	03013(RNA transport)	K13176	NA
0	ENSG00000167863	ATP5PD	4.2214	2.95474	0.514687	0.691	0.664	2.50283e-22	1.07784e-17	ATP synthase peripheral stalk subunit d [Source:HGNC Symbol;Acc:HGNC:845]	GO:0000274(mitochondrial proton-transporting ATP synthase, stator stalk);GO:0000276(mitochondrial proton-transporting ATP synthase complex, coupling factor F(o));GO:0005515(protein binding);GO:0005654(nucleoplasm);GO:0005739(mitochondrion);GO:0005743(mitochondrial inner membrane);GO:0005753(mitochondrial proton-transporting ATP synthase complex);GO:0006754(ATP biosynthetic process);GO:0006811(ion…	00190(Oxidative phosphorylation);04714(Thermogenesis);05010(Alzheimer disease);05012(Parkinson disease);05016(Huntington disease)	K02138	NA
0	ENSG00000179914	ITLN1	17.3804	8.50144	1.03168	0.675	0.43	2.67068e-22	1.15013e-17	intelectin 1 [Source:HGNC Symbol;Acc:HGNC:18259]	GO:0001934(positive regulation of protein phosphorylation);GO:0005509(calcium ion binding);GO:0005576(extracellular region);GO:0005886(plasma membrane);GO:0009624(response to nematode);GO:0016020(membrane);GO:0019730(antimicrobial humoral response);GO:0030246(carbohydrate binding);GO:0031225(anchored component of membrane);GO:0031526(brush border membrane);GO:0042802(identical protein binding);GO…	NA	K17527	NA
0	ENSG00000131143	COX4I1	10.9607	7.77059	0.496247	0.877	0.833	2.73327e-22	1.17708e-17	cytochrome c oxidase subunit 4I1 [Source:HGNC Symbol;Acc:HGNC:2265]	GO:0004129(cytochrome-c oxidase activity);GO:0005515(protein binding);GO:0005634(nucleus);GO:0005739(mitochondrion);GO:0005743(mitochondrial inner membrane);GO:0005751(mitochondrial respiratory chain complex IV);GO:0006091(generation of precursor metabolites and energy);GO:0006123(mitochondrial electron transport, cytochrome c to oxygen);GO:0007584(response to nutrient);GO:0016020(membrane);GO:00…	00190(Oxidative phosphorylation);04260(Cardiac muscle contraction);04714(Thermogenesis);04932(Non-alcoholic fatty liver disease (NAFLD));05010(Alzheimer disease);05012(Parkinson disease);05016(Huntington disease)	NA	NA
0	ENSG00000172172	MRPL13	3.04731	2.23818	0.445212	0.656	0.617	2.73489e-22	1.17778e-17	mitochondrial ribosomal protein L13 [Source:HGNC Symbol;Acc:HGNC:14278]	GO:0003723(RNA binding);GO:0003729(mRNA binding);GO:0003735(structural constituent of ribosome);GO:0005515(protein binding);GO:0005739(mitochondrion);GO:0005743(mitochondrial inner membrane);GO:0005761(mitochondrial ribosome);GO:0005762(mitochondrial large ribosomal subunit);GO:0005840(ribosome);GO:0006412(translation);GO:0017148(negative regulation of translation);GO:0070125(mitochondrial transl…	03010(Ribosome)	K02871	NA
0	ENSG00000183011	NAA38	4.16738	2.90119	0.522497	0.702	0.672	2.86307e-22	1.23298e-17	N(alpha)-acetyltransferase 38, NatC auxiliary subunit [Source:HGNC Symbol;Acc:HGNC:28212]	GO:0005515(protein binding);GO:0005634(nucleus);GO:0005737(cytoplasm);GO:0005844(polysome);GO:0031417(NatC complex);GO:0043066(negative regulation of apoptotic process)	NA	K20824	NA
0	ENSG00000198715	GLMP	0.467942	0.375914	0.315928	0.153	0.223	3.52512e-22	1.51809e-17	glycosylated lysosomal membrane protein [Source:HGNC Symbol;Acc:HGNC:29436]	GO:0003700(DNA-binding transcription factor activity);GO:0005634(nucleus);GO:0005764(lysosome);GO:0005765(lysosomal membrane);GO:0005829(cytosol);GO:0016020(membrane);GO:0016021(integral component of membrane);GO:0044212(transcription regulatory region DNA binding);GO:0045944(positive regulation of transcription by RNA polymerase II)	NA	NA	NA
0	ENSG00000065978	YBX1	7.68233	5.72914	0.423225	0.79	0.785	3.55431e-22	1.53066e-17	Y-box binding protein 1 [Source:HGNC Symbol;Acc:HGNC:8014]	GO:0000122(negative regulation of transcription by RNA polymerase II);GO:0000398(mRNA splicing, via spliceosome);GO:0000978(RNA polymerase II proximal promoter sequence-specific DNA binding);GO:0000981(DNA-binding transcription factor activity, RNA polymerase II-specific);GO:0001228(DNA-binding transcription activator activity, RNA polymerase II-specific);GO:0001701(in utero embryonic development…	NA	K09276	NA
0	ENSG00000163382	NAXE	2.07491	1.4822	0.485308	0.596	0.494	3.62611e-22	1.56158e-17	NAD(P)HX epimerase [Source:HGNC Symbol;Acc:HGNC:18453]	GO:0000166(nucleotide binding);GO:0005515(protein binding);GO:0005576(extracellular region);GO:0005615(extracellular space);GO:0005654(nucleoplasm);GO:0005739(mitochondrion);GO:0005759(mitochondrial matrix);GO:0005829(cytosol);GO:0005929(cilium);GO:0016853(isomerase activity);GO:0034356(NAD biosynthesis via nicotinamide riboside salvage pathway);GO:0042803(protein homodimerization activity);GO:00…	NA	K17759	EC:5.1.99.6
0	ENSG00000075415	SLC25A3	8.10112	6.00478	0.432009	0.825	0.809	4.10441e-22	1.76756e-17	solute carrier family 25 member 3 [Source:HGNC Symbol;Acc:HGNC:10989]	GO:0005315(inorganic phosphate transmembrane transporter activity);GO:0005739(mitochondrion);GO:0005743(mitochondrial inner membrane);GO:0005887(integral component of plasma membrane);GO:0015293(symporter activity);GO:0015317(phosphate:proton symporter activity);GO:0016020(membrane);GO:0016021(integral component of membrane);GO:0022857(transmembrane transporter activity);GO:0031305(integral compo…	NA	K15102	NA
0	ENSG00000116649	SRM	2.32098	1.49951	0.630245	0.549	0.452	9.15694e-22	3.94344e-17	spermidine synthase [Source:HGNC Symbol;Acc:HGNC:11296]	GO:0003824(catalytic activity);GO:0004766(spermidine synthase activity);GO:0005515(protein binding);GO:0005829(cytosol);GO:0006595(polyamine metabolic process);GO:0006596(polyamine biosynthetic process);GO:0008295(spermidine biosynthetic process);GO:0016740(transferase activity);GO:0042802(identical protein binding);GO:0042803(protein homodimerization activity);GO:1990830(cellular response to leu…	00270(Cysteine and methionine metabolism);00330(Arginine and proline metabolism);00410(beta-Alanine metabolism);00480(Glutathione metabolism)	K00797	EC:2.5.1.16
0	ENSG00000174886	NDUFA11	3.48312	2.59723	0.423407	0.672	0.657	9.56884e-22	4.12082e-17	NADH:ubiquinone oxidoreductase subunit A11 [Source:HGNC Symbol;Acc:HGNC:20371]	GO:0005739(mitochondrion);GO:0005743(mitochondrial inner membrane);GO:0005747(mitochondrial respiratory chain complex I);GO:0006120(mitochondrial electron transport, NADH to ubiquinone);GO:0016020(membrane);GO:0016021(integral component of membrane);GO:0032981(mitochondrial respiratory chain complex I assembly);GO:0055114(oxidation-reduction process);GO:0070469(respirasome)	00190(Oxidative phosphorylation);04714(Thermogenesis);04723(Retrograde endocannabinoid signaling);04932(Non-alcoholic fatty liver disease (NAFLD));05010(Alzheimer disease);05012(Parkinson disease);05016(Huntington disease)	K03956	NA
0		H3-3A	13.4733	10.4952	0.360374	0.899	0.876	1.36758e-21	5.88948e-17	NA	NA	NA	NA	NA
0	ENSG00000115129	TP53I3	1.68047	0.994179	0.757288	0.423	0.355	1.47533e-21	6.35353e-17	tumor protein p53 inducible protein 3 [Source:HGNC Symbol;Acc:HGNC:19373]	GO:0003960(NADPH:quinone reductase activity);GO:0005829(cytosol);GO:0006739(NADP metabolic process);GO:0016491(oxidoreductase activity);GO:0042803(protein homodimerization activity);GO:0042981(regulation of apoptotic process);GO:0048038(quinone binding);GO:0055114(oxidation-reduction process);GO:0070402(NADPH binding)	04115(p53 signaling pathway)	K10133	EC:1.-.-.-
0	ENSG00000163331	DAPL1	6.87399	2.90932	1.24046	0.544	0.277	1.50883e-21	6.49777e-17	death associated protein like 1 [Source:HGNC Symbol;Acc:HGNC:21490]	GO:0004984(olfactory receptor activity);GO:0006915(apoptotic process);GO:0007165(signal transduction);GO:0007186(G protein-coupled receptor signaling pathway);GO:0010507(negative regulation of autophagy);GO:0016020(membrane);GO:0016021(integral component of membrane);GO:0030154(cell differentiation);GO:0034198(cellular response to amino acid starvation);GO:0050911(detection of chemical stimulus i…	NA	NA	NA
0	ENSG00000143222	UFC1	3.18804	2.31206	0.463494	0.661	0.632	1.75296e-21	7.54911e-17	ubiquitin-fold modifier conjugating enzyme 1 [Source:HGNC Symbol;Acc:HGNC:26941]	GO:0005515(protein binding);GO:0007420(brain development);GO:0034976(response to endoplasmic reticulum stress);GO:0070062(extracellular exosome);GO:0071568(UFM1 transferase activity);GO:0071569(protein ufmylation);GO:1990592(protein K69-linked ufmylation)	NA	K12165	NA
0	ENSG00000196975	ANXA4	11.2462	7.02785	0.678288	0.852	0.761	1.86501e-21	8.03167e-17	annexin A4 [Source:HGNC Symbol;Acc:HGNC:542]	GO:0004859(phospholipase inhibitor activity);GO:0005509(calcium ion binding);GO:0005515(protein binding);GO:0005544(calcium-dependent phospholipid binding);GO:0005634(nucleus);GO:0005737(cytoplasm);GO:0005829(cytosol);GO:0005886(plasma membrane);GO:0006357(regulation of transcription by RNA polymerase II);GO:0007165(signal transduction);GO:0007219(Notch signaling pathway);GO:0008201(heparin bindi…	NA	NA	NA
0	ENSG00000204435	CSNK2B	2.90968	2.3422	0.312996	0.631	0.63	2.0028e-21	8.62506e-17	casein kinase 2 beta [Source:HGNC Symbol;Acc:HGNC:2460]	GO:0000785(chromatin);GO:0003682(chromatin binding);GO:0004674(protein serine/threonine kinase activity);GO:0005102(signaling receptor binding);GO:0005515(protein binding);GO:0005576(extracellular region);GO:0005634(nucleus);GO:0005654(nucleoplasm);GO:0005737(cytoplasm);GO:0005829(cytosol);GO:0005886(plasma membrane);GO:0005929(cilium);GO:0005956(protein kinase CK2 complex);GO:0006457(protein fol…	03008(Ribosome biogenesis in eukaryotes);04064(NF-kappa B signaling pathway);04137(Mitophagy - animal);04310(Wnt signaling pathway);04520(Adherens junction);05162(Measles)	NA	NA
0	ENSG00000164253	WDR41	0.415405	0.338989	0.293279	0.068	0.192	2.02332e-21	8.71341e-17	WD repeat domain 41 [Source:HGNC Symbol;Acc:HGNC:25601]	GO:0005515(protein binding);GO:0005737(cytoplasm);GO:0005765(lysosomal membrane);GO:0006914(autophagy);GO:0010506(regulation of autophagy);GO:0017112(Rab guanyl-nucleotide exchange factor activity);GO:0032045(guanyl-nucleotide exchange factor complex);GO:1990316(Atg1/ULK1 kinase complex)	NA	NA	NA
0	ENSG00000178741	COX5A	6.54949	4.94453	0.405549	0.784	0.764	2.79004e-21	1.20153e-16	cytochrome c oxidase subunit 5A [Source:HGNC Symbol;Acc:HGNC:2267]	GO:0004129(cytochrome-c oxidase activity);GO:0005515(protein binding);GO:0005739(mitochondrion);GO:0005743(mitochondrial inner membrane);GO:0005751(mitochondrial respiratory chain complex IV);GO:0006123(mitochondrial electron transport, cytochrome c to oxygen);GO:0009055(electron transfer activity);GO:0016020(membrane);GO:0022900(electron transport chain);GO:0046872(metal ion binding);GO:1902600(…	00190(Oxidative phosphorylation);04260(Cardiac muscle contraction);04714(Thermogenesis);04932(Non-alcoholic fatty liver disease (NAFLD));05010(Alzheimer disease);05012(Parkinson disease);05016(Huntington disease)	K02264	NA
0	ENSG00000149806	FAU	13.6345	11.3695	0.26209	0.893	0.891	3.20998e-21	1.38238e-16	FAU, ubiquitin like and ribosomal protein S30 fusion [Source:HGNC Symbol;Acc:HGNC:3597]	GO:0000184(nuclear-transcribed mRNA catabolic process, nonsense-mediated decay);GO:0002227(innate immune response in mucosa);GO:0003723(RNA binding);GO:0003735(structural constituent of ribosome);GO:0005515(protein binding);GO:0005575(cellular_component);GO:0005615(extracellular space);GO:0005622(intracellular);GO:0005654(nucleoplasm);GO:0005829(cytosol);GO:0005840(ribosome);GO:0006412(translatio…	03010(Ribosome)	NA	NA
0	ENSG00000168028	RPSA	10.2805	8.31369	0.306354	0.831	0.836	3.53972e-21	1.52438e-16	ribosomal protein SA [Source:HGNC Symbol;Acc:HGNC:6502]	GO:0000028(ribosomal small subunit assembly);GO:0000184(nuclear-transcribed mRNA catabolic process, nonsense-mediated decay);GO:0000447(endonucleolytic cleavage in ITS1 to separate SSU-rRNA from 5.8S rRNA and LSU-rRNA from tricistronic rRNA transcript (SSU-rRNA, 5.8S rRNA, LSU-rRNA));GO:0000461(endonucleolytic cleavage to generate mature 3'-end of SSU-rRNA from (SSU-rRNA, 5.8S rRNA, LSU-rRNA));GO…	03010(Ribosome)	NA	NA
0	ENSG00000160213	CSTB	8.50322	6.60493	0.364467	0.825	0.793	3.8338e-21	1.65102e-16	cystatin B [Source:HGNC Symbol;Acc:HGNC:2482]	GO:0002020(protease binding);GO:0003723(RNA binding);GO:0004866(endopeptidase inhibitor activity);GO:0004869(cysteine-type endopeptidase inhibitor activity);GO:0005576(extracellular region);GO:0005615(extracellular space);GO:0005622(intracellular);GO:0005634(nucleus);GO:0005730(nucleolus);GO:0005737(cytoplasm);GO:0005829(cytosol);GO:0008344(adult locomotory behavior);GO:0010466(negative regulatio…	NA	NA	NA
0	ENSG00000181163	NPM1	8.07194	6.35218	0.345664	0.787	0.792	3.87098e-21	1.66704e-16	nucleophosmin 1 [Source:HGNC Symbol;Acc:HGNC:7910]	GO:0000055(ribosomal large subunit export from nucleus);GO:0000056(ribosomal small subunit export from nucleus);GO:0001047(core promoter binding);GO:0003676(nucleic acid binding);GO:0003682(chromatin binding);GO:0003713(transcription coactivator activity);GO:0003723(RNA binding);GO:0004860(protein kinase inhibitor activity);GO:0005515(protein binding);GO:0005634(nucleus);GO:0005654(nucleoplasm);G…	NA	K11276	NA
0	ENSG00000101084	RAB5IF	4.16846	3.00322	0.473006	0.713	0.64	4.78013e-21	2.05856e-16	RAB5 interacting factor [Source:HGNC Symbol;Acc:HGNC:15870]	GO:0003674(molecular_function);GO:0005575(cellular_component);GO:0008150(biological_process);GO:0016020(membrane);GO:0016021(integral component of membrane)	NA	NA	NA
0	ENSG00000124562	SNRPC	3.24051	2.46125	0.39683	0.653	0.636	5.52153e-21	2.37785e-16	small nuclear ribonucleoprotein polypeptide C [Source:HGNC Symbol;Acc:HGNC:11157]	GO:0000243(commitment complex);GO:0000387(spliceosomal snRNP assembly);GO:0000395(mRNA 5'-splice site recognition);GO:0000398(mRNA splicing, via spliceosome);GO:0003676(nucleic acid binding);GO:0003723(RNA binding);GO:0003727(single-stranded RNA binding);GO:0003729(mRNA binding);GO:0005515(protein binding);GO:0005634(nucleus);GO:0005654(nucleoplasm);GO:0005685(U1 snRNP);GO:0008270(zinc ion bindin…	03040(Spliceosome)	K11095	NA
0	ENSG00000132698	RAB25	3.58955	2.33628	0.619591	0.667	0.563	6.16231e-21	2.6538e-16	RAB25, member RAS oncogene family [Source:HGNC Symbol;Acc:HGNC:18238]	GO:0000166(nucleotide binding);GO:0003382(epithelial cell morphogenesis);GO:0003924(GTPase activity);GO:0005515(protein binding);GO:0005525(GTP binding);GO:0005768(endosome);GO:0005886(plasma membrane);GO:0006886(intracellular protein transport);GO:0006887(exocytosis);GO:0008284(positive regulation of cell population proliferation);GO:0010634(positive regulation of epithelial cell migration);GO:0…	NA	K07906	NA
0	ENSG00000134153	EMC7	0.868075	0.665667	0.383019	0.311	0.374	6.52609e-21	2.81046e-16	ER membrane protein complex subunit 7 [Source:HGNC Symbol;Acc:HGNC:24301]	GO:0008150(biological_process);GO:0016020(membrane);GO:0016021(integral component of membrane);GO:0030246(carbohydrate binding);GO:0072546(ER membrane protein complex)	NA	NA	NA
0	ENSG00000154723	ATP5PF	5.30608	3.50512	0.598183	0.762	0.687	6.78274e-21	2.92099e-16	ATP synthase peripheral stalk subunit F6 [Source:HGNC Symbol;Acc:HGNC:847]	GO:0000276(mitochondrial proton-transporting ATP synthase complex, coupling factor F(o));GO:0005215(transporter activity);GO:0005615(extracellular space);GO:0005739(mitochondrion);GO:0005743(mitochondrial inner membrane);GO:0005753(mitochondrial proton-transporting ATP synthase complex);GO:0006754(ATP biosynthetic process);GO:0006811(ion transport);GO:0009986(cell surface);GO:0010460(positive reg…	00190(Oxidative phosphorylation);04714(Thermogenesis);05010(Alzheimer disease);05012(Parkinson disease);05016(Huntington disease)	NA	NA
0	ENSG00000115944	COX7A2L	3.25778	2.34116	0.476666	0.694	0.624	8.61885e-21	3.71171e-16	cytochrome c oxidase subunit 7A2 like [Source:HGNC Symbol;Acc:HGNC:2289]	GO:0002082(regulation of oxidative phosphorylation);GO:0004129(cytochrome-c oxidase activity);GO:0005730(nucleolus);GO:0005739(mitochondrion);GO:0005743(mitochondrial inner membrane);GO:0005746(mitochondrial respirasome);GO:0006123(mitochondrial electron transport, cytochrome c to oxygen);GO:0009055(electron transfer activity);GO:0016020(membrane);GO:0016021(integral component of membrane);GO:002…	00190(Oxidative phosphorylation);04260(Cardiac muscle contraction);04714(Thermogenesis);04932(Non-alcoholic fatty liver disease (NAFLD));05010(Alzheimer disease);05012(Parkinson disease);05016(Huntington disease)	K02270	NA
0	ENSG00000088986	DYNLL1	11.568	9.29561	0.315514	0.861	0.843	9.95965e-21	4.28912e-16	dynein light chain LC8-type 1 [Source:HGNC Symbol;Acc:HGNC:15476]	GO:0000086(G2/M transition of mitotic cell cycle);GO:0000776(kinetochore);GO:0003774(motor activity);GO:0005515(protein binding);GO:0005634(nucleus);GO:0005737(cytoplasm);GO:0005739(mitochondrion);GO:0005813(centrosome);GO:0005815(microtubule organizing center);GO:0005829(cytosol);GO:0005856(cytoskeleton);GO:0005868(cytoplasmic dynein complex);GO:0005874(microtubule);GO:0005875(microtubule associ…	04962(Vasopressin-regulated water reabsorption)	K10418	NA
0	ENSG00000169738	DCXR	2.98601	2.09633	0.510352	0.645	0.576	1.05168e-20	4.52905e-16	dicarbonyl and L-xylulose reductase [Source:HGNC Symbol;Acc:HGNC:18985]	GO:0004090(carbonyl reductase (NADPH) activity);GO:0005634(nucleus);GO:0005881(cytoplasmic microtubule);GO:0005886(plasma membrane);GO:0005902(microvillus);GO:0005903(brush border);GO:0005975(carbohydrate metabolic process);GO:0005997(xylulose metabolic process);GO:0006006(glucose metabolic process);GO:0006739(NADP metabolic process);GO:0016020(membrane);GO:0016491(oxidoreductase activity);GO:001…	00040(Pentose and glucuronate interconversions)	K03331	EC:1.1.1.10
0	ENSG00000168894	RNF181	3.48722	2.45768	0.504779	0.691	0.624	1.12034e-20	4.82475e-16	ring finger protein 181 [Source:HGNC Symbol;Acc:HGNC:28037]	GO:0004842(ubiquitin-protein transferase activity);GO:0005515(protein binding);GO:0005737(cytoplasm);GO:0016567(protein ubiquitination);GO:0016740(transferase activity);GO:0046872(metal ion binding);GO:0051865(protein autoubiquitination);GO:0061630(ubiquitin protein ligase activity)	NA	K22378	EC:2.3.2.27
0	ENSG00000146425	DYNLT1	4.51844	3.35251	0.430581	0.749	0.711	1.14484e-20	4.93026e-16	dynein light chain Tctex-type 1 [Source:HGNC Symbol;Acc:HGNC:11697]	GO:0000132(establishment of mitotic spindle orientation);GO:0003774(motor activity);GO:0005515(protein binding);GO:0005576(extracellular region);GO:0005737(cytoplasm);GO:0005794(Golgi apparatus);GO:0005819(spindle);GO:0005856(cytoskeleton);GO:0005868(cytoplasmic dynein complex);GO:0005874(microtubule);GO:0005881(cytoplasmic microtubule);GO:0007049(cell cycle);GO:0007399(nervous system development…	NA	K10420	NA
0	ENSG00000089157	RPLP0	12.757	9.41751	0.437876	0.874	0.847	1.52156e-20	6.5526e-16	ribosomal protein lateral stalk subunit P0 [Source:HGNC Symbol;Acc:HGNC:10371]	GO:0000027(ribosomal large subunit assembly);GO:0000184(nuclear-transcribed mRNA catabolic process, nonsense-mediated decay);GO:0002181(cytoplasmic translation);GO:0003723(RNA binding);GO:0003735(structural constituent of ribosome);GO:0005515(protein binding);GO:0005622(intracellular);GO:0005634(nucleus);GO:0005737(cytoplasm);GO:0005783(endoplasmic reticulum);GO:0005829(cytosol);GO:0005840(riboso…	03010(Ribosome)	K02941	NA
0	ENSG00000147804	SLC39A4	1.37949	0.90393	0.609848	0.254	0.328	1.57578e-20	6.78608e-16	solute carrier family 39 member 4 [Source:HGNC Symbol;Acc:HGNC:17129]	GO:0005385(zinc ion transmembrane transporter activity);GO:0005768(endosome);GO:0005886(plasma membrane);GO:0005887(integral component of plasma membrane);GO:0006811(ion transport);GO:0006829(zinc ion transport);GO:0006882(cellular zinc ion homeostasis);GO:0007165(signal transduction);GO:0016020(membrane);GO:0016021(integral component of membrane);GO:0016324(apical plasma membrane);GO:0030001(met…	04978(Mineral absorption)	K14710	NA
0	ENSG00000143158	MPC2	5.18437	3.29911	0.652092	0.738	0.645	1.94311e-20	8.36802e-16	mitochondrial pyruvate carrier 2 [Source:HGNC Symbol;Acc:HGNC:24515]	GO:0005634(nucleus);GO:0005739(mitochondrion);GO:0005743(mitochondrial inner membrane);GO:0006850(mitochondrial pyruvate transmembrane transport);GO:0016020(membrane);GO:0016021(integral component of membrane);GO:0031305(integral component of mitochondrial inner membrane);GO:0035774(positive regulation of insulin secretion involved in cellular response to glucose stimulus);GO:0050833(pyruvate tra…	NA	K22139	NA
0	ENSG00000168653	NDUFS5	5.50666	3.97178	0.471391	0.762	0.715	2.08047e-20	8.95956e-16	NADH:ubiquinone oxidoreductase subunit S5 [Source:HGNC Symbol;Acc:HGNC:7712]	GO:0005739(mitochondrion);GO:0005743(mitochondrial inner membrane);GO:0005747(mitochondrial respiratory chain complex I);GO:0005758(mitochondrial intermembrane space);GO:0006120(mitochondrial electron transport, NADH to ubiquinone);GO:0008137(NADH dehydrogenase (ubiquinone) activity);GO:0016020(membrane);GO:0032981(mitochondrial respiratory chain complex I assembly);GO:0055114(oxidation-reduction…	00190(Oxidative phosphorylation);04714(Thermogenesis);04723(Retrograde endocannabinoid signaling);04932(Non-alcoholic fatty liver disease (NAFLD));05010(Alzheimer disease);05012(Parkinson disease);05016(Huntington disease)	K03938	NA
0	ENSG00000111906	HDDC2	1.60134	1.12707	0.506704	0.5	0.442	2.65233e-20	1.14223e-15	HD domain containing 2 [Source:HGNC Symbol;Acc:HGNC:21078]	GO:0002953(5'-deoxynucleotidase activity);GO:0005515(protein binding);GO:0006226(dUMP biosynthetic process);GO:0010139(pyrimidine deoxyribonucleotide salvage);GO:0016311(dephosphorylation)	NA	K07023	NA
0	ENSG00000151665	PIGF	0.561711	0.454837	0.304476	0.246	0.298	2.71112e-20	1.16754e-15	phosphatidylinositol glycan anchor biosynthesis class F [Source:HGNC Symbol;Acc:HGNC:8962]	GO:0004307(ethanolaminephosphotransferase activity);GO:0005783(endoplasmic reticulum);GO:0005789(endoplasmic reticulum membrane);GO:0006506(GPI anchor biosynthetic process);GO:0016020(membrane);GO:0016021(integral component of membrane);GO:0016254(preassembly of GPI anchor in ER membrane)	00563(Glycosylphosphatidylinositol (GPI)-anchor biosynthesis)	K05287	EC:2.7.-.-
0	ENSG00000120675	DNAJC15	3.22655	2.274	0.50476	0.623	0.615	2.77858e-20	1.1966e-15	DnaJ heat shock protein family (Hsp40) member C15 [Source:HGNC Symbol;Acc:HGNC:20325]	GO:0001405(PAM complex, Tim23 associated import motor);GO:0001671(ATPase activator activity);GO:0005515(protein binding);GO:0005739(mitochondrion);GO:0005743(mitochondrial inner membrane);GO:0008565(protein transporter activity);GO:0009267(cellular response to starvation);GO:0015031(protein transport);GO:0016020(membrane);GO:0016021(integral component of membrane);GO:0019216(regulation of lipid m…	NA	K09535	NA
0	ENSG00000173436	MICOS10	3.78615	2.63524	0.522796	0.694	0.647	3.45447e-20	1.48767e-15	mitochondrial contact site and cristae organizing system subunit 10 [Source:HGNC Symbol;Acc:HGNC:32068]	GO:0003674(molecular_function);GO:0005515(protein binding);GO:0005739(mitochondrion);GO:0005743(mitochondrial inner membrane);GO:0008150(biological_process);GO:0016020(membrane);GO:0016021(integral component of membrane);GO:0061617(MICOS complex)	NA	K17784	NA
0	ENSG00000196260	SFTA2	4.8861	2.83325	0.786227	0.669	0.521	4.36929e-20	1.88163e-15	surfactant associated 2 [Source:HGNC Symbol;Acc:HGNC:18386]	GO:0005576(extracellular region);GO:0005794(Golgi apparatus);GO:0030133(transport vesicle);GO:0031410(cytoplasmic vesicle)	NA	NA	NA
0	ENSG00000147381	MAGEA4	3.79689	2.60939	0.541105	0.642	0.424	5.11796e-20	2.20405e-15	MAGE family member A4 [Source:HGNC Symbol;Acc:HGNC:6802]	GO:0003674(molecular_function);GO:0005515(protein binding);GO:0005575(cellular_component);GO:0008150(biological_process)	NA	NA	NA
0	ENSG00000110955	ATP5F1B	5.35835	3.84034	0.480553	0.738	0.712	6.02164e-20	2.59322e-15	ATP synthase F1 subunit beta [Source:HGNC Symbol;Acc:HGNC:830]	GO:0000166(nucleotide binding);GO:0001525(angiogenesis);GO:0001649(osteoblast differentiation);GO:0005215(transporter activity);GO:0005515(protein binding);GO:0005524(ATP binding);GO:0005634(nucleus);GO:0005739(mitochondrion);GO:0005743(mitochondrial inner membrane);GO:0005753(mitochondrial proton-transporting ATP synthase complex);GO:0005754(mitochondrial proton-transporting ATP synthase, cataly…	00190(Oxidative phosphorylation);04714(Thermogenesis);05010(Alzheimer disease);05012(Parkinson disease);05016(Huntington disease)	NA	NA
0	ENSG00000241343	RPL36A	2.96856	2.28	0.38073	0.653	0.617	7.5033e-20	3.23129e-15	ribosomal protein L36a [Source:HGNC Symbol;Acc:HGNC:10359]	GO:0000184(nuclear-transcribed mRNA catabolic process, nonsense-mediated decay);GO:0002181(cytoplasmic translation);GO:0003723(RNA binding);GO:0003735(structural constituent of ribosome);GO:0005515(protein binding);GO:0005622(intracellular);GO:0005737(cytoplasm);GO:0005783(endoplasmic reticulum);GO:0005829(cytosol);GO:0005840(ribosome);GO:0005886(plasma membrane);GO:0006412(translation);GO:000641…	03010(Ribosome)	K02929	NA
0	ENSG00000244038	DDOST	2.2796	1.55492	0.551941	0.538	0.538	8.77626e-20	3.7795e-15	dolichyl-diphosphooligosaccharide--protein glycosyltransferase non-catalytic subunit [Source:HGNC Symbol;Acc:HGNC:2728]	GO:0004576(oligosaccharyl transferase activity);GO:0004579(dolichyl-diphosphooligosaccharide-protein glycotransferase activity);GO:0005515(protein binding);GO:0005783(endoplasmic reticulum);GO:0005789(endoplasmic reticulum membrane);GO:0005886(plasma membrane);GO:0006486(protein glycosylation);GO:0006487(protein N-linked glycosylation);GO:0008250(oligosaccharyltransferase complex);GO:0016020(memb…	00510(N-Glycan biosynthesis);04141(Protein processing in endoplasmic reticulum)	NA	NA
0	ENSG00000093010	COMT	3.22633	2.2265	0.535113	0.667	0.551	9.50587e-20	4.0937e-15	catechol-O-methyltransferase [Source:HGNC Symbol;Acc:HGNC:2228]	GO:0000287(magnesium ion binding);GO:0005515(protein binding);GO:0005737(cytoplasm);GO:0005829(cytosol);GO:0005886(plasma membrane);GO:0006584(catecholamine metabolic process);GO:0007565(female pregnancy);GO:0007612(learning);GO:0007614(short-term memory);GO:0008168(methyltransferase activity);GO:0008171(O-methyltransferase activity);GO:0008210(estrogen metabolic process);GO:0014070(response to o…	00140(Steroid hormone biosynthesis);00350(Tyrosine metabolism);04728(Dopaminergic synapse)	K00545	EC:2.1.1.6
0	ENSG00000171222	SCAND1	3.44446	2.3847	0.53047	0.672	0.629	9.72494e-20	4.18804e-15	SCAN domain containing 1 [Source:HGNC Symbol;Acc:HGNC:10566]	GO:0003677(DNA binding);GO:0003700(DNA-binding transcription factor activity);GO:0003713(transcription coactivator activity);GO:0005515(protein binding);GO:0005634(nucleus);GO:0006355(regulation of transcription, DNA-templated);GO:0042802(identical protein binding);GO:1903508(positive regulation of nucleic acid-templated transcription)	NA	NA	NA
0	ENSG00000165389	SPTSSA	2.41526	1.51167	0.676036	0.527	0.491	1.21722e-19	5.24195e-15	serine palmitoyltransferase small subunit A [Source:HGNC Symbol;Acc:HGNC:20361]	GO:0004758(serine C-palmitoyltransferase activity);GO:0005515(protein binding);GO:0005783(endoplasmic reticulum);GO:0005789(endoplasmic reticulum membrane);GO:0006629(lipid metabolic process);GO:0006665(sphingolipid metabolic process);GO:0008104(protein localization);GO:0016020(membrane);GO:0016021(integral component of membrane);GO:0017059(serine C-palmitoyltransferase complex);GO:0030148(sphing…	NA	NA	NA
0	ENSG00000184076	UQCR10	6.96754	4.92536	0.500421	0.776	0.76	1.39939e-19	6.02646e-15	ubiquinol-cytochrome c reductase, complex III subunit X [Source:HGNC Symbol;Acc:HGNC:30863]	GO:0005739(mitochondrion);GO:0005743(mitochondrial inner membrane);GO:0005750(mitochondrial respiratory chain complex III);GO:0006122(mitochondrial electron transport, ubiquinol to cytochrome c);GO:0008121(ubiquinol-cytochrome-c reductase activity);GO:0009060(aerobic respiration);GO:0016020(membrane);GO:0034551(mitochondrial respiratory chain complex III assembly);GO:0055114(oxidation-reduction p…	00190(Oxidative phosphorylation);04260(Cardiac muscle contraction);04714(Thermogenesis);04932(Non-alcoholic fatty liver disease (NAFLD));05010(Alzheimer disease);05012(Parkinson disease);05016(Huntington disease)	K00419	NA
0	ENSG00000100865	CINP	0.482712	0.397479	0.280284	0.213	0.264	1.56078e-19	6.72152e-15	cyclin dependent kinase 2 interacting protein [Source:HGNC Symbol;Acc:HGNC:23789]	GO:0005515(protein binding);GO:0005634(nucleus);GO:0006260(DNA replication);GO:0006281(DNA repair);GO:0006974(cellular response to DNA damage stimulus);GO:0007049(cell cycle);GO:0016301(kinase activity);GO:0016310(phosphorylation);GO:0051301(cell division)	NA	NA	NA
0	ENSG00000147684	NDUFB9	5.39581	4.077	0.40433	0.738	0.716	3.4334e-19	1.47859e-14	NADH:ubiquinone oxidoreductase subunit B9 [Source:HGNC Symbol;Acc:HGNC:7704]	GO:0005515(protein binding);GO:0005739(mitochondrion);GO:0005743(mitochondrial inner membrane);GO:0005747(mitochondrial respiratory chain complex I);GO:0006120(mitochondrial electron transport, NADH to ubiquinone);GO:0007605(sensory perception of sound);GO:0008137(NADH dehydrogenase (ubiquinone) activity);GO:0016020(membrane);GO:0032981(mitochondrial respiratory chain complex I assembly);GO:00551…	00190(Oxidative phosphorylation);04714(Thermogenesis);04723(Retrograde endocannabinoid signaling);04932(Non-alcoholic fatty liver disease (NAFLD));05010(Alzheimer disease);05012(Parkinson disease);05016(Huntington disease)	K03965	NA
0		BBLN	2.12657	1.53307	0.472104	0.579	0.54	3.47782e-19	1.49772e-14	NA	NA	NA	NA	NA
0	ENSG00000106245	BUD31	3.12731	2.45585	0.348701	0.656	0.651	4.1002e-19	1.76575e-14	BUD31 homolog [Source:HGNC Symbol;Acc:HGNC:29629]	GO:0000398(mRNA splicing, via spliceosome);GO:0000790(nuclear chromatin);GO:0005515(protein binding);GO:0005634(nucleus);GO:0005654(nucleoplasm);GO:0005681(spliceosomal complex);GO:0006397(mRNA processing);GO:0008380(RNA splicing);GO:0030374(nuclear receptor transcription coactivator activity);GO:0035257(nuclear hormone receptor binding);GO:0071007(U2-type catalytic step 2 spliceosome);GO:1903508…	03040(Spliceosome)	K12873	NA
0	ENSG00000130429	ARPC1B	4.86127	3.51377	0.468313	0.738	0.675	4.1723e-19	1.7968e-14	actin related protein 2/3 complex subunit 1B [Source:HGNC Symbol;Acc:HGNC:704]	GO:0003779(actin binding);GO:0005200(structural constituent of cytoskeleton);GO:0005515(protein binding);GO:0005634(nucleus);GO:0005737(cytoplasm);GO:0005829(cytosol);GO:0005856(cytoskeleton);GO:0005885(Arp2/3 protein complex);GO:0005925(focal adhesion);GO:0015629(actin cytoskeleton);GO:0030833(regulation of actin filament polymerization);GO:0032355(response to estradiol);GO:0034314(Arp2/3 comple…	04144(Endocytosis);04666(Fc gamma R-mediated phagocytosis);04810(Regulation of actin cytoskeleton);05100(Bacterial invasion of epithelial cells);05130(Pathogenic Escherichia coli infection);05131(Shigellosis);05132(Salmonella infection)	K05757	NA
0	ENSG00000175061	SNHG29	6.54927	4.65166	0.493589	0.79	0.749	4.65768e-19	2.00583e-14	small nucleolar RNA host gene 29 [Source:HGNC Symbol;Acc:HGNC:28619]	NA	NA	NA	NA
0	ENSG00000172590	MRPL52	4.66584	3.76939	0.307807	0.727	0.729	5.73808e-19	2.47111e-14	mitochondrial ribosomal protein L52 [Source:HGNC Symbol;Acc:HGNC:16655]	GO:0003735(structural constituent of ribosome);GO:0005739(mitochondrion);GO:0005743(mitochondrial inner membrane);GO:0005762(mitochondrial large ribosomal subunit);GO:0005840(ribosome);GO:0006412(translation);GO:0032543(mitochondrial translation);GO:0070125(mitochondrial translational elongation);GO:0070126(mitochondrial translational termination)	NA	K17433	NA
0	ENSG00000171530	TBCA	5.71901	4.44133	0.364776	0.754	0.757	5.95884e-19	2.56617e-14	tubulin folding cofactor A [Source:HGNC Symbol;Acc:HGNC:11579]	GO:0003723(RNA binding);GO:0005515(protein binding);GO:0005730(nucleolus);GO:0005737(cytoplasm);GO:0005856(cytoskeleton);GO:0005874(microtubule);GO:0006457(protein folding);GO:0007021(tubulin complex assembly);GO:0007023(post-chaperonin tubulin folding pathway);GO:0015630(microtubule cytoskeleton);GO:0048487(beta-tubulin binding);GO:0051087(chaperone binding)	NA	K17292	NA
0	ENSG00000214046	SMIM7	1.14268	0.876616	0.38241	0.383	0.452	6.1223e-19	2.63657e-14	small integral membrane protein 7 [Source:HGNC Symbol;Acc:HGNC:28419]	GO:0016020(membrane);GO:0016021(integral component of membrane)	NA	NA	NA
0	ENSG00000010278	CD9	5.91	3.80861	0.633895	0.727	0.625	7.02163e-19	3.02386e-14	CD9 molecule [Source:HGNC Symbol;Acc:HGNC:1709]	GO:0002576(platelet degranulation);GO:0005178(integrin binding);GO:0005515(protein binding);GO:0005576(extracellular region);GO:0005615(extracellular space);GO:0005886(plasma membrane);GO:0005887(integral component of plasma membrane);GO:0005925(focal adhesion);GO:0007155(cell adhesion);GO:0007166(cell surface receptor signaling pathway);GO:0007338(single fertilization);GO:0007342(fusion of sperm…	04640(Hematopoietic cell lineage)	NA	NA
0	ENSG00000164405	UQCRQ	7.37216	5.19976	0.50364	0.82	0.75	9.72601e-19	4.1885e-14	ubiquinol-cytochrome c reductase complex III subunit VII [Source:HGNC Symbol;Acc:HGNC:29594]	GO:0005739(mitochondrion);GO:0005743(mitochondrial inner membrane);GO:0005750(mitochondrial respiratory chain complex III);GO:0006122(mitochondrial electron transport, ubiquinol to cytochrome c);GO:0008121(ubiquinol-cytochrome-c reductase activity);GO:0016020(membrane);GO:0021539(subthalamus development);GO:0021548(pons development);GO:0021680(cerebellar Purkinje cell layer development);GO:002176…	00190(Oxidative phosphorylation);04260(Cardiac muscle contraction);04714(Thermogenesis);04932(Non-alcoholic fatty liver disease (NAFLD));05010(Alzheimer disease);05012(Parkinson disease);05016(Huntington disease)	K00418	NA
0	ENSG00000257727	CNPY2	1.64445	1.19729	0.457833	0.511	0.476	1.00163e-18	4.31352e-14	canopy FGF signaling regulator 2 [Source:HGNC Symbol;Acc:HGNC:13529]	GO:0005515(protein binding);GO:0005783(endoplasmic reticulum);GO:0010629(negative regulation of gene expression);GO:0010988(regulation of low-density lipoprotein particle clearance);GO:0045716(positive regulation of low-density lipoprotein particle receptor biosynthetic process)	NA	K22936	NA
0	ENSG00000126432	PRDX5	5.86183	4.03654	0.538233	0.776	0.714	1.99023e-18	8.57094e-14	peroxiredoxin 5 [Source:HGNC Symbol;Acc:HGNC:9355]	GO:0001016(RNA polymerase III regulatory region DNA binding);GO:0004601(peroxidase activity);GO:0005102(signaling receptor binding);GO:0005515(protein binding);GO:0005615(extracellular space);GO:0005634(nucleus);GO:0005737(cytoplasm);GO:0005739(mitochondrion);GO:0005759(mitochondrial matrix);GO:0005777(peroxisome);GO:0005782(peroxisomal matrix);GO:0005829(cytosol);GO:0006915(apoptotic process);GO…	04146(Peroxisome)	K11187	EC:1.11.1.15
0	ENSG00000114942	EEF1B2	6.89613	5.54164	0.315476	0.773	0.759	2.26783e-18	9.7664e-14	eukaryotic translation elongation factor 1 beta 2 [Source:HGNC Symbol;Acc:HGNC:3208]	GO:0003746(translation elongation factor activity);GO:0005515(protein binding);GO:0005737(cytoplasm);GO:0005783(endoplasmic reticulum);GO:0005829(cytosol);GO:0005853(eukaryotic translation elongation factor 1 complex);GO:0006412(translation);GO:0006414(translational elongation)	NA	K03232	NA
0	ENSG00000101439	CST3	9.46896	6.42695	0.559072	0.839	0.734	2.66438e-18	1.14742e-13	cystatin C [Source:HGNC Symbol;Acc:HGNC:2475]	GO:0001540(amyloid-beta binding);GO:0001654(eye development);GO:0001666(response to hypoxia);GO:0001775(cell activation);GO:0002020(protease binding);GO:0004866(endopeptidase inhibitor activity);GO:0004869(cysteine-type endopeptidase inhibitor activity);GO:0005515(protein binding);GO:0005576(extracellular region);GO:0005604(basement membrane);GO:0005615(extracellular space);GO:0005737(cytoplasm);…	04970(Salivary secretion)	NA	NA
0	ENSG00000096384	HSP90AB1	26.9624	21.6044	0.319623	0.929	0.948	2.74431e-18	1.18184e-13	heat shock protein 90 alpha family class B member 1 [Source:HGNC Symbol;Acc:HGNC:5258]	GO:0000166(nucleotide binding);GO:0001890(placenta development);GO:0002134(UTP binding);GO:0002135(CTP binding);GO:0003723(RNA binding);GO:0003725(double-stranded RNA binding);GO:0005515(protein binding);GO:0005524(ATP binding);GO:0005525(GTP binding);GO:0005576(extracellular region);GO:0005634(nucleus);GO:0005654(nucleoplasm);GO:0005737(cytoplasm);GO:0005739(mitochondrion);GO:0005765(lysosomal m…	04141(Protein processing in endoplasmic reticulum);04151(PI3K-Akt signaling pathway);04217(Necroptosis);04612(Antigen processing and presentation);04621(NOD-like receptor signaling pathway);04657(IL-17 signaling pathway);04659(Th17 cell differentiation);04914(Progesterone-mediated oocyte maturation);04915(Estrogen signaling pathway);05200(Pathways in cancer);05215(Prostate cancer);05418(Fluid she…	K04079	NA
0	ENSG00000063177	RPL18	16.2649	13.3168	0.288513	0.896	0.891	3.0002e-18	1.29204e-13	ribosomal protein L18 [Source:HGNC Symbol;Acc:HGNC:10310]	GO:0000184(nuclear-transcribed mRNA catabolic process, nonsense-mediated decay);GO:0002181(cytoplasmic translation);GO:0003723(RNA binding);GO:0003735(structural constituent of ribosome);GO:0005622(intracellular);GO:0005634(nucleus);GO:0005730(nucleolus);GO:0005737(cytoplasm);GO:0005783(endoplasmic reticulum);GO:0005791(rough endoplasmic reticulum);GO:0005829(cytosol);GO:0005840(ribosome);GO:0005…	03010(Ribosome)	K02883	NA
0	ENSG00000163463	KRTCAP2	3.08572	2.04153	0.595958	0.642	0.569	3.88333e-18	1.67235e-13	keratinocyte associated protein 2 [Source:HGNC Symbol;Acc:HGNC:28942]	GO:0003674(molecular_function);GO:0005575(cellular_component);GO:0005783(endoplasmic reticulum);GO:0005789(endoplasmic reticulum membrane);GO:0006486(protein glycosylation);GO:0008250(oligosaccharyltransferase complex);GO:0016020(membrane);GO:0016021(integral component of membrane);GO:0042543(protein N-linked glycosylation via arginine)	NA	NA	NA
0	ENSG00000170791	CHCHD7	3.58937	2.00856	0.83757	0.601	0.541	4.03656e-18	1.73834e-13	coiled-coil-helix-coiled-coil-helix domain containing 7 [Source:HGNC Symbol;Acc:HGNC:28314]	GO:0003674(molecular_function);GO:0005575(cellular_component);GO:0005739(mitochondrion);GO:0005758(mitochondrial intermembrane space);GO:0008150(biological_process)	NA	NA	NA
0	ENSG00000122034	GTF3A	2.72283	2.00836	0.439094	0.617	0.592	4.24606e-18	1.82857e-13	general transcription factor IIIA [Source:HGNC Symbol;Acc:HGNC:4662]	GO:0000981(DNA-binding transcription factor activity, RNA polymerase II-specific);GO:0003676(nucleic acid binding);GO:0003677(DNA binding);GO:0003723(RNA binding);GO:0005634(nucleus);GO:0005654(nucleoplasm);GO:0006357(regulation of transcription by RNA polymerase II);GO:0006383(transcription by RNA polymerase III);GO:0008097(5S rRNA binding);GO:0009303(rRNA transcription);GO:0042254(ribosome biog…	NA	K09191	NA
0	ENSG00000116898	MRPS15	1.79858	1.2814	0.489141	0.533	0.496	4.68398e-18	2.01716e-13	mitochondrial ribosomal protein S15 [Source:HGNC Symbol;Acc:HGNC:14504]	GO:0003723(RNA binding);GO:0003735(structural constituent of ribosome);GO:0005622(intracellular);GO:0005634(nucleus);GO:0005730(nucleolus);GO:0005739(mitochondrion);GO:0005743(mitochondrial inner membrane);GO:0005761(mitochondrial ribosome);GO:0005763(mitochondrial small ribosomal subunit);GO:0005840(ribosome);GO:0006412(translation);GO:0032543(mitochondrial translation);GO:0070125(mitochondrial …	03010(Ribosome)	K02956	NA
0	ENSG00000205981	DNAJC19	2.0673	1.48989	0.472547	0.541	0.512	5.86895e-18	2.52746e-13	DnaJ heat shock protein family (Hsp40) member C19 [Source:HGNC Symbol;Acc:HGNC:30528]	GO:0001405(PAM complex, Tim23 associated import motor);GO:0001671(ATPase activator activity);GO:0005515(protein binding);GO:0005739(mitochondrion);GO:0005743(mitochondrial inner membrane);GO:0006457(protein folding);GO:0006626(protein targeting to mitochondrion);GO:0007601(visual perception);GO:0008565(protein transporter activity);GO:0015031(protein transport);GO:0016020(membrane);GO:0016021(int…	NA	K09539	NA
0	ENSG00000102898	NUTF2	2.54291	1.95742	0.37753	0.598	0.601	5.92494e-18	2.55158e-13	nuclear transport factor 2 [Source:HGNC Symbol;Acc:HGNC:13722]	GO:0005515(protein binding);GO:0005634(nucleus);GO:0005637(nuclear inner membrane);GO:0005640(nuclear outer membrane);GO:0005643(nuclear pore);GO:0005654(nucleoplasm);GO:0005737(cytoplasm);GO:0005829(cytosol);GO:0006606(protein import into nucleus);GO:0006611(protein export from nucleus);GO:0006913(nucleocytoplasmic transport);GO:0008536(Ran GTPase binding);GO:0008565(protein transporter activity…	NA	NA	NA
0	ENSG00000119705	SLIRP	3.73068	2.68267	0.475769	0.683	0.639	6.147e-18	2.64721e-13	SRA stem-loop interacting RNA binding protein [Source:HGNC Symbol;Acc:HGNC:20495]	GO:0000961(negative regulation of mitochondrial RNA catabolic process);GO:0001669(acrosomal vesicle);GO:0003676(nucleic acid binding);GO:0003723(RNA binding);GO:0005515(protein binding);GO:0005634(nucleus);GO:0005737(cytoplasm);GO:0005739(mitochondrion);GO:0007286(spermatid development);GO:0007338(single fertilization);GO:0030317(flagellated sperm motility);GO:0036126(sperm flagellum);GO:0048471(…	NA	NA	NA
0	ENSG00000214160	ALG3	2.11593	1.50101	0.495358	0.56	0.501	9.17797e-18	3.95249e-13	ALG3, alpha-1,3- mannosyltransferase [Source:HGNC Symbol;Acc:HGNC:23056]	GO:0000030(mannosyltransferase activity);GO:0000033(alpha-1,3-mannosyltransferase activity);GO:0005515(protein binding);GO:0005783(endoplasmic reticulum);GO:0005789(endoplasmic reticulum membrane);GO:0006486(protein glycosylation);GO:0006488(dolichol-linked oligosaccharide biosynthetic process);GO:0016020(membrane);GO:0016021(integral component of membrane);GO:0016740(transferase activity);GO:001…	00510(N-Glycan biosynthesis)	K03845	EC:2.4.1.258
0	ENSG00000171135	JAGN1	1.67023	1.17273	0.510177	0.486	0.451	9.55637e-18	4.11545e-13	jagunal homolog 1 [Source:HGNC Symbol;Acc:HGNC:26926]	GO:0002376(immune system process);GO:0002446(neutrophil mediated immunity);GO:0005515(protein binding);GO:0005783(endoplasmic reticulum);GO:0005789(endoplasmic reticulum membrane);GO:0006887(exocytosis);GO:0007029(endoplasmic reticulum organization);GO:0015031(protein transport);GO:0016020(membrane);GO:0016021(integral component of membrane);GO:0016192(vesicle-mediated transport);GO:0030223(neutr…	NA	NA	NA
0	ENSG00000143252	SDHC	2.0889	1.47552	0.50152	0.582	0.546	1.17206e-17	5.04746e-13	succinate dehydrogenase complex subunit C [Source:HGNC Symbol;Acc:HGNC:10682]	GO:0000104(succinate dehydrogenase activity);GO:0005739(mitochondrion);GO:0005743(mitochondrial inner membrane);GO:0005749(mitochondrial respiratory chain complex II, succinate dehydrogenase complex (ubiquinone));GO:0006099(tricarboxylic acid cycle);GO:0006121(mitochondrial electron transport, succinate to ubiquinone);GO:0008177(succinate dehydrogenase (ubiquinone) activity);GO:0009055(electron t…	00020(Citrate cycle (TCA cycle));00190(Oxidative phosphorylation);04714(Thermogenesis);04932(Non-alcoholic fatty liver disease (NAFLD));05010(Alzheimer disease);05012(Parkinson disease);05016(Huntington disease)	NA	NA
0	ENSG00000139684	ESD	2.39015	1.83084	0.384593	0.593	0.56	1.21564e-17	5.23516e-13	esterase D [Source:HGNC Symbol;Acc:HGNC:3465]	GO:0005515(protein binding);GO:0005737(cytoplasm);GO:0005788(endoplasmic reticulum lumen);GO:0005829(cytosol);GO:0008150(biological_process);GO:0016787(hydrolase activity);GO:0016788(hydrolase activity, acting on ester bonds);GO:0018738(S-formylglutathione hydrolase activity);GO:0031410(cytoplasmic vesicle);GO:0042802(identical protein binding);GO:0046294(formaldehyde catabolic process);GO:004737…	NA	NA	NA
0	ENSG00000179091	CYC1	3.33304	2.29553	0.538011	0.653	0.58	1.5392e-17	6.62855e-13	cytochrome c1 [Source:HGNC Symbol;Acc:HGNC:2579]	GO:0005634(nucleus);GO:0005739(mitochondrion);GO:0005743(mitochondrial inner membrane);GO:0005750(mitochondrial respiratory chain complex III);GO:0006122(mitochondrial electron transport, ubiquinol to cytochrome c);GO:0009055(electron transfer activity);GO:0016020(membrane);GO:0016021(integral component of membrane);GO:0020037(heme binding);GO:0033762(response to glucagon);GO:0042776(mitochondria…	00190(Oxidative phosphorylation);04260(Cardiac muscle contraction);04714(Thermogenesis);04932(Non-alcoholic fatty liver disease (NAFLD));05010(Alzheimer disease);05012(Parkinson disease);05016(Huntington disease)	NA	NA
0	ENSG00000198258	UBL5	5.75835	4.19206	0.457996	0.787	0.726	1.58669e-17	6.83306e-13	ubiquitin like 5 [Source:HGNC Symbol;Acc:HGNC:13736]	GO:0000398(mRNA splicing, via spliceosome);GO:0005515(protein binding);GO:0005634(nucleus);GO:0005737(cytoplasm);GO:0006464(cellular protein modification process);GO:0031386(protein tag);GO:1903955(positive regulation of protein targeting to mitochondrion)	NA	K13113	NA
0	ENSG00000182551	ADI1	3.00311	2.20546	0.445382	0.667	0.588	1.61327e-17	6.94757e-13	acireductone dioxygenase 1 [Source:HGNC Symbol;Acc:HGNC:30576]	GO:0005506(iron ion binding);GO:0005515(protein binding);GO:0005634(nucleus);GO:0005737(cytoplasm);GO:0005829(cytosol);GO:0005886(plasma membrane);GO:0006555(methionine metabolic process);GO:0008652(cellular amino acid biosynthetic process);GO:0009086(methionine biosynthetic process);GO:0010309(acireductone dioxygenase [iron(II)-requiring] activity);GO:0016020(membrane);GO:0016491(oxidoreductase …	00270(Cysteine and methionine metabolism)	K08967	1.13.11.54;EC:1.13.11.53
0	ENSG00000122873	CISD1	2.37429	1.69822	0.483475	0.585	0.5	1.82301e-17	7.85078e-13	CDGSH iron sulfur domain 1 [Source:HGNC Symbol;Acc:HGNC:30880]	GO:0005739(mitochondrion);GO:0005741(mitochondrial outer membrane);GO:0016020(membrane);GO:0016021(integral component of membrane);GO:0032473(cytoplasmic side of mitochondrial outer membrane);GO:0042802(identical protein binding);GO:0043231(intracellular membrane-bounded organelle);GO:0043457(regulation of cellular respiration);GO:0046872(metal ion binding);GO:0051536(iron-sulfur cluster binding)…	NA	NA	NA
0	ENSG00000135480	KRT7	7.13091	5.66337	0.332424	0.708	0.626	1.90055e-17	8.1847e-13	keratin 7 [Source:HGNC Symbol;Acc:HGNC:6445]	GO:0005198(structural molecule activity);GO:0005515(protein binding);GO:0005634(nucleus);GO:0005737(cytoplasm);GO:0005829(cytosol);GO:0005882(intermediate filament);GO:0016032(viral process);GO:0031424(keratinization);GO:0045095(keratin filament);GO:0070062(extracellular exosome);GO:0070268(cornification)	NA	K07605	NA
0	ENSG00000130731	METTL26	2.42467	1.80624	0.424802	0.612	0.543	1.95809e-17	8.43249e-13	methyltransferase like 26 [Source:HGNC Symbol;Acc:HGNC:14141]	NA	NA	NA	NA
0	ENSG00000136156	ITM2B	8.40578	5.47037	0.619743	0.814	0.732	2.16751e-17	9.33438e-13	integral membrane protein 2B [Source:HGNC Symbol;Acc:HGNC:6174]	GO:0000139(Golgi membrane);GO:0001540(amyloid-beta binding);GO:0005515(protein binding);GO:0005524(ATP binding);GO:0005576(extracellular region);GO:0005615(extracellular space);GO:0005768(endosome);GO:0005794(Golgi apparatus);GO:0005886(plasma membrane);GO:0007399(nervous system development);GO:0010008(endosome membrane);GO:0016020(membrane);GO:0016021(integral component of membrane);GO:0030660(G…	NA	K18264	NA
0	ENSG00000110717	NDUFS8	2.60667	1.80699	0.528624	0.623	0.554	2.40145e-17	1.03418e-12	NADH:ubiquinone oxidoreductase core subunit S8 [Source:HGNC Symbol;Acc:HGNC:7715]	GO:0003954(NADH dehydrogenase activity);GO:0005739(mitochondrion);GO:0005747(mitochondrial respiratory chain complex I);GO:0005759(mitochondrial matrix);GO:0006120(mitochondrial electron transport, NADH to ubiquinone);GO:0006979(response to oxidative stress);GO:0008137(NADH dehydrogenase (ubiquinone) activity);GO:0009060(aerobic respiration);GO:0016020(membrane);GO:0016491(oxidoreductase activity…	00190(Oxidative phosphorylation);04714(Thermogenesis);04723(Retrograde endocannabinoid signaling);04932(Non-alcoholic fatty liver disease (NAFLD));05010(Alzheimer disease);05012(Parkinson disease);05016(Huntington disease)	K03941	1.6.99.3;EC:7.1.1.2
0	ENSG00000129824	RPS4Y1	5.78386	3.97034	0.54277	0.705	0.506	2.46502e-17	1.06156e-12	ribosomal protein S4 Y-linked 1 [Source:HGNC Symbol;Acc:HGNC:10425]	GO:0000184(nuclear-transcribed mRNA catabolic process, nonsense-mediated decay);GO:0003723(RNA binding);GO:0003735(structural constituent of ribosome);GO:0005622(intracellular);GO:0005634(nucleus);GO:0005654(nucleoplasm);GO:0005829(cytosol);GO:0005840(ribosome);GO:0005844(polysome);GO:0006412(translation);GO:0006413(translational initiation);GO:0006614(SRP-dependent cotranslational protein target…	03010(Ribosome)	K02987	NA
0	ENSG00000104325	DECR1	2.22428	1.6185	0.458684	0.593	0.562	3.78444e-17	1.62977e-12	2,4-dienoyl-CoA reductase 1 [Source:HGNC Symbol;Acc:HGNC:2753]	GO:0005634(nucleus);GO:0005654(nucleoplasm);GO:0005739(mitochondrion);GO:0005759(mitochondrial matrix);GO:0005829(cytosol);GO:0006629(lipid metabolic process);GO:0006631(fatty acid metabolic process);GO:0006635(fatty acid beta-oxidation);GO:0008670(2,4-dienoyl-CoA reductase (NADPH) activity);GO:0016491(oxidoreductase activity);GO:0051289(protein homotetramerization);GO:0055114(oxidation-reduction…	NA	NA	NA
0	ENSG00000111275	ALDH2	9.69451	5.63793	0.782004	0.79	0.723	3.95603e-17	1.70366e-12	aldehyde dehydrogenase 2 family member [Source:HGNC Symbol;Acc:HGNC:404]	GO:0004029(aldehyde dehydrogenase (NAD) activity);GO:0004030(aldehyde dehydrogenase [NAD(P)+] activity);GO:0005739(mitochondrion);GO:0005759(mitochondrial matrix);GO:0005975(carbohydrate metabolic process);GO:0006066(alcohol metabolic process);GO:0006068(ethanol catabolic process);GO:0006069(ethanol oxidation);GO:0009055(electron transfer activity);GO:0016491(oxidoreductase activity);GO:0016620(o…	00010(Glycolysis / Gluconeogenesis);00053(Ascorbate and aldarate metabolism);00071(Fatty acid degradation);00280(Valine, leucine and isoleucine degradation);00310(Lysine degradation);00330(Arginine and proline metabolism);00340(Histidine metabolism);00380(Tryptophan metabolism);00410(beta-Alanine metabolism);00561(Glycerolipid metabolism);00620(Pyruvate metabolism)	NA	NA
0	ENSG00000146731	CCT6A	4.64458	3.55905	0.384054	0.702	0.698	4.54259e-17	1.95627e-12	chaperonin containing TCP1 subunit 6A [Source:HGNC Symbol;Acc:HGNC:1620]	GO:0000166(nucleotide binding);GO:0003723(RNA binding);GO:0005515(protein binding);GO:0005524(ATP binding);GO:0005737(cytoplasm);GO:0005829(cytosol);GO:0005832(chaperonin-containing T-complex);GO:0005874(microtubule);GO:0006457(protein folding);GO:0032212(positive regulation of telomere maintenance via telomerase);GO:0050821(protein stabilization);GO:0051082(unfolded protein binding);GO:0070062(e…	NA	NA	NA
0	ENSG00000099797	TECR	2.93987	2.01205	0.547084	0.612	0.573	4.77947e-17	2.05828e-12	trans-2,3-enoyl-CoA reductase [Source:HGNC Symbol;Acc:HGNC:4551]	GO:0005515(protein binding);GO:0005634(nucleus);GO:0005783(endoplasmic reticulum);GO:0005789(endoplasmic reticulum membrane);GO:0006629(lipid metabolic process);GO:0006631(fatty acid metabolic process);GO:0006633(fatty acid biosynthetic process);GO:0016020(membrane);GO:0016021(integral component of membrane);GO:0016491(oxidoreductase activity);GO:0016627(oxidoreductase activity, acting on the CH-…	00062(Fatty acid elongation);01040(Biosynthesis of unsaturated fatty acids)	K10258	EC:1.3.1.93
0	ENSG00000244067	GSTA2	1.03171	0.598554	0.785485	0.26	0.114	4.9723e-17	2.14132e-12	glutathione S-transferase alpha 2 [Source:HGNC Symbol;Acc:HGNC:4627]	GO:0004364(glutathione transferase activity);GO:0005515(protein binding);GO:0005737(cytoplasm);GO:0005829(cytosol);GO:0006749(glutathione metabolic process);GO:0016740(transferase activity);GO:0030855(epithelial cell differentiation);GO:0035722(interleukin-12-mediated signaling pathway);GO:0070062(extracellular exosome);GO:1901687(glutathione derivative biosynthetic process)	00480(Glutathione metabolism);00980(Metabolism of xenobiotics by cytochrome P450);00982(Drug metabolism - cytochrome P450);00983(Drug metabolism - other enzymes);01524(Platinum drug resistance);05200(Pathways in cancer);05204(Chemical carcinogenesis);05225(Hepatocellular carcinoma);05418(Fluid shear stress and atherosclerosis)	K00799	EC:2.5.1.18
0	ENSG00000111843	TMEM14C	2.82665	1.99465	0.502959	0.658	0.582	6.18975e-17	2.66562e-12	transmembrane protein 14C [Source:HGNC Symbol;Acc:HGNC:20952]	GO:0005515(protein binding);GO:0005739(mitochondrion);GO:0005743(mitochondrial inner membrane);GO:0006783(heme biosynthetic process);GO:0006839(mitochondrial transport);GO:0016020(membrane);GO:0016021(integral component of membrane);GO:0030218(erythrocyte differentiation);GO:0031966(mitochondrial membrane);GO:0070453(regulation of heme biosynthetic process)	NA	NA	NA
0	ENSG00000112514	CUTA	2.35584	1.53631	0.616776	0.601	0.531	8.52471e-17	3.67116e-12	cutA divalent cation tolerance homolog [Source:HGNC Symbol;Acc:HGNC:21101]	GO:0005507(copper ion binding);GO:0005515(protein binding);GO:0008104(protein localization);GO:0010038(response to metal ion);GO:0016020(membrane);GO:0016021(integral component of membrane);GO:0019899(enzyme binding);GO:0070062(extracellular exosome)	NA	K03926	NA
0	ENSG00000050393	MCUR1	3.00176	2.45733	0.288717	0.626	0.602	8.82491e-17	3.80045e-12	mitochondrial calcium uniporter regulator 1 [Source:HGNC Symbol;Acc:HGNC:21097]	GO:0005515(protein binding);GO:0005739(mitochondrion);GO:0005743(mitochondrial inner membrane);GO:0006811(ion transport);GO:0006816(calcium ion transport);GO:0006851(mitochondrial calcium ion transmembrane transport);GO:0016020(membrane);GO:0016021(integral component of membrane);GO:0031305(integral component of mitochondrial inner membrane);GO:0036444(calcium import into the mitochondrion);GO:00…	NA	K22137	NA
0	ENSG00000175756	AURKAIP1	4.61673	3.63057	0.346676	0.735	0.713	9.12775e-17	3.93087e-12	aurora kinase A interacting protein 1 [Source:HGNC Symbol;Acc:HGNC:24114]	GO:0005515(protein binding);GO:0005634(nucleus);GO:0005654(nucleoplasm);GO:0005739(mitochondrion);GO:0005743(mitochondrial inner membrane);GO:0005840(ribosome);GO:0006397(mRNA processing);GO:0016301(kinase activity);GO:0016310(phosphorylation);GO:0043231(intracellular membrane-bounded organelle);GO:0045839(negative regulation of mitotic nuclear division);GO:0045862(positive regulation of proteoly…	NA	K16830	NA
0	ENSG00000125991	ERGIC3	3.49258	2.41397	0.532889	0.672	0.623	1.27177e-16	5.47688e-12	ERGIC and golgi 3 [Source:HGNC Symbol;Acc:HGNC:15927]	GO:0005783(endoplasmic reticulum);GO:0005789(endoplasmic reticulum membrane);GO:0005794(Golgi apparatus);GO:0006888(endoplasmic reticulum to Golgi vesicle-mediated transport);GO:0006890(retrograde vesicle-mediated transport, Golgi to endoplasmic reticulum);GO:0016020(membrane);GO:0016021(integral component of membrane);GO:0016192(vesicle-mediated transport);GO:0030134(COPII-coated ER to Golgi tra…	NA	K20367	NA
0	ENSG00000177156	TALDO1	3.63545	2.8688	0.341684	0.721	0.663	1.34981e-16	5.81298e-12	transaldolase 1 [Source:HGNC Symbol;Acc:HGNC:11559]	GO:0003824(catalytic activity);GO:0004801(sedoheptulose-7-phosphate:D-glyceraldehyde-3-phosphate glyceronetransferase activity);GO:0005515(protein binding);GO:0005634(nucleus);GO:0005654(nucleoplasm);GO:0005737(cytoplasm);GO:0005829(cytosol);GO:0005975(carbohydrate metabolic process);GO:0005999(xylulose biosynthetic process);GO:0006002(fructose 6-phosphate metabolic process);GO:0006098(pentose-ph…	00030(Pentose phosphate pathway)	K00616	EC:2.2.1.2
0	ENSG00000139343	SNRPF	4.34694	3.47222	0.324141	0.708	0.699	1.67141e-16	7.19792e-12	small nuclear ribonucleoprotein polypeptide F [Source:HGNC Symbol;Acc:HGNC:11162]	GO:0000387(spliceosomal snRNP assembly);GO:0000398(mRNA splicing, via spliceosome);GO:0003723(RNA binding);GO:0005515(protein binding);GO:0005634(nucleus);GO:0005654(nucleoplasm);GO:0005681(spliceosomal complex);GO:0005683(U7 snRNP);GO:0005685(U1 snRNP);GO:0005687(U4 snRNP);GO:0005689(U12-type spliceosomal complex);GO:0005732(small nucleolar ribonucleoprotein complex);GO:0005737(cytoplasm);GO:000…	03040(Spliceosome)	K11098	NA
0	ENSG00000136371	MTHFS	1.80988	1.2268	0.560999	0.467	0.39	1.67817e-16	7.22703e-12	methenyltetrahydrofolate synthetase [Source:HGNC Symbol;Acc:HGNC:7437]	GO:0000166(nucleotide binding);GO:0005524(ATP binding);GO:0005542(folic acid binding);GO:0005737(cytoplasm);GO:0005739(mitochondrion);GO:0005759(mitochondrial matrix);GO:0005829(cytosol);GO:0006536(glutamate metabolic process);GO:0009396(folic acid-containing compound biosynthetic process);GO:0015942(formate metabolic process);GO:0016874(ligase activity);GO:0030272(5-formyltetrahydrofolate cyclo-…	00670(One carbon pool by folate)	K01934	EC:6.3.3.2
0	ENSG00000177556	ATOX1	4.24542	3.17632	0.418553	0.721	0.688	1.85914e-16	8.00638e-12	antioxidant 1 copper chaperone [Source:HGNC Symbol;Acc:HGNC:798]	GO:0005507(copper ion binding);GO:0005515(protein binding);GO:0005829(cytosol);GO:0006811(ion transport);GO:0006825(copper ion transport);GO:0006878(cellular copper ion homeostasis);GO:0006979(response to oxidative stress);GO:0016530(metallochaperone activity);GO:0016531(copper chaperone activity);GO:0030001(metal ion transport);GO:0032767(copper-dependent protein binding);GO:0043066(negative reg…	04978(Mineral absorption)	NA	NA
0	ENSG00000128309	MPST	2.3242	1.66229	0.483558	0.577	0.527	1.90002e-16	8.18243e-12	mercaptopyruvate sulfurtransferase [Source:HGNC Symbol;Acc:HGNC:7223]	GO:0000098(sulfur amino acid catabolic process);GO:0001822(kidney development);GO:0001889(liver development);GO:0004792(thiosulfate sulfurtransferase activity);GO:0005737(cytoplasm);GO:0005739(mitochondrion);GO:0005759(mitochondrial matrix);GO:0005829(cytosol);GO:0009440(cyanate catabolic process);GO:0009636(response to toxic substance);GO:0016740(transferase activity);GO:0016784(3-mercaptopyruva…	00270(Cysteine and methionine metabolism);00920(Sulfur metabolism);04122(Sulfur relay system)	K01011	2.8.1.2;EC:2.8.1.1
0	ENSG00000179950	PUF60	2.59309	1.95122	0.410296	0.585	0.57	1.90732e-16	8.21385e-12	poly(U) binding splicing factor 60 [Source:HGNC Symbol;Acc:HGNC:17042]	GO:0000398(mRNA splicing, via spliceosome);GO:0003676(nucleic acid binding);GO:0003677(DNA binding);GO:0003723(RNA binding);GO:0005515(protein binding);GO:0005634(nucleus);GO:0005654(nucleoplasm);GO:0006397(mRNA processing);GO:0006915(apoptotic process);GO:0008380(RNA splicing);GO:0030054(cell junction);GO:0042802(identical protein binding);GO:0045296(cadherin binding)	03040(Spliceosome)	K12838	NA
0	ENSG00000130724	CHMP2A	3.07234	2.14926	0.5155	0.675	0.612	1.99917e-16	8.60942e-12	charged multivesicular body protein 2A [Source:HGNC Symbol;Acc:HGNC:30216]	GO:0000785(chromatin);GO:0000815(ESCRT III complex);GO:0005515(protein binding);GO:0005635(nuclear envelope);GO:0005768(endosome);GO:0005771(multivesicular body);GO:0005829(cytosol);GO:0006997(nucleus organization);GO:0007034(vacuolar transport);GO:0007080(mitotic metaphase plate congression);GO:0010324(membrane invagination);GO:0010458(exit from mitosis);GO:0010824(regulation of centrosome dupli…	04144(Endocytosis);04217(Necroptosis)	K12191	NA
0	ENSG00000041357	PSMA4	4.33954	3.60798	0.266349	0.705	0.705	2.10752e-16	9.07603e-12	proteasome subunit alpha 4 [Source:HGNC Symbol;Acc:HGNC:9533]	GO:0000165(MAPK cascade);GO:0000209(protein polyubiquitination);GO:0000502(proteasome complex);GO:0000932(P-body);GO:0002223(stimulatory C-type lectin receptor signaling pathway);GO:0002479(antigen processing and presentation of exogenous peptide antigen via MHC class I, TAP-dependent);GO:0004175(endopeptidase activity);GO:0004298(threonine-type endopeptidase activity);GO:0005515(protein binding)…	03050(Proteasome)	NA	NA
0	ENSG00000198931	APRT	3.29345	2.21961	0.569297	0.658	0.594	2.59959e-16	1.11952e-11	adenine phosphoribosyltransferase [Source:HGNC Symbol;Acc:HGNC:626]	GO:0002055(adenine binding);GO:0003999(adenine phosphoribosyltransferase activity);GO:0005576(extracellular region);GO:0005654(nucleoplasm);GO:0005737(cytoplasm);GO:0005829(cytosol);GO:0006166(purine ribonucleoside salvage);GO:0006168(adenine salvage);GO:0007595(lactation);GO:0007625(grooming behavior);GO:0009116(nucleoside metabolic process);GO:0016208(AMP binding);GO:0016740(transferase activit…	00230(Purine metabolism)	NA	NA
0	ENSG00000100567	PSMA3	2.98491	2.44089	0.290275	0.653	0.654	2.66786e-16	1.14892e-11	proteasome subunit alpha 3 [Source:HGNC Symbol;Acc:HGNC:9532]	GO:0000165(MAPK cascade);GO:0000209(protein polyubiquitination);GO:0000502(proteasome complex);GO:0002223(stimulatory C-type lectin receptor signaling pathway);GO:0002479(antigen processing and presentation of exogenous peptide antigen via MHC class I, TAP-dependent);GO:0004175(endopeptidase activity);GO:0004298(threonine-type endopeptidase activity);GO:0005515(protein binding);GO:0005634(nucleus…	03050(Proteasome)	NA	NA
0	ENSG00000205544	TMEM256	2.12959	1.53833	0.469208	0.601	0.507	3.13744e-16	1.35114e-11	transmembrane protein 256 [Source:HGNC Symbol;Acc:HGNC:28618]	GO:0003674(molecular_function);GO:0008150(biological_process);GO:0016020(membrane);GO:0016021(integral component of membrane);GO:0070062(extracellular exosome)	NA	NA	NA
0	ENSG00000167815	PRDX2	3.95968	3.06053	0.371603	0.702	0.661	4.96051e-16	2.13624e-11	peroxiredoxin 2 [Source:HGNC Symbol;Acc:HGNC:9353]	GO:0000187(activation of MAPK activity);GO:0002536(respiratory burst involved in inflammatory response);GO:0004601(peroxidase activity);GO:0005515(protein binding);GO:0005623(cell);GO:0005737(cytoplasm);GO:0005829(cytosol);GO:0006979(response to oxidative stress);GO:0008379(thioredoxin peroxidase activity);GO:0010310(regulation of hydrogen peroxide metabolic process);GO:0016209(antioxidant activi…	NA	K03386	EC:1.11.1.15
0	ENSG00000196683	TOMM7	4.37898	3.2036	0.4509	0.732	0.669	5.06338e-16	2.18054e-11	translocase of outer mitochondrial membrane 7 [Source:HGNC Symbol;Acc:HGNC:21648]	GO:0005515(protein binding);GO:0005739(mitochondrion);GO:0005741(mitochondrial outer membrane);GO:0005742(mitochondrial outer membrane translocase complex);GO:0006626(protein targeting to mitochondrion);GO:0008320(protein transmembrane transporter activity);GO:0015031(protein transport);GO:0016020(membrane);GO:0016021(integral component of membrane);GO:0016236(macroautophagy);GO:0030150(protein i…	04137(Mitophagy - animal)	K17771	NA
0	ENSG00000145247	OCIAD2	3.33254	2.75023	0.277071	0.669	0.63	5.12188e-16	2.20574e-11	OCIA domain containing 2 [Source:HGNC Symbol;Acc:HGNC:28685]	GO:0005768(endosome);GO:0009617(response to bacterium)	NA	NA	NA
0	ENSG00000170043	TRAPPC1	3.22711	2.48602	0.376403	0.631	0.626	5.80858e-16	2.50146e-11	trafficking protein particle complex 1 [Source:HGNC Symbol;Acc:HGNC:19894]	GO:0000139(Golgi membrane);GO:0005576(extracellular region);GO:0005783(endoplasmic reticulum);GO:0005794(Golgi apparatus);GO:0005829(cytosol);GO:0006888(endoplasmic reticulum to Golgi vesicle-mediated transport);GO:0016192(vesicle-mediated transport);GO:0017112(Rab guanyl-nucleotide exchange factor activity);GO:0030008(TRAPP complex);GO:0035578(azurophil granule lumen);GO:0043312(neutrophil degra…	NA	K20300	NA
0	ENSG00000184752	NDUFA12	3.16459	2.17074	0.543832	0.669	0.593	5.91979e-16	2.54936e-11	NADH:ubiquinone oxidoreductase subunit A12 [Source:HGNC Symbol;Acc:HGNC:23987]	GO:0005739(mitochondrion);GO:0005743(mitochondrial inner membrane);GO:0005747(mitochondrial respiratory chain complex I);GO:0005829(cytosol);GO:0006120(mitochondrial electron transport, NADH to ubiquinone);GO:0006979(response to oxidative stress);GO:0007585(respiratory gaseous exchange);GO:0008137(NADH dehydrogenase (ubiquinone) activity);GO:0009055(electron transfer activity);GO:0016020(membrane…	00190(Oxidative phosphorylation);04714(Thermogenesis);04723(Retrograde endocannabinoid signaling);04932(Non-alcoholic fatty liver disease (NAFLD));05010(Alzheimer disease);05012(Parkinson disease);05016(Huntington disease)	K11352	NA
0	ENSG00000126267	COX6B1	7.26882	5.22966	0.475004	0.842	0.773	7.09165e-16	3.05402e-11	cytochrome c oxidase subunit 6B1 [Source:HGNC Symbol;Acc:HGNC:2280]	GO:0004129(cytochrome-c oxidase activity);GO:0005515(protein binding);GO:0005739(mitochondrion);GO:0005743(mitochondrial inner membrane);GO:0005758(mitochondrial intermembrane space);GO:0006123(mitochondrial electron transport, cytochrome c to oxygen);GO:0021762(substantia nigra development);GO:0045277(respiratory chain complex IV);GO:1902600(proton transmembrane transport)	00190(Oxidative phosphorylation);04260(Cardiac muscle contraction);04714(Thermogenesis);04932(Non-alcoholic fatty liver disease (NAFLD));05010(Alzheimer disease);05012(Parkinson disease);05016(Huntington disease)	NA	NA
0	ENSG00000182774	RPS17	2.99252	2.25092	0.410848	0.62	0.581	7.56468e-16	3.25773e-11	ribosomal protein S17 [Source:HGNC Symbol;Acc:HGNC:10397]	GO:0000184(nuclear-transcribed mRNA catabolic process, nonsense-mediated decay);GO:0003723(RNA binding);GO:0003735(structural constituent of ribosome);GO:0005622(intracellular);GO:0005654(nucleoplasm);GO:0005829(cytosol);GO:0005840(ribosome);GO:0005925(focal adhesion);GO:0006364(rRNA processing);GO:0006412(translation);GO:0006413(translational initiation);GO:0006614(SRP-dependent cotranslational …	03010(Ribosome)	K02962	NA
0	ENSG00000163636	PSMD6	2.33042	1.86671	0.320098	0.557	0.558	8.71613e-16	3.7536e-11	proteasome 26S subunit, non-ATPase 6 [Source:HGNC Symbol;Acc:HGNC:9564]	GO:0000165(MAPK cascade);GO:0000209(protein polyubiquitination);GO:0000502(proteasome complex);GO:0002223(stimulatory C-type lectin receptor signaling pathway);GO:0002479(antigen processing and presentation of exogenous peptide antigen via MHC class I, TAP-dependent);GO:0005515(protein binding);GO:0005576(extracellular region);GO:0005654(nucleoplasm);GO:0005829(cytosol);GO:0005838(proteasome regu…	03050(Proteasome);05169(Epstein-Barr virus infection)	K03037	NA
0	ENSG00000165672	PRDX3	2.95792	2.26301	0.38634	0.637	0.634	9.22206e-16	3.97148e-11	peroxiredoxin 3 [Source:HGNC Symbol;Acc:HGNC:9354]	GO:0001893(maternal placenta development);GO:0004601(peroxidase activity);GO:0005515(protein binding);GO:0005623(cell);GO:0005737(cytoplasm);GO:0005739(mitochondrion);GO:0005759(mitochondrial matrix);GO:0005768(endosome);GO:0005769(early endosome);GO:0005829(cytosol);GO:0006915(apoptotic process);GO:0006979(response to oxidative stress);GO:0007005(mitochondrion organization);GO:0008022(protein C-…	NA	K20011	EC:1.11.1.15
0	ENSG00000170627	GTSF1	2.58284	1.81762	0.506905	0.609	0.45	1.02644e-15	4.42038e-11	gametocyte specific factor 1 [Source:HGNC Symbol;Acc:HGNC:26565]	GO:0005737(cytoplasm);GO:0007283(spermatogenesis);GO:0030154(cell differentiation);GO:0046872(metal ion binding)	NA	NA	NA
0		FAM174C	1.74953	1.36631	0.356686	0.53	0.501	1.02781e-15	4.42625e-11	NA	NA	NA	NA	NA
0	ENSG00000168090	COPS6	1.27558	0.981368	0.378284	0.473	0.443	1.08694e-15	4.68092e-11	COP9 signalosome subunit 6 [Source:HGNC Symbol;Acc:HGNC:21749]	GO:0000338(protein deneddylation);GO:0000715(nucleotide-excision repair, DNA damage recognition);GO:0005515(protein binding);GO:0005634(nucleus);GO:0005654(nucleoplasm);GO:0005737(cytoplasm);GO:0005829(cytosol);GO:0006283(transcription-coupled nucleotide-excision repair);GO:0008180(COP9 signalosome);GO:0016032(viral process);GO:0043687(post-translational protein modification)	NA	K12179	NA
0	ENSG00000113387	SUB1	6.10603	4.92816	0.309186	0.795	0.753	1.13042e-15	4.86815e-11	SUB1 homolog, transcriptional regulator [Source:HGNC Symbol;Acc:HGNC:19985]	GO:0001228(DNA-binding transcription activator activity, RNA polymerase II-specific);GO:0003677(DNA binding);GO:0003678(DNA helicase activity);GO:0003690(double-stranded DNA binding);GO:0003697(single-stranded DNA binding);GO:0003713(transcription coactivator activity);GO:0003723(RNA binding);GO:0005515(protein binding);GO:0005634(nucleus);GO:0005667(transcription factor complex);GO:0005730(nucle…	NA	NA	NA
0	ENSG00000100348	TXN2	1.71764	1.25962	0.447444	0.549	0.487	1.23721e-15	5.32804e-11	thioredoxin 2 [Source:HGNC Symbol;Acc:HGNC:17772]	GO:0000098(sulfur amino acid catabolic process);GO:0001666(response to hypoxia);GO:0005515(protein binding);GO:0005623(cell);GO:0005730(nucleolus);GO:0005739(mitochondrion);GO:0005759(mitochondrial matrix);GO:0006662(glycerol ether metabolic process);GO:0006979(response to oxidative stress);GO:0008113(peptide-methionine (S)-S-oxide reductase activity);GO:0009725(response to hormone);GO:0009749(re…	04621(NOD-like receptor signaling pathway);05418(Fluid shear stress and atherosclerosis)	K03671	NA
0	ENSG00000164713	BRI3	6.69892	4.88809	0.454658	0.803	0.744	1.28758e-15	5.54497e-11	brain protein I3 [Source:HGNC Symbol;Acc:HGNC:1109]	GO:0005764(lysosome);GO:0005765(lysosomal membrane);GO:0005886(plasma membrane);GO:0016020(membrane);GO:0016021(integral component of membrane);GO:0035577(azurophil granule membrane);GO:0042802(identical protein binding);GO:0043312(neutrophil degranulation)	NA	NA	NA
0	ENSG00000148290	SURF1	1.15794	0.950491	0.28482	0.462	0.445	1.40972e-15	6.07098e-11	SURF1, cytochrome c oxidase assembly factor [Source:HGNC Symbol;Acc:HGNC:11474]	GO:0004129(cytochrome-c oxidase activity);GO:0005515(protein binding);GO:0005739(mitochondrion);GO:0005743(mitochondrial inner membrane);GO:0005746(mitochondrial respirasome);GO:0006119(oxidative phosphorylation);GO:0008535(respiratory chain complex IV assembly);GO:0009060(aerobic respiration);GO:0016020(membrane);GO:0016021(integral component of membrane);GO:0022900(electron transport chain);GO:…	NA	K14998	NA
0	ENSG00000126005	MMP24OS	3.18388	2.24847	0.501844	0.672	0.601	1.6863e-15	7.26206e-11	MMP24 opposite strand [Source:HGNC Symbol;Acc:HGNC:44421]	NA	NA	NA	NA
0	ENSG00000103266	STUB1	2.31933	1.70143	0.446966	0.601	0.552	1.80339e-15	7.76628e-11	STIP1 homology and U-box containing protein 1 [Source:HGNC Symbol;Acc:HGNC:11427]	GO:0000151(ubiquitin ligase complex);GO:0000209(protein polyubiquitination);GO:0001664(G protein-coupled receptor binding);GO:0002931(response to ischemia);GO:0004842(ubiquitin-protein transferase activity);GO:0005515(protein binding);GO:0005634(nucleus);GO:0005654(nucleoplasm);GO:0005737(cytoplasm);GO:0005783(endoplasmic reticulum);GO:0005829(cytosol);GO:0006281(DNA repair);GO:0006511(ubiquitin-…	04120(Ubiquitin mediated proteolysis);04141(Protein processing in endoplasmic reticulum)	K09561	EC:2.3.2.27
0	ENSG00000181885	CLDN7	5.94771	3.9262	0.599201	0.732	0.564	1.90376e-15	8.19854e-11	claudin 7 [Source:HGNC Symbol;Acc:HGNC:2049]	GO:0005198(structural molecule activity);GO:0005515(protein binding);GO:0005886(plasma membrane);GO:0005923(bicellular tight junction);GO:0007162(negative regulation of cell adhesion);GO:0008284(positive regulation of cell population proliferation);GO:0016020(membrane);GO:0016021(integral component of membrane);GO:0016323(basolateral plasma membrane);GO:0016327(apicolateral plasma membrane);GO:00…	04514(Cell adhesion molecules (CAMs));04530(Tight junction);04670(Leukocyte transendothelial migration);05160(Hepatitis C)	K06087	NA
0	ENSG00000102030	NAA10	1.73015	1.32441	0.385547	0.527	0.487	1.9251e-15	8.29046e-11	N(alpha)-acetyltransferase 10, NatA catalytic subunit [Source:HGNC Symbol;Acc:HGNC:18704]	GO:0004596(peptide alpha-N-acetyltransferase activity);GO:0005515(protein binding);GO:0005622(intracellular);GO:0005634(nucleus);GO:0005730(nucleolus);GO:0005737(cytoplasm);GO:0005829(cytosol);GO:0006323(DNA packaging);GO:0006473(protein acetylation);GO:0006474(N-terminal protein amino acid acetylation);GO:0006475(internal protein amino acid acetylation);GO:0008080(N-acetyltransferase activity);G…	NA	K20791	EC:2.3.1.255
0	ENSG00000106803	SEC61B	4.6554	3.48858	0.416266	0.757	0.711	2.02269e-15	8.71072e-11	Sec61 translocon beta subunit [Source:HGNC Symbol;Acc:HGNC:16993]	GO:0003723(RNA binding);GO:0005086(ARF guanyl-nucleotide exchange factor activity);GO:0005515(protein binding);GO:0005783(endoplasmic reticulum);GO:0005784(Sec61 translocon complex);GO:0005789(endoplasmic reticulum membrane);GO:0005829(cytosol);GO:0006616(SRP-dependent cotranslational protein targeting to membrane, translocation);GO:0006886(intracellular protein transport);GO:0015031(protein tran…	03060(Protein export);04141(Protein processing in endoplasmic reticulum);04145(Phagosome);05110(Vibrio cholerae infection)	K09481	NA
0	ENSG00000147677	EIF3H	4.41942	3.40656	0.375544	0.727	0.718	2.09854e-15	9.03735e-11	eukaryotic translation initiation factor 3 subunit H [Source:HGNC Symbol;Acc:HGNC:3273]	GO:0001732(formation of cytoplasmic translation initiation complex);GO:0002183(cytoplasmic translational initiation);GO:0003723(RNA binding);GO:0003743(translation initiation factor activity);GO:0005515(protein binding);GO:0005737(cytoplasm);GO:0005829(cytosol);GO:0005852(eukaryotic translation initiation factor 3 complex);GO:0006412(translation);GO:0006413(translational initiation);GO:0006446(re…	03013(RNA transport);05162(Measles)	K03247	NA
0	ENSG00000185896	LAMP1	1.46736	1.20329	0.286232	0.385	0.487	2.29897e-15	9.90052e-11	lysosomal associated membrane protein 1 [Source:HGNC Symbol;Acc:HGNC:6499]	GO:0001618(virus receptor activity);GO:0005515(protein binding);GO:0005737(cytoplasm);GO:0005764(lysosome);GO:0005765(lysosomal membrane);GO:0005768(endosome);GO:0005770(late endosome);GO:0005771(multivesicular body);GO:0005773(vacuole);GO:0005829(cytosol);GO:0005886(plasma membrane);GO:0005887(integral component of plasma membrane);GO:0008021(synaptic vesicle);GO:0008626(granzyme-mediated apopto…	04140(Autophagy - animal);04142(Lysosome);04145(Phagosome);05152(Tuberculosis)	K06528	NA
0	ENSG00000130545	CRB3	0.583493	0.459686	0.344068	0.243	0.265	2.71314e-15	1.16841e-10	crumbs cell polarity complex component 3 [Source:HGNC Symbol;Acc:HGNC:20237]	GO:0005515(protein binding);GO:0005886(plasma membrane);GO:0005923(bicellular tight junction);GO:0016020(membrane);GO:0016021(integral component of membrane);GO:0016324(apical plasma membrane);GO:0017124(SH3 domain binding);GO:0019904(protein domain specific binding);GO:0030054(cell junction);GO:0032991(protein-containing complex);GO:0045177(apical part of cell);GO:0070062(extracellular exosome);…	04530(Tight junction);05165(Human papillomavirus infection)	K06090	NA
0	ENSG00000148450	MSRB2	1.83773	1.24204	0.565218	0.527	0.447	3.24808e-15	1.39878e-10	methionine sulfoxide reductase B2 [Source:HGNC Symbol;Acc:HGNC:17061]	GO:0003779(actin binding);GO:0005739(mitochondrion);GO:0005829(cytosol);GO:0006979(response to oxidative stress);GO:0008270(zinc ion binding);GO:0016491(oxidoreductase activity);GO:0016671(oxidoreductase activity, acting on a sulfur group of donors, disulfide as acceptor);GO:0030041(actin filament polymerization);GO:0030091(protein repair);GO:0033743(peptide-methionine (R)-S-oxide reductase activ…	NA	K07305	EC:1.8.4.12
0	ENSG00000136240	KDELR2	4.02921	2.9645	0.442708	0.672	0.641	3.7264e-15	1.60477e-10	KDEL endoplasmic reticulum protein retention receptor 2 [Source:HGNC Symbol;Acc:HGNC:6305]	GO:0000139(Golgi membrane);GO:0005046(KDEL sequence binding);GO:0005783(endoplasmic reticulum);GO:0005789(endoplasmic reticulum membrane);GO:0005794(Golgi apparatus);GO:0005801(cis-Golgi network);GO:0006621(protein retention in ER lumen);GO:0006886(intracellular protein transport);GO:0006888(endoplasmic reticulum to Golgi vesicle-mediated transport);GO:0006890(retrograde vesicle-mediated transpor…	05110(Vibrio cholerae infection)	K10949	NA
0	ENSG00000172366	MCRIP2	1.03906	0.77585	0.421428	0.396	0.384	3.87607e-15	1.66923e-10	MAPK regulated corepressor interacting protein 2 [Source:HGNC Symbol;Acc:HGNC:14142]	GO:0005515(protein binding);GO:0005634(nucleus);GO:0005737(cytoplasm);GO:0010494(cytoplasmic stress granule)	NA	NA	NA
0	ENSG00000147669	POLR2K	3.87827	2.91291	0.412952	0.719	0.669	3.90583e-15	1.68204e-10	RNA polymerase II subunit K [Source:HGNC Symbol;Acc:HGNC:9198]	GO:0000398(mRNA splicing, via spliceosome);GO:0001054(RNA polymerase I activity);GO:0001055(RNA polymerase II activity);GO:0001056(RNA polymerase III activity);GO:0003677(DNA binding);GO:0003899(DNA-directed 5'-3' RNA polymerase activity);GO:0005634(nucleus);GO:0005654(nucleoplasm);GO:0005665(RNA polymerase II, core complex);GO:0005666(RNA polymerase III complex);GO:0005736(RNA polymerase I compl…	03020(RNA polymerase);04623(Cytosolic DNA-sensing pathway);05016(Huntington disease)	NA	NA
0	ENSG00000257017	HP	1.71697	0.992593	0.790591	0.336	0.162	3.94373e-15	1.69837e-10	haptoglobin [Source:HGNC Symbol;Acc:HGNC:5141]	GO:0002376(immune system process);GO:0002526(acute inflammatory response);GO:0004252(serine-type endopeptidase activity);GO:0005515(protein binding);GO:0005576(extracellular region);GO:0005615(extracellular space);GO:0006508(proteolysis);GO:0006898(receptor-mediated endocytosis);GO:0006952(defense response);GO:0006953(acute-phase response);GO:0010033(response to organic substance);GO:0010942(posi…	NA	K16142	NA
0	ENSG00000166136	NDUFB8	2.07403	1.62783	0.34949	0.577	0.553	3.99406e-15	1.72004e-10	NADH:ubiquinone oxidoreductase subunit B8 [Source:HGNC Symbol;Acc:HGNC:7703]	GO:0003954(NADH dehydrogenase activity);GO:0005739(mitochondrion);GO:0005743(mitochondrial inner membrane);GO:0005747(mitochondrial respiratory chain complex I);GO:0005759(mitochondrial matrix);GO:0005783(endoplasmic reticulum);GO:0006120(mitochondrial electron transport, NADH to ubiquinone);GO:0008137(NADH dehydrogenase (ubiquinone) activity);GO:0016020(membrane);GO:0016021(integral component of…	00190(Oxidative phosphorylation);04714(Thermogenesis);04723(Retrograde endocannabinoid signaling);04932(Non-alcoholic fatty liver disease (NAFLD));05010(Alzheimer disease);05012(Parkinson disease);05016(Huntington disease)	K03964	NA
0	ENSG00000183172	SMDT1	1.78749	1.33697	0.418965	0.557	0.512	4.24547e-15	1.82831e-10	single-pass membrane protein with aspartate rich tail 1 [Source:HGNC Symbol;Acc:HGNC:25055]	GO:0005515(protein binding);GO:0005634(nucleus);GO:0005739(mitochondrion);GO:0005743(mitochondrial inner membrane);GO:0005759(mitochondrial matrix);GO:0006811(ion transport);GO:0006816(calcium ion transport);GO:0006851(mitochondrial calcium ion transmembrane transport);GO:0016020(membrane);GO:0016021(integral component of membrane);GO:0031305(integral component of mitochondrial inner membrane);GO…	NA	K22830	NA
0	ENSG00000225921	NOL7	3.45014	2.72733	0.339166	0.669	0.646	4.78235e-15	2.05952e-10	nucleolar protein 7 [Source:HGNC Symbol;Acc:HGNC:21040]	GO:0003723(RNA binding);GO:0005634(nucleus);GO:0005730(nucleolus);GO:0005739(mitochondrion)	NA	NA	NA
0	ENSG00000065548	ZC3H15	3.69352	2.81578	0.391463	0.637	0.667	4.83246e-15	2.0811e-10	zinc finger CCCH-type containing 15 [Source:HGNC Symbol;Acc:HGNC:29528]	GO:0002181(cytoplasmic translation);GO:0003723(RNA binding);GO:0005515(protein binding);GO:0005634(nucleus);GO:0005730(nucleolus);GO:0005737(cytoplasm);GO:0005829(cytosol);GO:0019221(cytokine-mediated signaling pathway);GO:0043547(positive regulation of GTPase activity);GO:0045296(cadherin binding);GO:0046872(metal ion binding)	NA	NA	NA
0	ENSG00000169020	ATP5ME	4.83046	3.8335	0.3335	0.749	0.707	4.91856e-15	2.11818e-10	ATP synthase membrane subunit e [Source:HGNC Symbol;Acc:HGNC:846]	GO:0000276(mitochondrial proton-transporting ATP synthase complex, coupling factor F(o));GO:0005739(mitochondrion);GO:0005743(mitochondrial inner membrane);GO:0005753(mitochondrial proton-transporting ATP synthase complex);GO:0006754(ATP biosynthetic process);GO:0006811(ion transport);GO:0015078(proton transmembrane transporter activity);GO:0015986(ATP synthesis coupled proton transport);GO:00160…	00190(Oxidative phosphorylation);04714(Thermogenesis)	NA	NA
0	ENSG00000142484	TM4SF5	2.94689	1.86667	0.658729	0.587	0.47	5.35232e-15	2.30498e-10	transmembrane 4 L six family member 5 [Source:HGNC Symbol;Acc:HGNC:11857]	GO:0005887(integral component of plasma membrane);GO:0016020(membrane);GO:0016021(integral component of membrane)	NA	NA	NA
0	ENSG00000169019	COMMD8	0.991611	0.74108	0.420144	0.407	0.358	5.97085e-15	2.57135e-10	COMM domain containing 8 [Source:HGNC Symbol;Acc:HGNC:26036]	GO:0005515(protein binding);GO:0005634(nucleus);GO:0005654(nucleoplasm);GO:0005737(cytoplasm);GO:0005829(cytosol)	NA	K22564	NA
0	ENSG00000161798	AQP5	1.35082	0.776787	0.798242	0.265	0.152	6.28975e-15	2.70868e-10	aquaporin 5 [Source:HGNC Symbol;Acc:HGNC:638]	GO:0005515(protein binding);GO:0005783(endoplasmic reticulum);GO:0005886(plasma membrane);GO:0005887(integral component of plasma membrane);GO:0005902(microvillus);GO:0006833(water transport);GO:0007588(excretion);GO:0009925(basal plasma membrane);GO:0015250(water channel activity);GO:0015267(channel activity);GO:0015670(carbon dioxide transport);GO:0016020(membrane);GO:0016021(integral component…	04970(Salivary secretion)	NA	NA
0	ENSG00000173457	PPP1R14B	2.6651	2.20427	0.273888	0.62	0.603	6.61873e-15	2.85036e-10	protein phosphatase 1 regulatory inhibitor subunit 14B [Source:HGNC Symbol;Acc:HGNC:9057]	GO:0004864(protein phosphatase inhibitor activity);GO:0004865(protein serine/threonine phosphatase inhibitor activity);GO:0005737(cytoplasm);GO:0032515(negative regulation of phosphoprotein phosphatase activity);GO:0042325(regulation of phosphorylation);GO:0045087(innate immune response)	NA	K17555	NA
0	ENSG00000112695	COX7A2	5.88462	4.59939	0.355508	0.779	0.742	7.421e-15	3.19585e-10	cytochrome c oxidase subunit 7A2 [Source:HGNC Symbol;Acc:HGNC:2288]	GO:0004129(cytochrome-c oxidase activity);GO:0005746(mitochondrial respirasome);GO:0009055(electron transfer activity);GO:0016020(membrane);GO:0016021(integral component of membrane);GO:0022900(electron transport chain);GO:1902600(proton transmembrane transport)	00190(Oxidative phosphorylation);04260(Cardiac muscle contraction);04714(Thermogenesis);04932(Non-alcoholic fatty liver disease (NAFLD));05010(Alzheimer disease);05012(Parkinson disease);05016(Huntington disease)	K02270	NA
0	ENSG00000178982	EIF3K	3.66756	2.69751	0.443194	0.694	0.643	7.71883e-15	3.32411e-10	eukaryotic translation initiation factor 3 subunit K [Source:HGNC Symbol;Acc:HGNC:24656]	GO:0001732(formation of cytoplasmic translation initiation complex);GO:0002183(cytoplasmic translational initiation);GO:0003723(RNA binding);GO:0003743(translation initiation factor activity);GO:0005515(protein binding);GO:0005634(nucleus);GO:0005737(cytoplasm);GO:0005829(cytosol);GO:0005852(eukaryotic translation initiation factor 3 complex);GO:0006412(translation);GO:0006413(translational initi…	NA	K15028	NA
0	ENSG00000146066	HIGD2A	2.34194	1.684	0.475807	0.587	0.554	7.94962e-15	3.4235e-10	HIG1 hypoxia inducible domain family member 2A [Source:HGNC Symbol;Acc:HGNC:28311]	GO:0005739(mitochondrion);GO:0005743(mitochondrial inner membrane);GO:0016020(membrane);GO:0016021(integral component of membrane);GO:0031966(mitochondrial membrane);GO:0043066(negative regulation of apoptotic process);GO:0055114(oxidation-reduction process);GO:0070469(respirasome)	NA	NA	NA
0	ENSG00000006606	CCL26	21.8279	9.91255	1.13884	0.639	0.457	8.47162e-15	3.6483e-10	C-C motif chemokine ligand 26 [Source:HGNC Symbol;Acc:HGNC:10625]	GO:0001938(positive regulation of endothelial cell proliferation);GO:0002548(monocyte chemotaxis);GO:0005125(cytokine activity);GO:0005515(protein binding);GO:0005576(extracellular region);GO:0005615(extracellular space);GO:0006935(chemotaxis);GO:0006954(inflammatory response);GO:0006955(immune response);GO:0007165(signal transduction);GO:0007186(G protein-coupled receptor signaling pathway);GO:0…	04060(Cytokine-cytokine receptor interaction);04062(Chemokine signaling pathway)	K21096	NA
0	ENSG00000104412	EMC2	1.19028	0.9314	0.353824	0.402	0.446	9.1032e-15	3.92029e-10	ER membrane protein complex subunit 2 [Source:HGNC Symbol;Acc:HGNC:28963]	GO:0005515(protein binding);GO:0005634(nucleus);GO:0005737(cytoplasm);GO:0005783(endoplasmic reticulum);GO:0034975(protein folding in endoplasmic reticulum);GO:0072546(ER membrane protein complex)	NA	NA	NA
0	ENSG00000267795	SMIM22	6.16427	4.11059	0.584583	0.787	0.667	9.10492e-15	3.92103e-10	small integral membrane protein 22 [Source:HGNC Symbol;Acc:HGNC:48329]	GO:0016020(membrane);GO:0016021(integral component of membrane)	NA	NA	NA
0	ENSG00000167969	ECI1	1.99548	1.58963	0.328042	0.568	0.538	9.26198e-15	3.98867e-10	enoyl-CoA delta isomerase 1 [Source:HGNC Symbol;Acc:HGNC:2703]	GO:0003824(catalytic activity);GO:0004165(dodecenoyl-CoA delta-isomerase activity);GO:0004300(enoyl-CoA hydratase activity);GO:0005739(mitochondrion);GO:0005759(mitochondrial matrix);GO:0006629(lipid metabolic process);GO:0006631(fatty acid metabolic process);GO:0006635(fatty acid beta-oxidation);GO:0016853(isomerase activity)	00071(Fatty acid degradation)	NA	NA
0	ENSG00000277972	CISD3	1.9133	1.42094	0.42922	0.536	0.498	9.5291e-15	4.10371e-10	CDGSH iron sulfur domain 3 [Source:HGNC Symbol;Acc:HGNC:27578]	GO:0005739(mitochondrion);GO:0043231(intracellular membrane-bounded organelle);GO:0046872(metal ion binding);GO:0051536(iron-sulfur cluster binding);GO:0051537(2 iron, 2 sulfur cluster binding);GO:0106034(protein maturation by [2Fe-2S] cluster transfer)	NA	NA	NA
0	ENSG00000172115	CYCS	4.6537	3.73822	0.316026	0.719	0.707	1.01695e-14	4.37949e-10	cytochrome c, somatic [Source:HGNC Symbol;Acc:HGNC:19986]	GO:0000159(protein phosphatase type 2A complex);GO:0004722(protein serine/threonine phosphatase activity);GO:0005515(protein binding);GO:0005634(nucleus);GO:0005739(mitochondrion);GO:0005743(mitochondrial inner membrane);GO:0005758(mitochondrial intermembrane space);GO:0005829(cytosol);GO:0006122(mitochondrial electron transport, ubiquinol to cytochrome c);GO:0006123(mitochondrial electron transp…	01524(Platinum drug resistance);04115(p53 signaling pathway);04210(Apoptosis);04215(Apoptosis - multiple species);04932(Non-alcoholic fatty liver disease (NAFLD));05010(Alzheimer disease);05012(Parkinson disease);05014(Amyotrophic lateral sclerosis (ALS));05016(Huntington disease);05134(Legionellosis);05145(Toxoplasmosis);05152(Tuberculosis);05160(Hepatitis C);05161(Hepatitis B);05162(Measles);05…	K08738	NA
0	ENSG00000143543	JTB	2.29482	1.71889	0.416905	0.577	0.567	1.08086e-14	4.65472e-10	jumping translocation breakpoint [Source:HGNC Symbol;Acc:HGNC:6201]	GO:0000278(mitotic cell cycle);GO:0000281(mitotic cytokinesis);GO:0005737(cytoplasm);GO:0005739(mitochondrion);GO:0005813(centrosome);GO:0005815(microtubule organizing center);GO:0005819(spindle);GO:0005856(cytoskeleton);GO:0005887(integral component of plasma membrane);GO:0006915(apoptotic process);GO:0007049(cell cycle);GO:0016020(membrane);GO:0016021(integral component of membrane);GO:0019901(…	NA	NA	NA
0	ENSG00000118418	HMGN3	4.33814	2.74275	0.661455	0.579	0.547	1.1383e-14	4.9021e-10	high mobility group nucleosomal binding domain 3 [Source:HGNC Symbol;Acc:HGNC:12312]	GO:0000785(chromatin);GO:0003677(DNA binding);GO:0003682(chromatin binding);GO:0005634(nucleus);GO:0005654(nucleoplasm);GO:0005829(cytosol);GO:0006325(chromatin organization);GO:0006357(regulation of transcription by RNA polymerase II);GO:0008150(biological_process);GO:0031492(nucleosomal DNA binding);GO:0045944(positive regulation of transcription by RNA polymerase II);GO:0046966(thyroid hormone…	NA	K11301	NA
0	ENSG00000128311	TST	2.28456	1.71359	0.414893	0.577	0.529	1.15587e-14	4.97775e-10	thiosulfate sulfurtransferase [Source:HGNC Symbol;Acc:HGNC:12388]	GO:0000098(sulfur amino acid catabolic process);GO:0003723(RNA binding);GO:0004792(thiosulfate sulfurtransferase activity);GO:0005615(extracellular space);GO:0005739(mitochondrion);GO:0005759(mitochondrial matrix);GO:0008097(5S rRNA binding);GO:0009440(cyanate catabolic process);GO:0016740(transferase activity);GO:0030855(epithelial cell differentiation);GO:0035928(rRNA import into mitochondrion)…	00270(Cysteine and methionine metabolism);00920(Sulfur metabolism);04122(Sulfur relay system)	K01011	2.8.1.2;EC:2.8.1.1
0	ENSG00000002586	CD99	4.12922	3.03559	0.443893	0.672	0.65	1.171e-14	5.04292e-10	CD99 molecule (Xg blood group) [Source:HGNC Symbol;Acc:HGNC:7082]	GO:0005515(protein binding);GO:0005737(cytoplasm);GO:0005886(plasma membrane);GO:0005887(integral component of plasma membrane);GO:0005925(focal adhesion);GO:0007155(cell adhesion);GO:0016020(membrane);GO:0016021(integral component of membrane);GO:0050776(regulation of immune response)	04514(Cell adhesion molecules (CAMs));04670(Leukocyte transendothelial migration)	K06520	NA
0	ENSG00000087191	PSMC5	2.17363	1.706	0.349489	0.582	0.564	1.17214e-14	5.04781e-10	proteasome 26S subunit, ATPase 5 [Source:HGNC Symbol;Acc:HGNC:9552]	GO:0000165(MAPK cascade);GO:0000166(nucleotide binding);GO:0000209(protein polyubiquitination);GO:0000502(proteasome complex);GO:0002223(stimulatory C-type lectin receptor signaling pathway);GO:0002479(antigen processing and presentation of exogenous peptide antigen via MHC class I, TAP-dependent);GO:0005102(signaling receptor binding);GO:0005515(protein binding);GO:0005524(ATP binding);GO:000563…	03050(Proteasome);05169(Epstein-Barr virus infection)	NA	NA
0	ENSG00000117450	PRDX1	9.24993	7.49539	0.30344	0.817	0.827	1.17292e-14	5.0512e-10	peroxiredoxin 1 [Source:HGNC Symbol;Acc:HGNC:9352]	GO:0000302(response to reactive oxygen species);GO:0001501(skeletal system development);GO:0001895(retina homeostasis);GO:0003723(RNA binding);GO:0004601(peroxidase activity);GO:0005515(protein binding);GO:0005615(extracellular space);GO:0005623(cell);GO:0005634(nucleus);GO:0005737(cytoplasm);GO:0005829(cytosol);GO:0006979(response to oxidative stress);GO:0008283(cell population proliferation);GO…	04146(Peroxisome)	K13279	EC:1.11.1.15
0	ENSG00000179085	DPM3	1.1487	0.87266	0.396505	0.429	0.401	1.17762e-14	5.07143e-10	dolichyl-phosphate mannosyltransferase subunit 3 [Source:HGNC Symbol;Acc:HGNC:3007]	GO:0004582(dolichyl-phosphate beta-D-mannosyltransferase activity);GO:0005515(protein binding);GO:0005783(endoplasmic reticulum);GO:0005789(endoplasmic reticulum membrane);GO:0005975(carbohydrate metabolic process);GO:0006486(protein glycosylation);GO:0006506(GPI anchor biosynthetic process);GO:0016020(membrane);GO:0016021(integral component of membrane);GO:0018279(protein N-linked glycosylation …	00510(N-Glycan biosynthesis)	K09659	NA
0	ENSG00000165637	VDAC2	3.55936	2.92414	0.283604	0.691	0.68	1.3952e-14	6.00843e-10	voltage dependent anion channel 2 [Source:HGNC Symbol;Acc:HGNC:12672]	GO:0000166(nucleotide binding);GO:0001669(acrosomal vesicle);GO:0005515(protein binding);GO:0005634(nucleus);GO:0005739(mitochondrion);GO:0005741(mitochondrial outer membrane);GO:0006811(ion transport);GO:0006820(anion transport);GO:0007339(binding of sperm to zona pellucida);GO:0008021(synaptic vesicle);GO:0008308(voltage-gated anion channel activity);GO:0015288(porin activity);GO:0015698(inorga…	04020(Calcium signaling pathway);04022(cGMP-PKG signaling pathway);04216(Ferroptosis);04217(Necroptosis);04218(Cellular senescence);04621(NOD-like receptor signaling pathway);04979(Cholesterol metabolism);05012(Parkinson disease);05016(Huntington disease);05166(Human T-cell leukemia virus 1 infection)	K15040	NA
0	ENSG00000197172	MAGEA6	1.01773	0.807306	0.334172	0.423	0.242	1.43703e-14	6.18856e-10	MAGE family member A6 [Source:HGNC Symbol;Acc:HGNC:6804]	GO:0003674(molecular_function);GO:0005515(protein binding);GO:0005575(cellular_component);GO:0008150(biological_process)	NA	NA	NA
0	ENSG00000134202	GSTM3	2.02128	1.4241	0.505219	0.546	0.431	1.44528e-14	6.22409e-10	glutathione S-transferase mu 3 [Source:HGNC Symbol;Acc:HGNC:4635]	GO:0004364(glutathione transferase activity);GO:0005515(protein binding);GO:0005634(nucleus);GO:0005737(cytoplasm);GO:0005829(cytosol);GO:0006749(glutathione metabolic process);GO:0008065(establishment of blood-nerve barrier);GO:0016740(transferase activity);GO:0018916(nitrobenzene metabolic process);GO:0019899(enzyme binding);GO:0035686(sperm fibrous sheath);GO:0042178(xenobiotic catabolic proce…	00480(Glutathione metabolism);00980(Metabolism of xenobiotics by cytochrome P450);00982(Drug metabolism - cytochrome P450);00983(Drug metabolism - other enzymes);01524(Platinum drug resistance);05200(Pathways in cancer);05204(Chemical carcinogenesis);05225(Hepatocellular carcinoma);05418(Fluid shear stress and atherosclerosis)	K00799	EC:2.5.1.18
0	ENSG00000104408	EIF3E	3.87805	2.81572	0.461825	0.694	0.67	1.49833e-14	6.45257e-10	eukaryotic translation initiation factor 3 subunit E [Source:HGNC Symbol;Acc:HGNC:3277]	GO:0000184(nuclear-transcribed mRNA catabolic process, nonsense-mediated decay);GO:0000785(chromatin);GO:0001732(formation of cytoplasmic translation initiation complex);GO:0002183(cytoplasmic translational initiation);GO:0003723(RNA binding);GO:0003743(translation initiation factor activity);GO:0005515(protein binding);GO:0005634(nucleus);GO:0005654(nucleoplasm);GO:0005737(cytoplasm);GO:0005829(…	03013(RNA transport);05160(Hepatitis C)	K03250	NA
0	ENSG00000140350	ANP32A	2.88853	2.21024	0.386131	0.607	0.629	1.56756e-14	6.75072e-10	acidic nuclear phosphoprotein 32 family member A [Source:HGNC Symbol;Acc:HGNC:13233]	GO:0003723(RNA binding);GO:0005515(protein binding);GO:0005634(nucleus);GO:0005654(nucleoplasm);GO:0005737(cytoplasm);GO:0005783(endoplasmic reticulum);GO:0006913(nucleocytoplasmic transport);GO:0035556(intracellular signal transduction);GO:0042393(histone binding);GO:0043488(regulation of mRNA stability);GO:0048471(perinuclear region of cytoplasm)	NA	K18646	NA
0	ENSG00000104979	C19orf53	3.5688	2.55577	0.48168	0.686	0.642	1.60565e-14	6.91471e-10	chromosome 19 open reading frame 53 [Source:HGNC Symbol;Acc:HGNC:24991]	GO:0005634(nucleus);GO:0005730(nucleolus)	NA	NA	NA
0	ENSG00000134193	REG4	2.67994	1.37304	0.964831	0.369	0.228	2.36909e-14	1.02025e-09	regenerating family member 4 [Source:HGNC Symbol;Acc:HGNC:22977]	GO:0004888(transmembrane signaling receptor activity);GO:0005576(extracellular region);GO:0005737(cytoplasm);GO:0008201(heparin binding);GO:0009617(response to bacterium);GO:0030246(carbohydrate binding);GO:2001065(mannan binding)	05226(Gastric cancer)	K22244	NA
0	ENSG00000116459	ATP5PB	2.69482	1.98539	0.440765	0.62	0.591	2.60164e-14	1.1204e-09	ATP synthase peripheral stalk-membrane subunit b [Source:HGNC Symbol;Acc:HGNC:840]	GO:0000276(mitochondrial proton-transporting ATP synthase complex, coupling factor F(o));GO:0005515(protein binding);GO:0005634(nucleus);GO:0005654(nucleoplasm);GO:0005739(mitochondrion);GO:0005743(mitochondrial inner membrane);GO:0005753(mitochondrial proton-transporting ATP synthase complex);GO:0005759(mitochondrial matrix);GO:0006754(ATP biosynthetic process);GO:0006811(ion transport);GO:00150…	00190(Oxidative phosphorylation);04714(Thermogenesis);05010(Alzheimer disease);05012(Parkinson disease);05016(Huntington disease)	NA	NA
0	ENSG00000120333	MRPS14	0.91352	0.723038	0.337365	0.374	0.393	2.63493e-14	1.13473e-09	mitochondrial ribosomal protein S14 [Source:HGNC Symbol;Acc:HGNC:14049]	GO:0003723(RNA binding);GO:0003735(structural constituent of ribosome);GO:0005622(intracellular);GO:0005739(mitochondrion);GO:0005743(mitochondrial inner membrane);GO:0005761(mitochondrial ribosome);GO:0005763(mitochondrial small ribosomal subunit);GO:0005840(ribosome);GO:0006412(translation);GO:0070125(mitochondrial translational elongation);GO:0070126(mitochondrial translational termination)	03010(Ribosome)	K02954	NA
0	ENSG00000198930	CSAG1	1.0606	0.819077	0.372812	0.432	0.258	2.77573e-14	1.19537e-09	chondrosarcoma associated gene 1 [Source:HGNC Symbol;Acc:HGNC:24294]	NA	NA	NA	NA
0	ENSG00000188643	S100A16	5.35993	4.01063	0.418386	0.738	0.648	2.86518e-14	1.23389e-09	S100 calcium binding protein A16 [Source:HGNC Symbol;Acc:HGNC:20441]	GO:0003723(RNA binding);GO:0005509(calcium ion binding);GO:0005515(protein binding);GO:0005615(extracellular space);GO:0005634(nucleus);GO:0005730(nucleolus);GO:0005737(cytoplasm);GO:0005829(cytosol);GO:0005886(plasma membrane);GO:0042803(protein homodimerization activity);GO:0046872(metal ion binding);GO:0051592(response to calcium ion);GO:0070062(extracellular exosome)	NA	NA	NA
0	ENSG00000182004	SNRPE	3.46517	2.64382	0.390301	0.678	0.638	3.02428e-14	1.30241e-09	small nuclear ribonucleoprotein polypeptide E [Source:HGNC Symbol;Acc:HGNC:11161]	GO:0000245(spliceosomal complex assembly);GO:0000387(spliceosomal snRNP assembly);GO:0000398(mRNA splicing, via spliceosome);GO:0003723(RNA binding);GO:0005515(protein binding);GO:0005634(nucleus);GO:0005654(nucleoplasm);GO:0005681(spliceosomal complex);GO:0005682(U5 snRNP);GO:0005683(U7 snRNP);GO:0005685(U1 snRNP);GO:0005686(U2 snRNP);GO:0005687(U4 snRNP);GO:0005689(U12-type spliceosomal complex…	03040(Spliceosome)	K11097	NA
0	ENSG00000204272	NBDY	1.38216	1.10664	0.320739	0.467	0.477	3.12311e-14	1.34497e-09	negative regulator of P-body association [Source:HGNC Symbol;Acc:HGNC:50713]	GO:0000932(P-body);GO:0000956(nuclear-transcribed mRNA catabolic process);GO:0005515(protein binding);GO:0005737(cytoplasm);GO:0006397(mRNA processing);GO:0010607(negative regulation of cytoplasmic mRNA processing body assembly)	NA	NA	NA
0	ENSG00000143621	ILF2	3.03503	2.52564	0.265064	0.626	0.651	3.99358e-14	1.71984e-09	interleukin enhancer binding factor 2 [Source:HGNC Symbol;Acc:HGNC:6037]	GO:0003677(DNA binding);GO:0003723(RNA binding);GO:0003725(double-stranded RNA binding);GO:0005515(protein binding);GO:0005524(ATP binding);GO:0005576(extracellular region);GO:0005634(nucleus);GO:0005730(nucleolus);GO:0005737(cytoplasm);GO:0006351(transcription, DNA-templated);GO:0006955(immune response);GO:0016020(membrane);GO:0016740(transferase activity);GO:0035580(specific granule lumen);GO:0…	NA	K13089	NA
0	ENSG00000171747	LGALS4	4.87496	3.27745	0.572816	0.661	0.583	4.31842e-14	1.85973e-09	galectin 4 [Source:HGNC Symbol;Acc:HGNC:6565]	GO:0005615(extracellular space);GO:0005829(cytosol);GO:0005886(plasma membrane);GO:0007155(cell adhesion);GO:0016936(galactoside binding);GO:0030246(carbohydrate binding);GO:0062023(collagen-containing extracellular matrix)	NA	K10091	NA
0	ENSG00000128524	ATP6V1F	2.02817	1.58245	0.358015	0.59	0.555	4.61015e-14	1.98536e-09	ATPase H+ transporting V1 subunit F [Source:HGNC Symbol;Acc:HGNC:16832]	GO:0005515(protein binding);GO:0005829(cytosol);GO:0006811(ion transport);GO:0008286(insulin receptor signaling pathway);GO:0015078(proton transmembrane transporter activity);GO:0015991(ATP hydrolysis coupled proton transport);GO:0016020(membrane);GO:0016469(proton-transporting two-sector ATPase complex);GO:0016471(vacuolar proton-transporting V-type ATPase complex);GO:0033180(proton-transporting…	00190(Oxidative phosphorylation);04145(Phagosome);04150(mTOR signaling pathway);04721(Synaptic vesicle cycle);04966(Collecting duct acid secretion);05110(Vibrio cholerae infection);05120(Epithelial cell signaling in Helicobacter pylori infection);05165(Human papillomavirus infection);05323(Rheumatoid arthritis)	NA	NA
0	ENSG00000229833	PET100	1.37493	1.04923	0.390017	0.432	0.477	5.43927e-14	2.34242e-09	PET100 homolog [Source:HGNC Symbol;Acc:HGNC:40038]	GO:0005739(mitochondrion);GO:0016020(membrane);GO:0016021(integral component of membrane);GO:0031305(integral component of mitochondrial inner membrane);GO:0033617(mitochondrial respiratory chain complex IV assembly);GO:0051082(unfolded protein binding)	NA	K18186	NA
0	ENSG00000116161	CACYBP	3.53515	2.90282	0.284318	0.667	0.675	5.73741e-14	2.47082e-09	calcyclin binding protein [Source:HGNC Symbol;Acc:HGNC:30423]	GO:0005515(protein binding);GO:0005634(nucleus);GO:0005641(nuclear envelope lumen);GO:0005654(nucleoplasm);GO:0005737(cytoplasm);GO:0005829(cytosol);GO:0007507(heart development);GO:0007568(aging);GO:0015631(tubulin binding);GO:0019005(SCF ubiquitin ligase complex);GO:0019904(protein domain specific binding);GO:0030877(beta-catenin destruction complex);GO:0031625(ubiquitin protein ligase binding)…	04310(Wnt signaling pathway)	K04507	NA
0	ENSG00000106591	MRPL32	0.774762	0.621291	0.318483	0.372	0.36	6.14688e-14	2.64716e-09	mitochondrial ribosomal protein L32 [Source:HGNC Symbol;Acc:HGNC:14035]	GO:0003723(RNA binding);GO:0003735(structural constituent of ribosome);GO:0005739(mitochondrion);GO:0005743(mitochondrial inner membrane);GO:0005761(mitochondrial ribosome);GO:0005762(mitochondrial large ribosomal subunit);GO:0005840(ribosome);GO:0006412(translation);GO:0015934(large ribosomal subunit);GO:0070125(mitochondrial translational elongation);GO:0070126(mitochondrial translational termi…	03010(Ribosome)	K02911	NA
0	ENSG00000150779	TIMM8B	2.26425	1.6932	0.419285	0.612	0.541	7.09529e-14	3.05558e-09	translocase of inner mitochondrial membrane 8 homolog B [Source:HGNC Symbol;Acc:HGNC:11818]	GO:0005615(extracellular space);GO:0005739(mitochondrion);GO:0005743(mitochondrial inner membrane);GO:0005758(mitochondrial intermembrane space);GO:0006626(protein targeting to mitochondrion);GO:0007605(sensory perception of sound);GO:0008270(zinc ion binding);GO:0015031(protein transport);GO:0016020(membrane);GO:0042719(mitochondrial intermembrane space protein transporter complex);GO:0046872(me…	NA	K17780	NA
0	ENSG00000143727	ACP1	1.90304	1.48438	0.358441	0.549	0.554	7.30068e-14	3.14404e-09	acid phosphatase 1 [Source:HGNC Symbol;Acc:HGNC:122]	GO:0003993(acid phosphatase activity);GO:0004721(phosphoprotein phosphatase activity);GO:0004725(protein tyrosine phosphatase activity);GO:0004726(non-membrane spanning protein tyrosine phosphatase activity);GO:0005515(protein binding);GO:0005737(cytoplasm);GO:0006470(protein dephosphorylation);GO:0009898(cytoplasmic side of plasma membrane);GO:0016020(membrane);GO:0016021(integral component of m…	00730(Thiamine metabolism);00740(Riboflavin metabolism);04520(Adherens junction)	NA	NA
0	ENSG00000185825	BCAP31	3.34351	2.46192	0.441581	0.628	0.608	7.48975e-14	3.22546e-09	B cell receptor associated protein 31 [Source:HGNC Symbol;Acc:HGNC:16695]	GO:0000139(Golgi membrane);GO:0002474(antigen processing and presentation of peptide antigen via MHC class I);GO:0005515(protein binding);GO:0005739(mitochondrion);GO:0005783(endoplasmic reticulum);GO:0005784(Sec61 translocon complex);GO:0005789(endoplasmic reticulum membrane);GO:0005811(lipid droplet);GO:0005829(cytosol);GO:0005887(integral component of plasma membrane);GO:0006886(intracellular …	04141(Protein processing in endoplasmic reticulum);05165(Human papillomavirus infection)	K14009	NA
0	ENSG00000232112	TMA7	5.41861	4.2282	0.35788	0.76	0.741	7.59208e-14	3.26953e-09	translation machinery associated 7 homolog [Source:HGNC Symbol;Acc:HGNC:26932]	GO:0002181(cytoplasmic translation)	NA	NA	NA
0	ENSG00000086504	MRPL28	1.16369	0.898251	0.373519	0.415	0.41	7.92286e-14	3.41198e-09	mitochondrial ribosomal protein L28 [Source:HGNC Symbol;Acc:HGNC:14484]	GO:0003723(RNA binding);GO:0003735(structural constituent of ribosome);GO:0005515(protein binding);GO:0005739(mitochondrion);GO:0005743(mitochondrial inner membrane);GO:0005761(mitochondrial ribosome);GO:0005762(mitochondrial large ribosomal subunit);GO:0005829(cytosol);GO:0005840(ribosome);GO:0006412(translation);GO:0070125(mitochondrial translational elongation);GO:0070126(mitochondrial transla…	03010(Ribosome)	K02902	NA
0	ENSG00000226950	DANCR	1.13185	0.926091	0.289459	0.415	0.431	8.47527e-14	3.64987e-09	differentiation antagonizing non-protein coding RNA [Source:HGNC Symbol;Acc:HGNC:28964]	NA	NA	NA	NA
0	ENSG00000198721	ECI2	1.40892	1.04727	0.427955	0.38	0.41	8.51474e-14	3.66687e-09	enoyl-CoA delta isomerase 2 [Source:HGNC Symbol;Acc:HGNC:14601]	GO:0000062(fatty-acyl-CoA binding);GO:0003824(catalytic activity);GO:0004165(dodecenoyl-CoA delta-isomerase activity);GO:0005102(signaling receptor binding);GO:0005654(nucleoplasm);GO:0005739(mitochondrion);GO:0005777(peroxisome);GO:0005782(peroxisomal matrix);GO:0005829(cytosol);GO:0006625(protein targeting to peroxisome);GO:0006635(fatty acid beta-oxidation);GO:0016020(membrane);GO:0016853(isom…	00071(Fatty acid degradation);04146(Peroxisome)	K13239	EC:5.3.3.8
0	ENSG00000126756	UXT	2.91206	2.32638	0.323956	0.658	0.638	9.84214e-14	4.23852e-09	ubiquitously expressed prefoldin like chaperone [Source:HGNC Symbol;Acc:HGNC:12641]	GO:0000122(negative regulation of transcription by RNA polymerase II);GO:0000226(microtubule cytoskeleton organization);GO:0000785(chromatin);GO:0000922(spindle pole);GO:0000930(gamma-tubulin complex);GO:0003682(chromatin binding);GO:0003712(transcription coregulator activity);GO:0003714(transcription corepressor activity);GO:0005515(protein binding);GO:0005634(nucleus);GO:0005654(nucleoplasm);GO…	NA	NA	NA
0	ENSG00000103876	FAH	0.560501	0.443562	0.337581	0.281	0.241	1.1518e-13	4.96025e-09	fumarylacetoacetate hydrolase [Source:HGNC Symbol;Acc:HGNC:3579]	GO:0003824(catalytic activity);GO:0004334(fumarylacetoacetase activity);GO:0005515(protein binding);GO:0005829(cytosol);GO:0006527(arginine catabolic process);GO:0006559(L-phenylalanine catabolic process);GO:0006572(tyrosine catabolic process);GO:0009072(aromatic amino acid family metabolic process);GO:0016787(hydrolase activity);GO:0046872(metal ion binding);GO:0070062(extracellular exosome);GO:…	00350(Tyrosine metabolism)	K01555	EC:3.7.1.2
0	ENSG00000109390	NDUFC1	2.67291	2.03225	0.395332	0.623	0.59	1.18071e-13	5.08472e-09	NADH:ubiquinone oxidoreductase subunit C1 [Source:HGNC Symbol;Acc:HGNC:7705]	GO:0005739(mitochondrion);GO:0005743(mitochondrial inner membrane);GO:0005747(mitochondrial respiratory chain complex I);GO:0006120(mitochondrial electron transport, NADH to ubiquinone);GO:0008137(NADH dehydrogenase (ubiquinone) activity);GO:0016020(membrane);GO:0016021(integral component of membrane);GO:0032981(mitochondrial respiratory chain complex I assembly);GO:0055114(oxidation-reduction pr…	00190(Oxidative phosphorylation);04714(Thermogenesis);04723(Retrograde endocannabinoid signaling);04932(Non-alcoholic fatty liver disease (NAFLD));05010(Alzheimer disease);05012(Parkinson disease);05016(Huntington disease)	K03967	NA
0	ENSG00000132254	ARFIP2	0.510465	0.420318	0.28033	0.194	0.248	1.23782e-13	5.33065e-09	ADP ribosylation factor interacting protein 2 [Source:HGNC Symbol;Acc:HGNC:17160]	GO:0001726(ruffle);GO:0005515(protein binding);GO:0005525(GTP binding);GO:0005543(phospholipid binding);GO:0005737(cytoplasm);GO:0005829(cytosol);GO:0005886(plasma membrane);GO:0005938(cell cortex);GO:0006886(intracellular protein transport);GO:0007264(small GTPase mediated signal transduction);GO:0019904(protein domain specific binding);GO:0030032(lamellipodium assembly);GO:0030036(actin cytoske…	NA	K20314	NA
0		H3-3B	16.1334	12.6246	0.353812	0.893	0.904	1.31551e-13	5.66524e-09	NA	NA	NA	NA	NA
0	ENSG00000131475	VPS25	1.74627	1.42203	0.296324	0.508	0.519	1.31932e-13	5.68166e-09	vacuolar protein sorting 25 homolog [Source:HGNC Symbol;Acc:HGNC:28122]	GO:0000814(ESCRT II complex);GO:0005198(structural molecule activity);GO:0005515(protein binding);GO:0005634(nucleus);GO:0005654(nucleoplasm);GO:0005737(cytoplasm);GO:0005768(endosome);GO:0005829(cytosol);GO:0007175(negative regulation of epidermal growth factor-activated receptor activity);GO:0010008(endosome membrane);GO:0015031(protein transport);GO:0016020(membrane);GO:0016197(endosomal trans…	04144(Endocytosis)	K12189	NA
0	ENSG00000129235	TXNDC17	4.15941	3.44681	0.271116	0.71	0.705	1.34837e-13	5.80675e-09	thioredoxin domain containing 17 [Source:HGNC Symbol;Acc:HGNC:28218]	GO:0004601(peroxidase activity);GO:0005515(protein binding);GO:0005737(cytoplasm);GO:0005829(cytosol);GO:0033209(tumor necrosis factor-mediated signaling pathway);GO:0047134(protein-disulfide reductase activity);GO:0055114(oxidation-reduction process);GO:0070062(extracellular exosome);GO:0098869(cellular oxidant detoxification)	NA	NA	NA
0	ENSG00000134056	MRPS36	1.76213	1.42049	0.310935	0.525	0.549	1.3503e-13	5.81506e-09	mitochondrial ribosomal protein S36 [Source:HGNC Symbol;Acc:HGNC:16631]	GO:0003735(structural constituent of ribosome);GO:0004591(oxoglutarate dehydrogenase (succinyl-transferring) activity);GO:0005739(mitochondrion);GO:0005743(mitochondrial inner membrane);GO:0005763(mitochondrial small ribosomal subunit);GO:0005840(ribosome);GO:0006103(2-oxoglutarate metabolic process);GO:0006412(translation);GO:0009353(mitochondrial oxoglutarate dehydrogenase complex);GO:0055114(o…	NA	K17414	NA
0	ENSG00000272047	GTF2H5	1.52718	1.19591	0.352764	0.5	0.483	1.55819e-13	6.71036e-09	general transcription factor IIH subunit 5 [Source:HGNC Symbol;Acc:HGNC:21157]	GO:0000182(rDNA binding);GO:0000439(transcription factor TFIIH core complex);GO:0000717(nucleotide-excision repair, DNA duplex unwinding);GO:0005515(protein binding);GO:0005634(nucleus);GO:0005654(nucleoplasm);GO:0005669(transcription factor TFIID complex);GO:0005675(transcription factor TFIIH holo complex);GO:0005730(nucleolus);GO:0006281(DNA repair);GO:0006283(transcription-coupled nucleotide-e…	03022(Basal transcription factors);03420(Nucleotide excision repair)	K10845	NA
0	ENSG00000250722	SELENOP	0.674212	0.541661	0.315812	0.15	0.229	1.647e-13	7.09282e-09	selenoprotein P [Source:HGNC Symbol;Acc:HGNC:10751]	GO:0001887(selenium compound metabolic process);GO:0002576(platelet degranulation);GO:0005576(extracellular region);GO:0005615(extracellular space);GO:0006979(response to oxidative stress);GO:0007420(brain development);GO:0007626(locomotory behavior);GO:0008430(selenium binding);GO:0009791(post-embryonic development);GO:0010269(response to selenium ion);GO:0016020(membrane);GO:0016021(integral co…	NA	NA	NA
0	ENSG00000115446	UNC50	0.593297	0.480643	0.303789	0.243	0.282	1.73618e-13	7.47684e-09	unc-50 inner nuclear membrane RNA binding protein [Source:HGNC Symbol;Acc:HGNC:16046]	GO:0000139(Golgi membrane);GO:0003723(RNA binding);GO:0005634(nucleus);GO:0005637(nuclear inner membrane);GO:0005794(Golgi apparatus);GO:0007166(cell surface receptor signaling pathway);GO:0015031(protein transport);GO:0016020(membrane);GO:0016021(integral component of membrane);GO:0030173(integral component of Golgi membrane)	NA	NA	NA
0	ENSG00000214078	CPNE1	3.09599	2.36732	0.387142	0.617	0.606	1.87604e-13	8.07915e-09	copine 1 [Source:HGNC Symbol;Acc:HGNC:2314]	GO:0001786(phosphatidylserine binding);GO:0004175(endopeptidase activity);GO:0005215(transporter activity);GO:0005509(calcium ion binding);GO:0005515(protein binding);GO:0005544(calcium-dependent phospholipid binding);GO:0005634(nucleus);GO:0005654(nucleoplasm);GO:0005737(cytoplasm);GO:0005829(cytosol);GO:0005886(plasma membrane);GO:0006508(proteolysis);GO:0006629(lipid metabolic process);GO:0010…	NA	NA	NA
0	ENSG00000064601	CTSA	1.19926	0.983607	0.285996	0.301	0.42	2.09208e-13	9.00955e-09	cathepsin A [Source:HGNC Symbol;Acc:HGNC:9251]	GO:0004180(carboxypeptidase activity);GO:0004185(serine-type carboxypeptidase activity);GO:0005576(extracellular region);GO:0005654(nucleoplasm);GO:0005764(lysosome);GO:0005765(lysosomal membrane);GO:0005783(endoplasmic reticulum);GO:0006508(proteolysis);GO:0006687(glycosphingolipid metabolic process);GO:0006886(intracellular protein transport);GO:0008047(enzyme activator activity);GO:0008233(pep…	04142(Lysosome);04614(Renin-angiotensin system)	NA	NA
0	ENSG00000086598	TMED2	2.94114	2.12177	0.471108	0.634	0.593	2.26373e-13	9.74875e-09	transmembrane p24 trafficking protein 2 [Source:HGNC Symbol;Acc:HGNC:16996]	GO:0000139(Golgi membrane);GO:0001701(in utero embryonic development);GO:0001756(somitogenesis);GO:0001843(neural tube closure);GO:0001892(embryonic placenta development);GO:0001893(maternal placenta development);GO:0001947(heart looping);GO:0005515(protein binding);GO:0005783(endoplasmic reticulum);GO:0005789(endoplasmic reticulum membrane);GO:0005793(endoplasmic reticulum-Golgi intermediate com…	NA	K20347	NA
0	ENSG00000145912	NHP2	1.55835	1.232	0.339011	0.475	0.465	2.28062e-13	9.82151e-09	NHP2 ribonucleoprotein [Source:HGNC Symbol;Acc:HGNC:14377]	GO:0000469(cleavage involved in rRNA processing);GO:0000470(maturation of LSU-rRNA);GO:0000784(nuclear chromosome, telomeric region);GO:0003723(RNA binding);GO:0005515(protein binding);GO:0005634(nucleus);GO:0005654(nucleoplasm);GO:0005697(telomerase holoenzyme complex);GO:0005730(nucleolus);GO:0005732(small nucleolar ribonucleoprotein complex);GO:0006364(rRNA processing);GO:0007004(telomere main…	03008(Ribosome biogenesis in eukaryotes)	K11129	NA
0	ENSG00000125534	PPDPF	10.5128	7.95943	0.401416	0.825	0.82	2.4435e-13	1.05229e-08	pancreatic progenitor cell differentiation and proliferation factor [Source:HGNC Symbol;Acc:HGNC:16142]	GO:0007275(multicellular organism development);GO:0030154(cell differentiation)	NA	NA	NA
0	ENSG00000245910	SNHG6	4.4319	3.49897	0.340995	0.716	0.703	2.65831e-13	1.1448e-08	small nucleolar RNA host gene 6 [Source:HGNC Symbol;Acc:HGNC:32965]	NA	NA	NA	NA
0	ENSG00000106636	YKT6	0.522895	0.427214	0.291565	0.24	0.271	2.735e-13	1.17783e-08	YKT6 v-SNARE homolog [Source:HGNC Symbol;Acc:HGNC:16959]	GO:0000139(Golgi membrane);GO:0005484(SNAP receptor activity);GO:0005515(protein binding);GO:0005737(cytoplasm);GO:0005739(mitochondrion);GO:0005768(endosome);GO:0005783(endoplasmic reticulum);GO:0005794(Golgi apparatus);GO:0005829(cytosol);GO:0005887(integral component of plasma membrane);GO:0006888(endoplasmic reticulum to Golgi vesicle-mediated transport);GO:0006903(vesicle targeting);GO:00069…	04130(SNARE interactions in vesicular transport)	K08516	NA
0	ENSG00000198736	MSRB1	1.84025	1.24763	0.56071	0.495	0.412	2.93227e-13	1.26278e-08	methionine sulfoxide reductase B1 [Source:HGNC Symbol;Acc:HGNC:14133]	GO:0002376(immune system process);GO:0003779(actin binding);GO:0005575(cellular_component);GO:0005634(nucleus);GO:0005654(nucleoplasm);GO:0005737(cytoplasm);GO:0005829(cytosol);GO:0005856(cytoskeleton);GO:0006979(response to oxidative stress);GO:0008270(zinc ion binding);GO:0015629(actin cytoskeleton);GO:0016491(oxidoreductase activity);GO:0016671(oxidoreductase activity, acting on a sulfur group…	NA	K07305	EC:1.8.4.12
0	ENSG00000198818	SFT2D1	1.6123	1.32747	0.280438	0.508	0.507	3.10814e-13	1.33852e-08	SFT2 domain containing 1 [Source:HGNC Symbol;Acc:HGNC:21102]	GO:0015031(protein transport);GO:0016020(membrane);GO:0016021(integral component of membrane);GO:0016192(vesicle-mediated transport)	NA	NA	NA
0	ENSG00000121022	COPS5	1.52058	1.18495	0.359798	0.514	0.495	3.30079e-13	1.42149e-08	COP9 signalosome subunit 5 [Source:HGNC Symbol;Acc:HGNC:2240]	GO:0000338(protein deneddylation);GO:0000715(nucleotide-excision repair, DNA damage recognition);GO:0000785(chromatin);GO:0003713(transcription coactivator activity);GO:0003743(translation initiation factor activity);GO:0004222(metalloendopeptidase activity);GO:0004843(thiol-dependent ubiquitin-specific protease activity);GO:0005515(protein binding);GO:0005634(nucleus);GO:0005654(nucleoplasm);GO:…	NA	K09613	EC:3.4.-.-
0	ENSG00000173726	TOMM20	3.33985	2.69606	0.308932	0.648	0.672	3.34251e-13	1.43945e-08	translocase of outer mitochondrial membrane 20 [Source:HGNC Symbol;Acc:HGNC:20947]	GO:0005515(protein binding);GO:0005739(mitochondrion);GO:0005740(mitochondrial envelope);GO:0005741(mitochondrial outer membrane);GO:0005742(mitochondrial outer membrane translocase complex);GO:0006605(protein targeting);GO:0006626(protein targeting to mitochondrion);GO:0006886(intracellular protein transport);GO:0008320(protein transmembrane transporter activity);GO:0014850(response to muscle ac…	NA	K17770	NA
0	ENSG00000170348	TMED10	2.72136	1.94183	0.486911	0.628	0.572	3.61918e-13	1.5586e-08	transmembrane p24 trafficking protein 10 [Source:HGNC Symbol;Acc:HGNC:16998]	GO:0000139(Golgi membrane);GO:0001822(kidney development);GO:0005515(protein binding);GO:0005783(endoplasmic reticulum);GO:0005789(endoplasmic reticulum membrane);GO:0005793(endoplasmic reticulum-Golgi intermediate compartment);GO:0005794(Golgi apparatus);GO:0005801(cis-Golgi network);GO:0005886(plasma membrane);GO:0006886(intracellular protein transport);GO:0006888(endoplasmic reticulum to Golgi…	NA	K20352	NA
0	ENSG00000168701	TMEM208	1.49737	1.19958	0.319904	0.5	0.507	3.70111e-13	1.59388e-08	transmembrane protein 208 [Source:HGNC Symbol;Acc:HGNC:25015]	GO:0005773(vacuole);GO:0005783(endoplasmic reticulum);GO:0005789(endoplasmic reticulum membrane);GO:0006624(vacuolar protein processing);GO:0006914(autophagy);GO:0016020(membrane);GO:0016021(integral component of membrane)	NA	NA	NA
0	ENSG00000105197	TIMM50	0.584747	0.477407	0.292593	0.254	0.286	4.11054e-13	1.7702e-08	translocase of inner mitochondrial membrane 50 [Source:HGNC Symbol;Acc:HGNC:23656]	GO:0001836(release of cytochrome c from mitochondria);GO:0003723(RNA binding);GO:0004721(phosphoprotein phosphatase activity);GO:0004722(protein serine/threonine phosphatase activity);GO:0004725(protein tyrosine phosphatase activity);GO:0005134(interleukin-2 receptor binding);GO:0005515(protein binding);GO:0005634(nucleus);GO:0005654(nucleoplasm);GO:0005739(mitochondrion);GO:0005743(mitochondrial…	NA	K17496	NA
0	ENSG00000074071	MRPS34	2.59439	2.16093	0.263745	0.626	0.599	4.19315e-13	1.80578e-08	mitochondrial ribosomal protein S34 [Source:HGNC Symbol;Acc:HGNC:16618]	GO:0003735(structural constituent of ribosome);GO:0005739(mitochondrion);GO:0005743(mitochondrial inner membrane);GO:0005763(mitochondrial small ribosomal subunit);GO:0005840(ribosome);GO:0032543(mitochondrial translation);GO:0070125(mitochondrial translational elongation);GO:0070126(mitochondrial translational termination)	NA	K17412	NA
0	ENSG00000139180	NDUFA9	0.965584	0.790469	0.288693	0.385	0.429	4.46815e-13	1.92421e-08	NADH:ubiquinone oxidoreductase subunit A9 [Source:HGNC Symbol;Acc:HGNC:7693]	GO:0003824(catalytic activity);GO:0003954(NADH dehydrogenase activity);GO:0005515(protein binding);GO:0005634(nucleus);GO:0005654(nucleoplasm);GO:0005739(mitochondrion);GO:0005747(mitochondrial respiratory chain complex I);GO:0005759(mitochondrial matrix);GO:0006120(mitochondrial electron transport, NADH to ubiquinone);GO:0006814(sodium ion transport);GO:0007623(circadian rhythm);GO:0008137(NADH …	00190(Oxidative phosphorylation);04714(Thermogenesis);04723(Retrograde endocannabinoid signaling);04932(Non-alcoholic fatty liver disease (NAFLD));05010(Alzheimer disease);05012(Parkinson disease);05016(Huntington disease)	K03953	NA
0	ENSG00000095932	SMIM24	1.91926	1.32227	0.537538	0.522	0.392	4.99048e-13	2.14915e-08	small integral membrane protein 24 [Source:HGNC Symbol;Acc:HGNC:37244]	GO:0003674(molecular_function);GO:0008150(biological_process);GO:0016020(membrane);GO:0016021(integral component of membrane)	NA	NA	NA
0		ANTKMT	0.797447	0.656434	0.280739	0.374	0.369	5.53728e-13	2.38463e-08	NA	NA	NA	NA	NA
0	ENSG00000125445	MRPS7	1.20424	0.992165	0.279466	0.459	0.444	5.71145e-13	2.45964e-08	mitochondrial ribosomal protein S7 [Source:HGNC Symbol;Acc:HGNC:14499]	GO:0000028(ribosomal small subunit assembly);GO:0003723(RNA binding);GO:0003729(mRNA binding);GO:0003735(structural constituent of ribosome);GO:0005739(mitochondrion);GO:0005743(mitochondrial inner membrane);GO:0005763(mitochondrial small ribosomal subunit);GO:0005840(ribosome);GO:0006412(translation);GO:0019843(rRNA binding);GO:0032543(mitochondrial translation);GO:0070125(mitochondrial translat…	03010(Ribosome)	K02992	NA
0	ENSG00000137312	FLOT1	2.39627	1.84612	0.376291	0.59	0.585	6.17192e-13	2.65794e-08	flotillin 1 [Source:HGNC Symbol;Acc:HGNC:3757]	GO:0001765(membrane raft assembly);GO:0001819(positive regulation of cytokine production);GO:0001931(uropod);GO:0001934(positive regulation of protein phosphorylation);GO:0002020(protease binding);GO:0002090(regulation of receptor internalization);GO:0005515(protein binding);GO:0005765(lysosomal membrane);GO:0005768(endosome);GO:0005769(early endosome);GO:0005815(microtubule organizing center);GO…	04910(Insulin signaling pathway)	K07192	NA
0	ENSG00000130770	ATP5IF1	5.31089	3.79298	0.485622	0.762	0.708	6.19768e-13	2.66903e-08	ATP synthase inhibitory factor subunit 1 [Source:HGNC Symbol;Acc:HGNC:871]	GO:0001525(angiogenesis);GO:0001937(negative regulation of endothelial cell proliferation);GO:0004857(enzyme inhibitor activity);GO:0005516(calmodulin binding);GO:0005739(mitochondrion);GO:0006091(generation of precursor metabolites and energy);GO:0006783(heme biosynthetic process);GO:0009986(cell surface);GO:0019899(enzyme binding);GO:0030218(erythrocyte differentiation);GO:0032780(negative regu…	NA	K22255	NA
0	ENSG00000150753	CCT5	3.79121	3.05748	0.310316	0.667	0.686	6.52457e-13	2.80981e-08	chaperonin containing TCP1 subunit 5 [Source:HGNC Symbol;Acc:HGNC:1618]	GO:0000166(nucleotide binding);GO:0003730(mRNA 3'-UTR binding);GO:0005515(protein binding);GO:0005524(ATP binding);GO:0005730(nucleolus);GO:0005737(cytoplasm);GO:0005813(centrosome);GO:0005815(microtubule organizing center);GO:0005829(cytosol);GO:0005832(chaperonin-containing T-complex);GO:0005856(cytoskeleton);GO:0005874(microtubule);GO:0006457(protein folding);GO:0007339(binding of sperm to zon…	NA	K09497	NA
0	ENSG00000143183	TMCO1	2.94359	2.12748	0.468428	0.593	0.592	6.61549e-13	2.84896e-08	transmembrane and coiled-coil domains 1 [Source:HGNC Symbol;Acc:HGNC:18188]	GO:0000139(Golgi membrane);GO:0005262(calcium channel activity);GO:0005783(endoplasmic reticulum);GO:0005789(endoplasmic reticulum membrane);GO:0005794(Golgi apparatus);GO:0006811(ion transport);GO:0006816(calcium ion transport);GO:0006983(ER overload response);GO:0016020(membrane);GO:0016021(integral component of membrane);GO:0030176(integral component of endoplasmic reticulum membrane);GO:00324…	NA	K21891	NA
0	ENSG00000165475	CRYL1	1.08149	0.831936	0.378474	0.396	0.364	6.9114e-13	2.9764e-08	crystallin lambda 1 [Source:HGNC Symbol;Acc:HGNC:18246]	GO:0003857(3-hydroxyacyl-CoA dehydrogenase activity);GO:0005737(cytoplasm);GO:0005829(cytosol);GO:0006631(fatty acid metabolic process);GO:0016491(oxidoreductase activity);GO:0019640(glucuronate catabolic process to xylulose 5-phosphate);GO:0042803(protein homodimerization activity);GO:0050104(L-gulonate 3-dehydrogenase activity);GO:0055114(oxidation-reduction process);GO:0070062(extracellular ex…	00040(Pentose and glucuronate interconversions)	K13247	EC:1.1.1.45
0	ENSG00000103202	NME4	1.59395	1.13896	0.484895	0.508	0.379	7.06789e-13	3.04378e-08	NME/NM23 nucleoside diphosphate kinase 4 [Source:HGNC Symbol;Acc:HGNC:7852]	GO:0000166(nucleotide binding);GO:0004550(nucleoside diphosphate kinase activity);GO:0005515(protein binding);GO:0005524(ATP binding);GO:0005739(mitochondrion);GO:0005743(mitochondrial inner membrane);GO:0005758(mitochondrial intermembrane space);GO:0005759(mitochondrial matrix);GO:0006165(nucleoside diphosphate phosphorylation);GO:0006183(GTP biosynthetic process);GO:0006228(UTP biosynthetic pro…	00230(Purine metabolism);00240(Pyrimidine metabolism);00983(Drug metabolism - other enzymes)	K00940	EC:2.7.4.6
0	ENSG00000118137	APOA1	7.38108	2.42673	1.60482	0.344	0.222	7.18517e-13	3.09429e-08	apolipoprotein A1 [Source:HGNC Symbol;Acc:HGNC:600]	GO:0001523(retinoid metabolic process);GO:0001540(amyloid-beta binding);GO:0001932(regulation of protein phosphorylation);GO:0001935(endothelial cell proliferation);GO:0002576(platelet degranulation);GO:0002740(negative regulation of cytokine secretion involved in immune response);GO:0005102(signaling receptor binding);GO:0005319(lipid transporter activity);GO:0005515(protein binding);GO:0005543(…	03320(PPAR signaling pathway);04975(Fat digestion and absorption);04977(Vitamin digestion and absorption);04979(Cholesterol metabolism);05143(African trypanosomiasis)	NA	NA
0	ENSG00000100216	TOMM22	1.43189	1.11484	0.36108	0.489	0.457	7.62612e-13	3.28419e-08	translocase of outer mitochondrial membrane 22 [Source:HGNC Symbol;Acc:HGNC:18002]	GO:0005515(protein binding);GO:0005739(mitochondrion);GO:0005741(mitochondrial outer membrane);GO:0005742(mitochondrial outer membrane translocase complex);GO:0006626(protein targeting to mitochondrion);GO:0006886(intracellular protein transport);GO:0008320(protein transmembrane transporter activity);GO:0015031(protein transport);GO:0016020(membrane);GO:0016021(integral component of membrane);GO:…	NA	K17769	NA
0	ENSG00000119888	EPCAM	9.96781	6.93261	0.523878	0.801	0.694	7.77839e-13	3.34976e-08	epithelial cell adhesion molecule [Source:HGNC Symbol;Acc:HGNC:11529]	GO:0001657(ureteric bud development);GO:0005515(protein binding);GO:0005886(plasma membrane);GO:0005923(bicellular tight junction);GO:0008284(positive regulation of cell population proliferation);GO:0009986(cell surface);GO:0016020(membrane);GO:0016021(integral component of membrane);GO:0016323(basolateral plasma membrane);GO:0016324(apical plasma membrane);GO:0016328(lateral plasma membrane);GO:…	NA	K06737	NA
0		PGLS	1.41868	1.11378	0.349081	0.486	0.485	8.41855e-13	3.62545e-08	NA	NA	NA	NA	NA
0	ENSG00000005075	POLR2J	2.26169	1.8191	0.314174	0.585	0.587	9.09963e-13	3.91876e-08	RNA polymerase II subunit J [Source:HGNC Symbol;Acc:HGNC:9197]	GO:0000398(mRNA splicing, via spliceosome);GO:0001055(RNA polymerase II activity);GO:0003677(DNA binding);GO:0003899(DNA-directed 5'-3' RNA polymerase activity);GO:0005515(protein binding);GO:0005634(nucleus);GO:0005654(nucleoplasm);GO:0005665(RNA polymerase II, core complex);GO:0006283(transcription-coupled nucleotide-excision repair);GO:0006351(transcription, DNA-templated);GO:0006366(transcrip…	03020(RNA polymerase);05016(Huntington disease)	K03008	NA
0	ENSG00000154582	ELOC	3.95826	3.25566	0.281916	0.713	0.726	9.1147e-13	3.92524e-08	elongin C [Source:HGNC Symbol;Acc:HGNC:11617]	GO:0003746(translation elongation factor activity);GO:0004842(ubiquitin-protein transferase activity);GO:0005515(protein binding);GO:0005634(nucleus);GO:0005654(nucleoplasm);GO:0005829(cytosol);GO:0006357(regulation of transcription by RNA polymerase II);GO:0006366(transcription by RNA polymerase II);GO:0006368(transcription elongation from RNA polymerase II promoter);GO:0006414(translational elo…	04066(HIF-1 signaling pathway);04120(Ubiquitin mediated proteolysis);05170(Human immunodeficiency virus 1 infection);05200(Pathways in cancer);05211(Renal cell carcinoma)	K03872	NA
0	ENSG00000101363	MANBAL	0.93562	0.757903	0.30391	0.391	0.416	9.447e-13	4.06835e-08	mannosidase beta like [Source:HGNC Symbol;Acc:HGNC:15799]	GO:0005515(protein binding);GO:0016020(membrane);GO:0016021(integral component of membrane)	NA	NA	NA
0	ENSG00000160752	FDPS	2.5814	2.10133	0.296848	0.574	0.612	1.01913e-12	4.38889e-08	farnesyl diphosphate synthase [Source:HGNC Symbol;Acc:HGNC:3631]	GO:0003723(RNA binding);GO:0004161(dimethylallyltranstransferase activity);GO:0004337(geranyltranstransferase activity);GO:0005654(nucleoplasm);GO:0005737(cytoplasm);GO:0005829(cytosol);GO:0006629(lipid metabolic process);GO:0006694(steroid biosynthetic process);GO:0006695(cholesterol biosynthetic process);GO:0008202(steroid metabolic process);GO:0008203(cholesterol metabolic process);GO:0008299(…	00900(Terpenoid backbone biosynthesis);05164(Influenza A);05166(Human T-cell leukemia virus 1 infection)	NA	NA
0	ENSG00000127184	COX7C	7.02445	5.36071	0.389962	0.82	0.757	1.06433e-12	4.58354e-08	cytochrome c oxidase subunit 7C [Source:HGNC Symbol;Acc:HGNC:2292]	GO:0004129(cytochrome-c oxidase activity);GO:0005739(mitochondrion);GO:0005743(mitochondrial inner membrane);GO:0006091(generation of precursor metabolites and energy);GO:0006123(mitochondrial electron transport, cytochrome c to oxygen);GO:0016020(membrane);GO:0016021(integral component of membrane);GO:0022900(electron transport chain);GO:1902600(proton transmembrane transport)	00190(Oxidative phosphorylation);04260(Cardiac muscle contraction);04714(Thermogenesis);04932(Non-alcoholic fatty liver disease (NAFLD));05010(Alzheimer disease);05012(Parkinson disease);05016(Huntington disease)	K02272	NA
0	ENSG00000065154	OAT	2.81623	1.99351	0.498456	0.566	0.524	1.28775e-12	5.54567e-08	ornithine aminotransferase [Source:HGNC Symbol;Acc:HGNC:8091]	GO:0003824(catalytic activity);GO:0004587(ornithine-oxo-acid transaminase activity);GO:0005654(nucleoplasm);GO:0005737(cytoplasm);GO:0005739(mitochondrion);GO:0005759(mitochondrial matrix);GO:0007601(visual perception);GO:0008483(transaminase activity);GO:0008652(cellular amino acid biosynthetic process);GO:0010121(arginine catabolic process to proline via ornithine);GO:0016740(transferase activi…	00330(Arginine and proline metabolism)	K00819	EC:2.6.1.13
0	ENSG00000140391	TSPAN3	2.87059	2.16595	0.406351	0.612	0.567	1.31252e-12	5.65235e-08	tetraspanin 3 [Source:HGNC Symbol;Acc:HGNC:17752]	GO:0003674(molecular_function);GO:0005887(integral component of plasma membrane);GO:0007166(cell surface receptor signaling pathway);GO:0008150(biological_process);GO:0016020(membrane);GO:0016021(integral component of membrane);GO:0070062(extracellular exosome)	NA	NA	NA
0	ENSG00000205352	PRR13	3.88419	2.84959	0.44686	0.699	0.666	1.36151e-12	5.86335e-08	proline rich 13 [Source:HGNC Symbol;Acc:HGNC:24528]	GO:0005515(protein binding);GO:0005634(nucleus);GO:0005654(nucleoplasm);GO:0005829(cytosol)	NA	NA	NA
0	ENSG00000187051	RPS19BP1	1.68584	1.33752	0.33391	0.522	0.516	1.37892e-12	5.9383e-08	ribosomal protein S19 binding protein 1 [Source:HGNC Symbol;Acc:HGNC:28749]	GO:0003723(RNA binding);GO:0005515(protein binding);GO:0005634(nucleus);GO:0005654(nucleoplasm);GO:0005730(nucleolus);GO:0005829(cytosol);GO:0005840(ribosome);GO:0019899(enzyme binding)	NA	NA	NA
0	ENSG00000214253	FIS1	1.70358	1.32465	0.362954	0.546	0.526	1.41779e-12	6.10573e-08	fission, mitochondrial 1 [Source:HGNC Symbol;Acc:HGNC:21689]	GO:0000266(mitochondrial fission);GO:0000422(autophagy of mitochondrion);GO:0001836(release of cytochrome c from mitochondria);GO:0005102(signaling receptor binding);GO:0005515(protein binding);GO:0005739(mitochondrion);GO:0005741(mitochondrial outer membrane);GO:0005777(peroxisome);GO:0005778(peroxisomal membrane);GO:0005779(integral component of peroxisomal membrane);GO:0005783(endoplasmic reti…	04137(Mitophagy - animal)	K17969	NA
0	ENSG00000158604	TMED4	1.58088	1.16848	0.436095	0.492	0.476	1.50782e-12	6.49344e-08	transmembrane p24 trafficking protein 4 [Source:HGNC Symbol;Acc:HGNC:22301]	GO:0005783(endoplasmic reticulum);GO:0005789(endoplasmic reticulum membrane);GO:0005793(endoplasmic reticulum-Golgi intermediate compartment);GO:0005794(Golgi apparatus);GO:0006886(intracellular protein transport);GO:0006888(endoplasmic reticulum to Golgi vesicle-mediated transport);GO:0007030(Golgi organization);GO:0015031(protein transport);GO:0016020(membrane);GO:0016021(integral component of …	NA	K20346	NA
0	ENSG00000184924	PTRHD1	1.11199	0.889511	0.32206	0.44	0.414	1.6847e-12	7.25515e-08	peptidyl-tRNA hydrolase domain containing 1 [Source:HGNC Symbol;Acc:HGNC:33782]	GO:0004045(aminoacyl-tRNA hydrolase activity);GO:0016787(hydrolase activity)	NA	NA	NA
0	ENSG00000164615	CAMLG	1.3889	1.09353	0.344945	0.456	0.491	1.78621e-12	7.69231e-08	calcium modulating ligand [Source:HGNC Symbol;Acc:HGNC:1471]	GO:0001881(receptor recycling);GO:0005515(protein binding);GO:0005737(cytoplasm);GO:0005783(endoplasmic reticulum);GO:0006952(defense response);GO:0007165(signal transduction);GO:0007173(epidermal growth factor receptor signaling pathway);GO:0016020(membrane);GO:0016021(integral component of membrane);GO:0016032(viral process);GO:0031397(negative regulation of protein ubiquitination);GO:0031625(u…	NA	NA	NA
0	ENSG00000133935	ERG28	0.738488	0.578554	0.352121	0.328	0.317	1.83358e-12	7.89632e-08	ergosterol biosynthesis 28 homolog [Source:HGNC Symbol;Acc:HGNC:1187]	GO:0003674(molecular_function);GO:0005783(endoplasmic reticulum);GO:0005789(endoplasmic reticulum membrane);GO:0006629(lipid metabolic process);GO:0006694(steroid biosynthetic process);GO:0006696(ergosterol biosynthetic process);GO:0008150(biological_process);GO:0008202(steroid metabolic process);GO:0016020(membrane);GO:0016021(integral component of membrane);GO:0016126(sterol biosynthetic proces…	NA	NA	NA
0	ENSG00000170899	GSTA4	0.415212	0.338898	0.292997	0.123	0.158	1.89567e-12	8.16369e-08	glutathione S-transferase alpha 4 [Source:HGNC Symbol;Acc:HGNC:4629]	GO:0004364(glutathione transferase activity);GO:0005515(protein binding);GO:0005737(cytoplasm);GO:0005829(cytosol);GO:0006749(glutathione metabolic process);GO:0006805(xenobiotic metabolic process);GO:0016740(transferase activity);GO:0042802(identical protein binding);GO:0042803(protein homodimerization activity);GO:1901687(glutathione derivative biosynthetic process)	00480(Glutathione metabolism);00980(Metabolism of xenobiotics by cytochrome P450);00982(Drug metabolism - cytochrome P450);00983(Drug metabolism - other enzymes);01524(Platinum drug resistance);05200(Pathways in cancer);05204(Chemical carcinogenesis);05225(Hepatocellular carcinoma);05418(Fluid shear stress and atherosclerosis)	K00799	EC:2.5.1.18
0		TOMM40	0.933719	0.74563	0.324527	0.339	0.37	2.13823e-12	9.20829e-08	NA	NA	NA	NA	NA
0	ENSG00000130811	EIF3G	1.65307	1.3785	0.262052	0.514	0.532	2.29548e-12	9.88549e-08	eukaryotic translation initiation factor 3 subunit G [Source:HGNC Symbol;Acc:HGNC:3274]	GO:0001732(formation of cytoplasmic translation initiation complex);GO:0002183(cytoplasmic translational initiation);GO:0003676(nucleic acid binding);GO:0003723(RNA binding);GO:0003743(translation initiation factor activity);GO:0005515(protein binding);GO:0005737(cytoplasm);GO:0005829(cytosol);GO:0005852(eukaryotic translation initiation factor 3 complex);GO:0006412(translation);GO:0006413(transl…	03013(RNA transport)	K03248	NA
0	ENSG00000226742	HSBP1L1	0.900203	0.697783	0.367471	0.339	0.345	2.37913e-12	1.02457e-07	heat shock factor binding protein 1 like 1 [Source:HGNC Symbol;Acc:HGNC:37243]	GO:0003714(transcription corepressor activity);GO:0005634(nucleus);GO:0005737(cytoplasm);GO:0005829(cytosol);GO:0070370(cellular heat acclimation);GO:1903507(negative regulation of nucleic acid-templated transcription)	NA	NA	NA
0		ENSG00000244313	1.363	1.09299	0.31851	0.467	0.428	2.94833e-12	1.2697e-07	NA	NA	NA	NA	NA
0	ENSG00000123131	PRDX4	1.86001	1.36027	0.451422	0.511	0.493	3.1423e-12	1.35323e-07	peroxiredoxin 4 [Source:HGNC Symbol;Acc:HGNC:17169]	GO:0004601(peroxidase activity);GO:0005515(protein binding);GO:0005576(extracellular region);GO:0005615(extracellular space);GO:0005623(cell);GO:0005634(nucleus);GO:0005737(cytoplasm);GO:0005783(endoplasmic reticulum);GO:0005790(smooth endoplasmic reticulum);GO:0005829(cytosol);GO:0006979(response to oxidative stress);GO:0007252(I-kappaB phosphorylation);GO:0007283(spermatogenesis);GO:0008379(thi…	NA	K03386	EC:1.11.1.15
0	ENSG00000117691	NENF	2.07003	1.56123	0.406966	0.582	0.525	3.50408e-12	1.50903e-07	neudesin neurotrophic factor [Source:HGNC Symbol;Acc:HGNC:30384]	GO:0005576(extracellular region);GO:0005615(extracellular space);GO:0005634(nucleus);GO:0005654(nucleoplasm);GO:0008083(growth factor activity);GO:0010469(regulation of signaling receptor activity);GO:0032099(negative regulation of appetite);GO:0043410(positive regulation of MAPK cascade);GO:0046872(metal ion binding)	NA	NA	NA
0	ENSG00000141504	SAT2	1.19448	0.896168	0.414547	0.421	0.394	3.61202e-12	1.55552e-07	spermidine/spermine N1-acetyltransferase family member 2 [Source:HGNC Symbol;Acc:HGNC:23160]	GO:0004145(diamine N-acetyltransferase activity);GO:0005515(protein binding);GO:0005737(cytoplasm);GO:0008080(N-acetyltransferase activity);GO:0009447(putrescine catabolic process);GO:0016740(transferase activity);GO:0016746(transferase activity, transferring acyl groups);GO:0019809(spermidine binding);GO:0032918(spermidine acetylation);GO:0032919(spermine acetylation);GO:0032920(putrescine acety…	00330(Arginine and proline metabolism);04216(Ferroptosis)	K00657	EC:2.3.1.57
0	ENSG00000136930	PSMB7	1.80817	1.50148	0.268143	0.536	0.569	3.67748e-12	1.58371e-07	proteasome subunit beta 7 [Source:HGNC Symbol;Acc:HGNC:9544]	GO:0000165(MAPK cascade);GO:0000209(protein polyubiquitination);GO:0000502(proteasome complex);GO:0002223(stimulatory C-type lectin receptor signaling pathway);GO:0002479(antigen processing and presentation of exogenous peptide antigen via MHC class I, TAP-dependent);GO:0004175(endopeptidase activity);GO:0004298(threonine-type endopeptidase activity);GO:0005515(protein binding);GO:0005576(extrace…	03050(Proteasome)	NA	NA
0	ENSG00000240972	MIF	4.28474	3.3855	0.339837	0.708	0.679	4.05433e-12	1.746e-07	macrophage migration inhibitory factor [Source:HGNC Symbol;Acc:HGNC:7097]	GO:0001516(prostaglandin biosynthetic process);GO:0001934(positive regulation of protein phosphorylation);GO:0002020(protease binding);GO:0002376(immune system process);GO:0002906(negative regulation of mature B cell apoptotic process);GO:0004167(dopachrome isomerase activity);GO:0005102(signaling receptor binding);GO:0005125(cytokine activity);GO:0005126(cytokine receptor binding);GO:0005515(pro…	00350(Tyrosine metabolism);00360(Phenylalanine metabolism)	K07253	EC:5.3.2.1
0	ENSG00000002330	BAD	0.804171	0.670622	0.262002	0.317	0.381	4.14325e-12	1.78429e-07	BCL2 associated agonist of cell death [Source:HGNC Symbol;Acc:HGNC:936]	GO:0001666(response to hypoxia);GO:0001836(release of cytochrome c from mitochondria);GO:0001844(protein insertion into mitochondrial membrane involved in apoptotic signaling pathway);GO:0005515(protein binding);GO:0005543(phospholipid binding);GO:0005737(cytoplasm);GO:0005739(mitochondrion);GO:0005741(mitochondrial outer membrane);GO:0005829(cytosol);GO:0006007(glucose catabolic process);GO:0006…	01521(EGFR tyrosine kinase inhibitor resistance);01522(Endocrine resistance);01524(Platinum drug resistance);04012(ErbB signaling pathway);04014(Ras signaling pathway);04022(cGMP-PKG signaling pathway);04024(cAMP signaling pathway);04062(Chemokine signaling pathway);04140(Autophagy - animal);04151(PI3K-Akt signaling pathway);04210(Apoptosis);04370(VEGF signaling pathway);04510(Focal adhesion);047…	NA	NA
0	ENSG00000136522	MRPL47	2.25614	1.74243	0.372756	0.593	0.539	4.33847e-12	1.86836e-07	mitochondrial ribosomal protein L47 [Source:HGNC Symbol;Acc:HGNC:16652]	GO:0003674(molecular_function);GO:0003735(structural constituent of ribosome);GO:0005515(protein binding);GO:0005739(mitochondrion);GO:0005743(mitochondrial inner membrane);GO:0005761(mitochondrial ribosome);GO:0005762(mitochondrial large ribosomal subunit);GO:0005840(ribosome);GO:0006412(translation);GO:0008150(biological_process);GO:0032543(mitochondrial translation);GO:0070125(mitochondrial tr…	NA	K17428	NA
0	ENSG00000197894	ADH5	1.22998	0.976314	0.333217	0.434	0.448	4.54818e-12	1.95867e-07	alcohol dehydrogenase 5 (class III), chi polypeptide [Source:HGNC Symbol;Acc:HGNC:253]	GO:0001523(retinoid metabolic process);GO:0003016(respiratory system process);GO:0004022(alcohol dehydrogenase (NAD) activity);GO:0004024(alcohol dehydrogenase activity, zinc-dependent);GO:0005504(fatty acid binding);GO:0005737(cytoplasm);GO:0005739(mitochondrion);GO:0005829(cytosol);GO:0006069(ethanol oxidation);GO:0008270(zinc ion binding);GO:0009055(electron transfer activity);GO:0016491(oxido…	00010(Glycolysis / Gluconeogenesis);00071(Fatty acid degradation);00350(Tyrosine metabolism);00830(Retinol metabolism);00980(Metabolism of xenobiotics by cytochrome P450);00982(Drug metabolism - cytochrome P450);05204(Chemical carcinogenesis)	NA	NA
0	ENSG00000119013	NDUFB3	2.46304	1.94613	0.339831	0.62	0.595	4.61992e-12	1.98957e-07	NADH:ubiquinone oxidoreductase subunit B3 [Source:HGNC Symbol;Acc:HGNC:7698]	GO:0005739(mitochondrion);GO:0005743(mitochondrial inner membrane);GO:0005747(mitochondrial respiratory chain complex I);GO:0006120(mitochondrial electron transport, NADH to ubiquinone);GO:0008137(NADH dehydrogenase (ubiquinone) activity);GO:0016020(membrane);GO:0016021(integral component of membrane);GO:0022900(electron transport chain);GO:0032981(mitochondrial respiratory chain complex I assemb…	00190(Oxidative phosphorylation);04714(Thermogenesis);04723(Retrograde endocannabinoid signaling);04932(Non-alcoholic fatty liver disease (NAFLD));05010(Alzheimer disease);05012(Parkinson disease);05016(Huntington disease)	K03959	NA
0	ENSG00000228474	OST4	5.27834	3.86189	0.450777	0.738	0.7	4.82885e-12	2.07954e-07	oligosaccharyltransferase complex subunit 4, non-catalytic [Source:HGNC Symbol;Acc:HGNC:32483]	GO:0005783(endoplasmic reticulum);GO:0005789(endoplasmic reticulum membrane);GO:0006486(protein glycosylation);GO:0008250(oligosaccharyltransferase complex);GO:0016020(membrane);GO:0016021(integral component of membrane);GO:0018279(protein N-linked glycosylation via asparagine)	NA	NA	NA
0	ENSG00000172725	CORO1B	1.18018	0.934011	0.337496	0.413	0.452	4.93587e-12	2.12563e-07	coronin 1B [Source:HGNC Symbol;Acc:HGNC:2253]	GO:0001725(stress fiber);GO:0003779(actin binding);GO:0005515(protein binding);GO:0005737(cytoplasm);GO:0005829(cytosol);GO:0005856(cytoskeleton);GO:0005884(actin filament);GO:0005886(plasma membrane);GO:0005925(focal adhesion);GO:0016477(cell migration);GO:0030027(lamellipodium);GO:0030036(actin cytoskeleton organization);GO:0031252(cell leading edge);GO:0031529(ruffle organization);GO:0034315(r…	NA	K13886	NA
0	ENSG00000188186	LAMTOR4	2.71529	2.13921	0.344027	0.65	0.627	5.05436e-12	2.17666e-07	late endosomal/lysosomal adaptor, MAPK and MTOR activator 4 [Source:HGNC Symbol;Acc:HGNC:33772]	GO:0005085(guanyl-nucleotide exchange factor activity);GO:0005515(protein binding);GO:0005764(lysosome);GO:0005765(lysosomal membrane);GO:0007050(cell cycle arrest);GO:0008361(regulation of cell size);GO:0016241(regulation of macroautophagy);GO:0032008(positive regulation of TOR signaling);GO:0032947(protein-containing complex scaffold activity);GO:0043231(intracellular membrane-bounded organelle…	04150(mTOR signaling pathway)	K20399	NA
0	ENSG00000116586	LAMTOR2	2.39334	1.78239	0.425206	0.59	0.556	5.10969e-12	2.20049e-07	late endosomal/lysosomal adaptor, MAPK and MTOR activator 2 [Source:HGNC Symbol;Acc:HGNC:29796]	GO:0000165(MAPK cascade);GO:0000186(activation of MAPKK activity);GO:0001558(regulation of cell growth);GO:0005085(guanyl-nucleotide exchange factor activity);GO:0005515(protein binding);GO:0005764(lysosome);GO:0005765(lysosomal membrane);GO:0005768(endosome);GO:0005770(late endosome);GO:0005886(plasma membrane);GO:0007050(cell cycle arrest);GO:0010008(endosome membrane);GO:0016020(membrane);GO:0…	04150(mTOR signaling pathway)	K20398	NA
0	ENSG00000112110	MRPL18	3.00277	2.47087	0.281276	0.645	0.633	5.43624e-12	2.34112e-07	mitochondrial ribosomal protein L18 [Source:HGNC Symbol;Acc:HGNC:14477]	GO:0003723(RNA binding);GO:0003735(structural constituent of ribosome);GO:0005615(extracellular space);GO:0005622(intracellular);GO:0005739(mitochondrion);GO:0005743(mitochondrial inner membrane);GO:0005761(mitochondrial ribosome);GO:0005762(mitochondrial large ribosomal subunit);GO:0005840(ribosome);GO:0006412(translation);GO:0008097(5S rRNA binding);GO:0035928(rRNA import into mitochondrion);GO…	03010(Ribosome)	K02881	NA
0		PCCA-DT	0.359706	0.297561	0.273636	0.186	0.161	5.93548e-12	2.55611e-07	NA	NA	NA	NA	NA
0	ENSG00000163586	FABP1	4.49453	1.92285	1.22493	0.396	0.248	6.01656e-12	2.59103e-07	fatty acid binding protein 1 [Source:HGNC Symbol;Acc:HGNC:3555]	GO:0003682(chromatin binding);GO:0005324(long-chain fatty acid transporter activity);GO:0005504(fatty acid binding);GO:0005515(protein binding);GO:0005543(phospholipid binding);GO:0005634(nucleus);GO:0005654(nucleoplasm);GO:0005737(cytoplasm);GO:0005782(peroxisomal matrix);GO:0005829(cytosol);GO:0008144(drug binding);GO:0008289(lipid binding);GO:0015909(long-chain fatty acid transport);GO:0016209…	03320(PPAR signaling pathway);04975(Fat digestion and absorption)	K08750	NA
0	ENSG00000143545	RAB13	2.57013	1.8905	0.443075	0.541	0.484	6.78449e-12	2.92174e-07	RAB13, member RAS oncogene family [Source:HGNC Symbol;Acc:HGNC:9762]	GO:0000166(nucleotide binding);GO:0003924(GTPase activity);GO:0005515(protein binding);GO:0005525(GTP binding);GO:0005768(endosome);GO:0005802(trans-Golgi network);GO:0005829(cytosol);GO:0005886(plasma membrane);GO:0005923(bicellular tight junction);GO:0006886(intracellular protein transport);GO:0010737(protein kinase A signaling);GO:0015031(protein transport);GO:0016020(membrane);GO:0016197(endo…	04530(Tight junction)	K06109	NA
0	ENSG00000136003	ISCU	1.33971	1.10109	0.28299	0.478	0.489	6.82874e-12	2.9408e-07	iron-sulfur cluster assembly enzyme [Source:HGNC Symbol;Acc:HGNC:29882]	GO:0005506(iron ion binding);GO:0005515(protein binding);GO:0005634(nucleus);GO:0005737(cytoplasm);GO:0005739(mitochondrion);GO:0005759(mitochondrial matrix);GO:0005829(cytosol);GO:0006879(cellular iron ion homeostasis);GO:0008198(ferrous iron binding);GO:0016226(iron-sulfur cluster assembly);GO:0032947(protein-containing complex scaffold activity);GO:0044281(small molecule metabolic process);GO:…	NA	K22068	NA
0	ENSG00000168288	MMADHC	1.11773	0.913614	0.290918	0.418	0.457	6.8295e-12	2.94112e-07	metabolism of cobalamin associated D [Source:HGNC Symbol;Acc:HGNC:25221]	GO:0005515(protein binding);GO:0005737(cytoplasm);GO:0005739(mitochondrion);GO:0005829(cytosol);GO:0009108(coenzyme biosynthetic process);GO:0009235(cobalamin metabolic process)	NA	NA	NA
0	ENSG00000164182	NDUFAF2	1.11341	0.833291	0.418088	0.369	0.395	6.97141e-12	3.00224e-07	NADH:ubiquinone oxidoreductase complex assembly factor 2 [Source:HGNC Symbol;Acc:HGNC:28086]	GO:0005739(mitochondrion);GO:0005743(mitochondrial inner membrane);GO:0008137(NADH dehydrogenase (ubiquinone) activity);GO:0009055(electron transfer activity);GO:0016020(membrane);GO:0022904(respiratory electron transport chain);GO:0032981(mitochondrial respiratory chain complex I assembly);GO:0045333(cellular respiration);GO:0061179(negative regulation of insulin secretion involved in cellular r…	04714(Thermogenesis)	K18160	NA
0	ENSG00000108861	DUSP3	0.670202	0.556666	0.267783	0.26	0.316	7.55432e-12	3.25327e-07	dual specificity phosphatase 3 [Source:HGNC Symbol;Acc:HGNC:3069]	GO:0000188(inactivation of MAPK activity);GO:0001772(immunological synapse);GO:0004721(phosphoprotein phosphatase activity);GO:0004725(protein tyrosine phosphatase activity);GO:0005634(nucleus);GO:0005654(nucleoplasm);GO:0005829(cytosol);GO:0006470(protein dephosphorylation);GO:0008092(cytoskeletal protein binding);GO:0008138(protein tyrosine/serine/threonine phosphatase activity);GO:0016311(deph…	04010(MAPK signaling pathway)	K17614	3.1.3.48;EC:3.1.3.16
0	ENSG00000167641	PPP1R14A	0.869161	0.615591	0.497652	0.32	0.183	7.68862e-12	3.3111e-07	protein phosphatase 1 regulatory inhibitor subunit 14A [Source:HGNC Symbol;Acc:HGNC:14871]	GO:0004864(protein phosphatase inhibitor activity);GO:0004865(protein serine/threonine phosphatase inhibitor activity);GO:0005737(cytoplasm);GO:0005829(cytosol);GO:0032515(negative regulation of phosphoprotein phosphatase activity);GO:0035690(cellular response to drug);GO:0042325(regulation of phosphorylation)	04270(Vascular smooth muscle contraction)	K12328	NA
0	ENSG00000118363	SPCS2	4.54229	3.3105	0.456373	0.713	0.675	7.76852e-12	3.34551e-07	signal peptidase complex subunit 2 [Source:HGNC Symbol;Acc:HGNC:28962]	GO:0005783(endoplasmic reticulum);GO:0005787(signal peptidase complex);GO:0005789(endoplasmic reticulum membrane);GO:0006465(signal peptide processing);GO:0006508(proteolysis);GO:0008233(peptidase activity);GO:0016020(membrane);GO:0016021(integral component of membrane);GO:0016787(hydrolase activity);GO:0031090(organelle membrane);GO:0043231(intracellular membrane-bounded organelle);GO:0045047(pr…	03060(Protein export)	K12947	EC:3.4.-.-
0	ENSG00000243317	STMP1	1.60128	1.22099	0.391173	0.522	0.503	8.22768e-12	3.54325e-07	short transmembrane mitochondrial protein 1 [Source:HGNC Symbol;Acc:HGNC:41909]	GO:0005739(mitochondrion);GO:0005746(mitochondrial respirasome);GO:0016020(membrane);GO:0016021(integral component of membrane);GO:0031966(mitochondrial membrane)	NA	NA	NA
0	ENSG00000143612	C1orf43	1.79278	1.41682	0.339539	0.538	0.542	8.31035e-12	3.57885e-07	chromosome 1 open reading frame 43 [Source:HGNC Symbol;Acc:HGNC:29876]	GO:0016020(membrane);GO:0016021(integral component of membrane)	NA	NA	NA
0	ENSG00000129354	AP1M2	1.08923	0.873404	0.318587	0.418	0.389	9.12646e-12	3.93031e-07	adaptor related protein complex 1 subunit mu 2 [Source:HGNC Symbol;Acc:HGNC:558]	GO:0000139(Golgi membrane);GO:0005515(protein binding);GO:0005765(lysosomal membrane);GO:0005794(Golgi apparatus);GO:0005829(cytosol);GO:0006605(protein targeting);GO:0006886(intracellular protein transport);GO:0006903(vesicle targeting);GO:0015031(protein transport);GO:0016020(membrane);GO:0016192(vesicle-mediated transport);GO:0019886(antigen processing and presentation of exogenous peptide ant…	04142(Lysosome);05170(Human immunodeficiency virus 1 infection)	NA	NA
0	ENSG00000164346	NSA2	2.64805	2.11179	0.326466	0.598	0.593	9.26061e-12	3.98808e-07	NSA2, ribosome biogenesis homolog [Source:HGNC Symbol;Acc:HGNC:30728]	GO:0003723(RNA binding);GO:0005634(nucleus);GO:0005730(nucleolus);GO:0006364(rRNA processing);GO:0030687(preribosome, large subunit precursor);GO:0042254(ribosome biogenesis)	NA	K14842	NA
0	ENSG00000178896	EXOSC4	0.829196	0.625986	0.405583	0.352	0.302	9.6479e-12	4.15487e-07	exosome component 4 [Source:HGNC Symbol;Acc:HGNC:18189]	GO:0000175(3'-5'-exoribonuclease activity);GO:0000176(nuclear exosome (RNase complex));GO:0000177(cytoplasmic exosome (RNase complex));GO:0000178(exosome (RNase complex));GO:0000460(maturation of 5.8S rRNA);GO:0000956(nuclear-transcribed mRNA catabolic process);GO:0003723(RNA binding);GO:0005515(protein binding);GO:0005634(nucleus);GO:0005654(nucleoplasm);GO:0005730(nucleolus);GO:0005737(cytoplas…	03018(RNA degradation)	K11600	NA
0	ENSG00000119655	NPC2	2.00689	1.49639	0.423476	0.533	0.513	9.75758e-12	4.2021e-07	NPC intracellular cholesterol transporter 2 [Source:HGNC Symbol;Acc:HGNC:14537]	GO:0005515(protein binding);GO:0005576(extracellular region);GO:0005615(extracellular space);GO:0005623(cell);GO:0005764(lysosome);GO:0005783(endoplasmic reticulum);GO:0006629(lipid metabolic process);GO:0006869(lipid transport);GO:0008202(steroid metabolic process);GO:0008203(cholesterol metabolic process);GO:0009615(response to virus);GO:0015485(cholesterol binding);GO:0015914(phospholipid tran…	04142(Lysosome);04979(Cholesterol metabolism)	K13443	NA
0	ENSG00000163541	SUCLG1	2.15586	1.65407	0.382247	0.582	0.564	1.06543e-11	4.58829e-07	succinate-CoA ligase alpha subunit [Source:HGNC Symbol;Acc:HGNC:11449]	GO:0000166(nucleotide binding);GO:0003723(RNA binding);GO:0003824(catalytic activity);GO:0004550(nucleoside diphosphate kinase activity);GO:0004775(succinate-CoA ligase (ADP-forming) activity);GO:0004776(succinate-CoA ligase (GDP-forming) activity);GO:0005739(mitochondrion);GO:0005759(mitochondrial matrix);GO:0005829(cytosol);GO:0005886(plasma membrane);GO:0006099(tricarboxylic acid cycle);GO:000…	00020(Citrate cycle (TCA cycle));00640(Propanoate metabolism)	K01899	6.2.1.5;EC:6.2.1.4
0	ENSG00000105438	KDELR1	2.33203	1.78879	0.382604	0.536	0.569	1.0829e-11	4.6635e-07	KDEL endoplasmic reticulum protein retention receptor 1 [Source:HGNC Symbol;Acc:HGNC:6304]	GO:0000139(Golgi membrane);GO:0002369(T cell cytokine production);GO:0005046(KDEL sequence binding);GO:0005783(endoplasmic reticulum);GO:0005789(endoplasmic reticulum membrane);GO:0005793(endoplasmic reticulum-Golgi intermediate compartment);GO:0005794(Golgi apparatus);GO:0005801(cis-Golgi network);GO:0006621(protein retention in ER lumen);GO:0006886(intracellular protein transport);GO:0006888(en…	05110(Vibrio cholerae infection)	K10949	NA
0	ENSG00000143933	CALM2	14.1885	11.6762	0.281147	0.861	0.881	1.15524e-11	4.97504e-07	calmodulin 2 [Source:HGNC Symbol;Acc:HGNC:1445]	GO:0000086(G2/M transition of mitotic cell cycle);GO:0000922(spindle pole);GO:0002027(regulation of heart rate);GO:0005509(calcium ion binding);GO:0005513(detection of calcium ion);GO:0005515(protein binding);GO:0005634(nucleus);GO:0005737(cytoplasm);GO:0005813(centrosome);GO:0005815(microtubule organizing center);GO:0005819(spindle);GO:0005856(cytoskeleton);GO:0005876(spindle microtubule);GO:000…	04014(Ras signaling pathway);04015(Rap1 signaling pathway);04020(Calcium signaling pathway);04022(cGMP-PKG signaling pathway);04024(cAMP signaling pathway);04070(Phosphatidylinositol signaling system);04114(Oocyte meiosis);04218(Cellular senescence);04261(Adrenergic signaling in cardiomyocytes);04270(Vascular smooth muscle contraction);04371(Apelin signaling pathway);04625(C-type lectin receptor …	NA	NA
0	ENSG00000146701	MDH2	2.67466	2.04729	0.385642	0.642	0.6	1.16565e-11	5.01986e-07	malate dehydrogenase 2 [Source:HGNC Symbol;Acc:HGNC:6971]	GO:0003723(RNA binding);GO:0003824(catalytic activity);GO:0005634(nucleus);GO:0005739(mitochondrion);GO:0005759(mitochondrial matrix);GO:0005975(carbohydrate metabolic process);GO:0006094(gluconeogenesis);GO:0006099(tricarboxylic acid cycle);GO:0006107(oxaloacetate metabolic process);GO:0006108(malate metabolic process);GO:0006475(internal protein amino acid acetylation);GO:0006734(NADH metabolic…	00020(Citrate cycle (TCA cycle));00270(Cysteine and methionine metabolism);00620(Pyruvate metabolism);00630(Glyoxylate and dicarboxylate metabolism)	K00026	EC:1.1.1.37
0	ENSG00000181610	MRPS23	1.2463	0.931567	0.419921	0.464	0.397	1.39822e-11	6.02142e-07	mitochondrial ribosomal protein S23 [Source:HGNC Symbol;Acc:HGNC:14509]	GO:0003723(RNA binding);GO:0003735(structural constituent of ribosome);GO:0005515(protein binding);GO:0005739(mitochondrion);GO:0005743(mitochondrial inner membrane);GO:0005840(ribosome);GO:0006412(translation);GO:0031965(nuclear membrane);GO:0045111(intermediate filament cytoskeleton);GO:0070125(mitochondrial translational elongation);GO:0070126(mitochondrial translational termination)	NA	K17402	NA
0	ENSG00000108528	SLC25A11	1.39941	1.09091	0.359281	0.47	0.447	1.7462e-11	7.52002e-07	solute carrier family 25 member 11 [Source:HGNC Symbol;Acc:HGNC:10981]	GO:0003723(RNA binding);GO:0005634(nucleus);GO:0005739(mitochondrion);GO:0005743(mitochondrial inner membrane);GO:0005887(integral component of plasma membrane);GO:0006094(gluconeogenesis);GO:0015367(oxoglutarate:malate antiporter activity);GO:0015742(alpha-ketoglutarate transport);GO:0016020(membrane);GO:0016021(integral component of membrane);GO:0022857(transmembrane transporter activity);GO:00…	NA	K15104	NA
0	ENSG00000168101	NUDT16L1	0.791128	0.646921	0.290321	0.347	0.35	1.76353e-11	7.59463e-07	nudix hydrolase 16 like 1 [Source:HGNC Symbol;Acc:HGNC:28154]	GO:0003723(RNA binding);GO:0005515(protein binding);GO:0005634(nucleus);GO:0016787(hydrolase activity);GO:0030515(snoRNA binding);GO:2001033(negative regulation of double-strand break repair via nonhomologous end joining)	05205(Proteoglycans in cancer)	K16867	NA
0	ENSG00000090520	DNAJB11	1.11255	0.903453	0.300346	0.388	0.447	1.92396e-11	8.28555e-07	DnaJ heat shock protein family (Hsp40) member B11 [Source:HGNC Symbol;Acc:HGNC:14889]	GO:0005515(protein binding);GO:0005783(endoplasmic reticulum);GO:0005788(endoplasmic reticulum lumen);GO:0006457(protein folding);GO:0016020(membrane);GO:0032781(positive regulation of ATPase activity);GO:0036498(IRE1-mediated unfolded protein response);GO:0051082(unfolded protein binding);GO:0051604(protein maturation)	04141(Protein processing in endoplasmic reticulum)	K09517	NA
0	ENSG00000185088	RPS27L	3.77734	3.11179	0.279626	0.689	0.672	2.43138e-11	1.04707e-06	ribosomal protein S27 like [Source:HGNC Symbol;Acc:HGNC:18476]	GO:0000028(ribosomal small subunit assembly);GO:0003723(RNA binding);GO:0003735(structural constituent of ribosome);GO:0005515(protein binding);GO:0005622(intracellular);GO:0005634(nucleus);GO:0005840(ribosome);GO:0006412(translation);GO:0006919(activation of cysteine-type endopeptidase activity involved in apoptotic process);GO:0006978(DNA damage response, signal transduction by p53 class mediat…	03010(Ribosome)	K02978	NA
0	ENSG00000104823	ECH1	1.58399	1.25605	0.334665	0.505	0.5	2.55677e-11	1.10107e-06	enoyl-CoA hydratase 1 [Source:HGNC Symbol;Acc:HGNC:3149]	GO:0003824(catalytic activity);GO:0005102(signaling receptor binding);GO:0005515(protein binding);GO:0005739(mitochondrion);GO:0005777(peroxisome);GO:0005782(peroxisomal matrix);GO:0005829(cytosol);GO:0006625(protein targeting to peroxisome);GO:0006629(lipid metabolic process);GO:0006631(fatty acid metabolic process);GO:0006635(fatty acid beta-oxidation);GO:0016020(membrane);GO:0016853(isomerase …	04146(Peroxisome)	K12663	EC:5.3.3.21
0	ENSG00000172594	SMPDL3A	0.587342	0.473135	0.311948	0.213	0.244	2.82681e-11	1.21737e-06	sphingomyelin phosphodiesterase acid like 3A [Source:HGNC Symbol;Acc:HGNC:17389]	GO:0004767(sphingomyelin phosphodiesterase activity);GO:0005515(protein binding);GO:0005576(extracellular region);GO:0005615(extracellular space);GO:0006685(sphingomyelin catabolic process);GO:0008081(phosphoric diester hydrolase activity);GO:0008270(zinc ion binding);GO:0009143(nucleoside triphosphate catabolic process);GO:0016787(hydrolase activity);GO:0046872(metal ion binding);GO:0070062(extr…	NA	K01128	EC:3.1.4.-
0	ENSG00000100142	POLR2F	1.18613	0.972421	0.286615	0.459	0.456	2.83279e-11	1.21994e-06	RNA polymerase II subunit F [Source:HGNC Symbol;Acc:HGNC:9193]	GO:0000398(mRNA splicing, via spliceosome);GO:0001054(RNA polymerase I activity);GO:0001055(RNA polymerase II activity);GO:0001056(RNA polymerase III activity);GO:0001650(fibrillar center);GO:0003677(DNA binding);GO:0003899(DNA-directed 5'-3' RNA polymerase activity);GO:0005634(nucleus);GO:0005654(nucleoplasm);GO:0005665(RNA polymerase II, core complex);GO:0005666(RNA polymerase III complex);GO:0…	03020(RNA polymerase);04623(Cytosolic DNA-sensing pathway);05016(Huntington disease)	K03014	NA
0	ENSG00000067829	IDH3G	1.13252	0.889918	0.347788	0.44	0.424	2.95052e-11	1.27064e-06	isocitrate dehydrogenase 3 (NAD(+)) gamma [Source:HGNC Symbol;Acc:HGNC:5386]	GO:0000166(nucleotide binding);GO:0000287(magnesium ion binding);GO:0004449(isocitrate dehydrogenase (NAD+) activity);GO:0005524(ATP binding);GO:0005654(nucleoplasm);GO:0005730(nucleolus);GO:0005739(mitochondrion);GO:0005759(mitochondrial matrix);GO:0005975(carbohydrate metabolic process);GO:0006099(tricarboxylic acid cycle);GO:0006102(isocitrate metabolic process);GO:0016616(oxidoreductase activ…	00020(Citrate cycle (TCA cycle))	NA	NA
0	ENSG00000106330	MOSPD3	0.783897	0.626791	0.32268	0.355	0.284	3.17219e-11	1.3661e-06	motile sperm domain containing 3 [Source:HGNC Symbol;Acc:HGNC:25078]	GO:0005789(endoplasmic reticulum membrane);GO:0007507(heart development);GO:0016020(membrane);GO:0016021(integral component of membrane)	NA	NA	NA
0	ENSG00000180879	SSR4	4.46438	3.15844	0.499245	0.73	0.657	3.26725e-11	1.40704e-06	signal sequence receptor subunit 4 [Source:HGNC Symbol;Acc:HGNC:11326]	GO:0005783(endoplasmic reticulum);GO:0005784(Sec61 translocon complex);GO:0005789(endoplasmic reticulum membrane);GO:0016020(membrane);GO:0016021(integral component of membrane);GO:0070062(extracellular exosome)	04141(Protein processing in endoplasmic reticulum)	K04571	NA
0	ENSG00000197982	C1orf122	0.909647	0.750809	0.276861	0.352	0.383	3.31781e-11	1.42881e-06	chromosome 1 open reading frame 122 [Source:HGNC Symbol;Acc:HGNC:24789]	NA	NA	NA	NA
0	ENSG00000007080	CCDC124	0.834492	0.693405	0.267199	0.344	0.391	3.39462e-11	1.46189e-06	coiled-coil domain containing 124 [Source:HGNC Symbol;Acc:HGNC:25171]	GO:0003723(RNA binding);GO:0005737(cytoplasm);GO:0005815(microtubule organizing center);GO:0005829(cytosol);GO:0005856(cytoskeleton);GO:0005886(plasma membrane);GO:0007049(cell cycle);GO:0030496(midbody);GO:0051301(cell division)	NA	NA	NA
0	ENSG00000233016	SNHG7	1.58214	1.20272	0.395584	0.486	0.466	3.6842e-11	1.5866e-06	small nucleolar RNA host gene 7 [Source:HGNC Symbol;Acc:HGNC:28254]	NA	NA	NA	NA
0	ENSG00000184983	NDUFA6	2.37261	1.96763	0.270021	0.59	0.597	3.82194e-11	1.64592e-06	NADH:ubiquinone oxidoreductase subunit A6 [Source:HGNC Symbol;Acc:HGNC:7690]	GO:0005739(mitochondrion);GO:0005743(mitochondrial inner membrane);GO:0005747(mitochondrial respiratory chain complex I);GO:0006120(mitochondrial electron transport, NADH to ubiquinone);GO:0006979(response to oxidative stress);GO:0008137(NADH dehydrogenase (ubiquinone) activity);GO:0016020(membrane);GO:0031966(mitochondrial membrane);GO:0032981(mitochondrial respiratory chain complex I assembly);…	00190(Oxidative phosphorylation);04714(Thermogenesis);04723(Retrograde endocannabinoid signaling);04932(Non-alcoholic fatty liver disease (NAFLD));05010(Alzheimer disease);05012(Parkinson disease);05016(Huntington disease)	K03950	NA
0	ENSG00000174851	YIF1A	0.764652	0.624984	0.290985	0.339	0.355	4.06798e-11	1.75188e-06	Yip1 interacting factor homolog A, membrane trafficking protein [Source:HGNC Symbol;Acc:HGNC:16688]	GO:0000139(Golgi membrane);GO:0005515(protein binding);GO:0005783(endoplasmic reticulum);GO:0005789(endoplasmic reticulum membrane);GO:0005793(endoplasmic reticulum-Golgi intermediate compartment);GO:0005794(Golgi apparatus);GO:0015031(protein transport);GO:0016020(membrane);GO:0016021(integral component of membrane);GO:0016192(vesicle-mediated transport);GO:0030134(COPII-coated ER to Golgi trans…	NA	K20362	NA
0	ENSG00000143436	MRPL9	0.943121	0.750553	0.329488	0.396	0.372	4.08202e-11	1.75792e-06	mitochondrial ribosomal protein L9 [Source:HGNC Symbol;Acc:HGNC:14277]	GO:0003723(RNA binding);GO:0003735(structural constituent of ribosome);GO:0005515(protein binding);GO:0005622(intracellular);GO:0005739(mitochondrion);GO:0005743(mitochondrial inner membrane);GO:0005761(mitochondrial ribosome);GO:0005762(mitochondrial large ribosomal subunit);GO:0005840(ribosome);GO:0006412(translation);GO:0070125(mitochondrial translational elongation);GO:0070126(mitochondrial t…	03010(Ribosome)	K02939	NA
0	ENSG00000157916	RER1	2.41639	2.01311	0.263429	0.601	0.604	4.11148e-11	1.77061e-06	retention in endoplasmic reticulum sorting receptor 1 [Source:HGNC Symbol;Acc:HGNC:30309]	GO:0000139(Golgi membrane);GO:0003674(molecular_function);GO:0005783(endoplasmic reticulum);GO:0005793(endoplasmic reticulum-Golgi intermediate compartment);GO:0005794(Golgi apparatus);GO:0005886(plasma membrane);GO:0006621(protein retention in ER lumen);GO:0006890(retrograde vesicle-mediated transport, Golgi to endoplasmic reticulum);GO:0007528(neuromuscular junction development);GO:0009986(cell…	NA	NA	NA
0	ENSG00000124588	NQO2	1.53201	1.16038	0.400832	0.478	0.446	4.1491e-11	1.78681e-06	N-ribosyldihydronicotinamide:quinone reductase 2 [Source:HGNC Symbol;Acc:HGNC:7856]	GO:0001512(dihydronicotinamide riboside quinone reductase activity);GO:0003955(NAD(P)H dehydrogenase (quinone) activity);GO:0005515(protein binding);GO:0005654(nucleoplasm);GO:0005737(cytoplasm);GO:0005829(cytosol);GO:0006805(xenobiotic metabolic process);GO:0007613(memory);GO:0008270(zinc ion binding);GO:0009055(electron transfer activity);GO:0016491(oxidoreductase activity);GO:0016661(oxidoredu…	NA	K08071	EC:1.10.5.1
0	ENSG00000155115	GTF3C6	2.008	1.57762	0.348009	0.549	0.531	4.2642e-11	1.83638e-06	general transcription factor IIIC subunit 6 [Source:HGNC Symbol;Acc:HGNC:20872]	GO:0000127(transcription factor TFIIIC complex);GO:0003677(DNA binding);GO:0005515(protein binding);GO:0005634(nucleus);GO:0005654(nucleoplasm);GO:0006383(transcription by RNA polymerase III);GO:0016604(nuclear body);GO:0042791(5S class rRNA transcription by RNA polymerase III);GO:0042797(tRNA transcription by RNA polymerase III)	NA	K15203	NA
0	ENSG00000090382	LYZ	38.2236	25.4977	0.584096	0.874	0.843	4.41948e-11	1.90325e-06	lysozyme [Source:HGNC Symbol;Acc:HGNC:6740]	GO:0001895(retina homeostasis);GO:0003796(lysozyme activity);GO:0003824(catalytic activity);GO:0005576(extracellular region);GO:0005615(extracellular space);GO:0006954(inflammatory response);GO:0008152(metabolic process);GO:0016787(hydrolase activity);GO:0016798(hydrolase activity, acting on glycosyl bonds);GO:0019730(antimicrobial humoral response);GO:0019835(cytolysis);GO:0031640(killing of cel…	04970(Salivary secretion)	NA	NA
0	ENSG00000130707	ASS1	2.10507	1.64053	0.359704	0.549	0.415	4.56127e-11	1.96431e-06	argininosuccinate synthase 1 [Source:HGNC Symbol;Acc:HGNC:758]	GO:0000050(urea cycle);GO:0000052(citrulline metabolic process);GO:0000053(argininosuccinate metabolic process);GO:0000166(nucleotide binding);GO:0001822(kidney development);GO:0001889(liver development);GO:0003723(RNA binding);GO:0004055(argininosuccinate synthase activity);GO:0005515(protein binding);GO:0005524(ATP binding);GO:0005634(nucleus);GO:0005737(cytoplasm);GO:0005739(mitochondrion);GO:…	00220(Arginine biosynthesis);00250(Alanine, aspartate and glutamate metabolism);05418(Fluid shear stress and atherosclerosis)	NA	NA
0	ENSG00000111832	RWDD1	1.97729	1.63409	0.275036	0.546	0.545	4.58114e-11	1.97287e-06	RWD domain containing 1 [Source:HGNC Symbol;Acc:HGNC:20993]	GO:0002181(cytoplasmic translation);GO:0005515(protein binding);GO:0005737(cytoplasm);GO:0005844(polysome);GO:0007569(cell aging);GO:0030521(androgen receptor signaling pathway);GO:0034599(cellular response to oxidative stress);GO:0071394(cellular response to testosterone stimulus);GO:2000825(positive regulation of androgen receptor activity)	NA	NA	NA
0	ENSG00000284753	EEF1AKMT4	0.855744	0.646372	0.404815	0.366	0.265	4.63024e-11	1.99401e-06	EEF1A lysine methyltransferase 4 [Source:HGNC Symbol;Acc:HGNC:53611]	GO:0008168(methyltransferase activity);GO:0016279(protein-lysine N-methyltransferase activity);GO:0016740(transferase activity);GO:0018022(peptidyl-lysine methylation);GO:0032259(methylation)	NA	K22857	EC:2.1.1.-
0	ENSG00000135624	CCT7	1.84369	1.49164	0.305692	0.538	0.542	4.69818e-11	2.02327e-06	chaperonin containing TCP1 subunit 7 [Source:HGNC Symbol;Acc:HGNC:1622]	GO:0000166(nucleotide binding);GO:0005515(protein binding);GO:0005524(ATP binding);GO:0005737(cytoplasm);GO:0005829(cytosol);GO:0005832(chaperonin-containing T-complex);GO:0005874(microtubule);GO:0006457(protein folding);GO:0007339(binding of sperm to zona pellucida);GO:0032212(positive regulation of telomere maintenance via telomerase);GO:0042026(protein refolding);GO:0042802(identical protein b…	NA	K09499	NA
0	ENSG00000147676	MAL2	6.4626	4.60205	0.48984	0.779	0.699	4.73549e-11	2.03934e-06	mal, T cell differentiation protein 2 (gene/pseudogene) [Source:HGNC Symbol;Acc:HGNC:13634]	GO:0005515(protein binding);GO:0005737(cytoplasm);GO:0005886(plasma membrane);GO:0012505(endomembrane system);GO:0016020(membrane);GO:0016021(integral component of membrane);GO:0016324(apical plasma membrane);GO:0019911(structural constituent of myelin sheath);GO:0042552(myelination);GO:0045056(transcytosis);GO:0045121(membrane raft);GO:0048471(perinuclear region of cytoplasm);GO:0070062(extracel…	NA	NA	NA
0	ENSG00000105854	PON2	3.07982	2.02419	0.605501	0.601	0.449	4.79571e-11	2.06527e-06	paraoxonase 2 [Source:HGNC Symbol;Acc:HGNC:9205]	GO:0004064(arylesterase activity);GO:0005576(extracellular region);GO:0005634(nucleus);GO:0005739(mitochondrion);GO:0005764(lysosome);GO:0005886(plasma membrane);GO:0006979(response to oxidative stress);GO:0009636(response to toxic substance);GO:0016020(membrane);GO:0016021(integral component of membrane);GO:0016787(hydrolase activity);GO:0019372(lipoxygenase pathway);GO:0019439(aromatic compound…	NA	NA	NA
0	ENSG00000138382	METTL5	1.50628	1.24531	0.274483	0.511	0.489	5.33595e-11	2.29793e-06	methyltransferase like 5 [Source:HGNC Symbol;Acc:HGNC:25006]	GO:0003676(nucleic acid binding);GO:0008168(methyltransferase activity);GO:0016740(transferase activity);GO:0032259(methylation)	NA	NA	NA
0	ENSG00000179271	GADD45GIP1	2.39546	1.8785	0.35072	0.604	0.573	5.6213e-11	2.42081e-06	GADD45G interacting protein 1 [Source:HGNC Symbol;Acc:HGNC:29996]	GO:0005515(protein binding);GO:0005634(nucleus);GO:0005739(mitochondrion);GO:0005759(mitochondrial matrix);GO:0005840(ribosome);GO:0007049(cell cycle);GO:0016032(viral process);GO:0070125(mitochondrial translational elongation);GO:0070126(mitochondrial translational termination);GO:0071850(mitotic cell cycle arrest)	NA	NA	NA
0	ENSG00000101132	PFDN4	1.46799	1.15063	0.351416	0.462	0.456	5.75244e-11	2.47729e-06	prefoldin subunit 4 [Source:HGNC Symbol;Acc:HGNC:8868]	GO:0005515(protein binding);GO:0005634(nucleus);GO:0005737(cytoplasm);GO:0005739(mitochondrion);GO:0005829(cytosol);GO:0006457(protein folding);GO:0016272(prefoldin complex);GO:0051082(unfolded protein binding);GO:0051087(chaperone binding)	NA	K09550	NA
0	ENSG00000090266	NDUFB2	4.16046	3.30666	0.331369	0.713	0.68	6.53699e-11	2.81515e-06	NADH:ubiquinone oxidoreductase subunit B2 [Source:HGNC Symbol;Acc:HGNC:7697]	GO:0005739(mitochondrion);GO:0005743(mitochondrial inner membrane);GO:0005747(mitochondrial respiratory chain complex I);GO:0006120(mitochondrial electron transport, NADH to ubiquinone);GO:0008137(NADH dehydrogenase (ubiquinone) activity);GO:0016020(membrane);GO:0032981(mitochondrial respiratory chain complex I assembly);GO:0055114(oxidation-reduction process);GO:0070469(respirasome)	00190(Oxidative phosphorylation);04714(Thermogenesis);04723(Retrograde endocannabinoid signaling);04932(Non-alcoholic fatty liver disease (NAFLD));05010(Alzheimer disease);05012(Parkinson disease);05016(Huntington disease)	K03958	NA
0	ENSG00000163001	CFAP36	1.04662	0.835792	0.324523	0.366	0.392	6.84099e-11	2.94607e-06	cilia and flagella associated protein 36 [Source:HGNC Symbol;Acc:HGNC:30540]	GO:0005515(protein binding);GO:0005634(nucleus);GO:0005737(cytoplasm);GO:0005929(cilium);GO:0008150(biological_process);GO:0031514(motile cilium);GO:0035869(ciliary transition zone);GO:0042995(cell projection);GO:0047485(protein N-terminus binding);GO:0097546(ciliary base)	NA	NA	NA
0	ENSG00000169567	HINT1	7.74687	5.85424	0.404131	0.814	0.769	7.37799e-11	3.17733e-06	histidine triad nucleotide binding protein 1 [Source:HGNC Symbol;Acc:HGNC:4912]	GO:0000118(histone deacetylase complex);GO:0000166(nucleotide binding);GO:0003824(catalytic activity);GO:0005080(protein kinase C binding);GO:0005634(nucleus);GO:0005737(cytoplasm);GO:0005829(cytosol);GO:0005856(cytoskeleton);GO:0005886(plasma membrane);GO:0006355(regulation of transcription, DNA-templated);GO:0006915(apoptotic process);GO:0007165(signal transduction);GO:0009154(purine ribonucleo…	NA	K02503	NA
0	ENSG00000168938	PPIC	0.725014	0.593259	0.289346	0.254	0.302	7.46899e-11	3.21652e-06	peptidylprolyl isomerase C [Source:HGNC Symbol;Acc:HGNC:9256]	GO:0000413(protein peptidyl-prolyl isomerization);GO:0003755(peptidyl-prolyl cis-trans isomerase activity);GO:0005515(protein binding);GO:0005737(cytoplasm);GO:0006457(protein folding);GO:0016018(cyclosporin A binding);GO:0016853(isomerase activity);GO:0042026(protein refolding);GO:0051082(unfolded protein binding);GO:0070062(extracellular exosome)	NA	NA	NA
0	ENSG00000153574	RPIA	1.80838	1.40225	0.366958	0.492	0.428	8.50573e-11	3.66299e-06	ribose 5-phosphate isomerase A [Source:HGNC Symbol;Acc:HGNC:10297]	GO:0004751(ribose-5-phosphate isomerase activity);GO:0005515(protein binding);GO:0005829(cytosol);GO:0006014(D-ribose metabolic process);GO:0006098(pentose-phosphate shunt);GO:0009052(pentose-phosphate shunt, non-oxidative branch);GO:0016853(isomerase activity);GO:0019693(ribose phosphate metabolic process);GO:0030246(carbohydrate binding);GO:0042802(identical protein binding);GO:0043231(intracel…	00030(Pentose phosphate pathway)	K01807	EC:5.3.1.6
0	ENSG00000115128	SF3B6	3.02718	2.3273	0.379321	0.653	0.625	8.59779e-11	3.70264e-06	splicing factor 3b subunit 6 [Source:HGNC Symbol;Acc:HGNC:30096]	GO:0000398(mRNA splicing, via spliceosome);GO:0001825(blastocyst formation);GO:0003676(nucleic acid binding);GO:0003723(RNA binding);GO:0003729(mRNA binding);GO:0005515(protein binding);GO:0005634(nucleus);GO:0005654(nucleoplasm);GO:0005681(spliceosomal complex);GO:0005686(U2 snRNP);GO:0005689(U12-type spliceosomal complex);GO:0006397(mRNA processing);GO:0008380(RNA splicing);GO:0071013(catalytic…	03040(Spliceosome)	K12833	NA
0	ENSG00000158526	TSR2	1.06917	0.84247	0.343788	0.415	0.41	8.72647e-11	3.75805e-06	TSR2, ribosome maturation factor [Source:HGNC Symbol;Acc:HGNC:25455]	GO:0000462(maturation of SSU-rRNA from tricistronic rRNA transcript (SSU-rRNA, 5.8S rRNA, LSU-rRNA));GO:0005515(protein binding);GO:0006364(rRNA processing)	NA	K14800	NA
0	ENSG00000167283	ATP5MG	5.6137	4.30877	0.381677	0.77	0.728	1.03488e-10	4.4567e-06	ATP synthase membrane subunit g [Source:HGNC Symbol;Acc:HGNC:14247]	GO:0000276(mitochondrial proton-transporting ATP synthase complex, coupling factor F(o));GO:0005739(mitochondrion);GO:0005743(mitochondrial inner membrane);GO:0005753(mitochondrial proton-transporting ATP synthase complex);GO:0006754(ATP biosynthetic process);GO:0006811(ion transport);GO:0015078(proton transmembrane transporter activity);GO:0015986(ATP synthesis coupled proton transport);GO:00160…	00190(Oxidative phosphorylation);04714(Thermogenesis)	K02140	NA
0	ENSG00000131100	ATP6V1E1	1.1453	0.945782	0.276149	0.347	0.448	1.04086e-10	4.48246e-06	ATPase H+ transporting V1 subunit E1 [Source:HGNC Symbol;Acc:HGNC:857]	GO:0005515(protein binding);GO:0005765(lysosomal membrane);GO:0005768(endosome);GO:0005829(cytosol);GO:0006811(ion transport);GO:0008286(insulin receptor signaling pathway);GO:0015991(ATP hydrolysis coupled proton transport);GO:0016241(regulation of macroautophagy);GO:0016324(apical plasma membrane);GO:0016469(proton-transporting two-sector ATPase complex);GO:0016787(hydrolase activity);GO:003317…	00190(Oxidative phosphorylation);04145(Phagosome);04150(mTOR signaling pathway);04721(Synaptic vesicle cycle);04966(Collecting duct acid secretion);05110(Vibrio cholerae infection);05120(Epithelial cell signaling in Helicobacter pylori infection);05165(Human papillomavirus infection);05323(Rheumatoid arthritis)	NA	NA
0	ENSG00000159720	ATP6V0D1	1.19237	0.99364	0.263039	0.415	0.479	1.13097e-10	4.87054e-06	ATPase H+ transporting V0 subunit d1 [Source:HGNC Symbol;Acc:HGNC:13724]	GO:0005515(protein binding);GO:0005765(lysosomal membrane);GO:0005769(early endosome);GO:0005813(centrosome);GO:0006811(ion transport);GO:0006879(cellular iron ion homeostasis);GO:0007034(vacuolar transport);GO:0007035(vacuolar acidification);GO:0007420(brain development);GO:0008021(synaptic vesicle);GO:0008286(insulin receptor signaling pathway);GO:0008553(proton-exporting ATPase activity, phosp…	00190(Oxidative phosphorylation);04142(Lysosome);04145(Phagosome);04721(Synaptic vesicle cycle);04966(Collecting duct acid secretion);05110(Vibrio cholerae infection);05120(Epithelial cell signaling in Helicobacter pylori infection);05152(Tuberculosis);05165(Human papillomavirus infection);05203(Viral carcinogenesis);05323(Rheumatoid arthritis)	NA	NA
0	ENSG00000203724	C1orf53	0.44621	0.348186	0.357862	0.194	0.136	1.13175e-10	4.87387e-06	chromosome 1 open reading frame 53 [Source:HGNC Symbol;Acc:HGNC:30003]	NA	NA	NA	NA
0	ENSG00000165795	NDRG2	0.663091	0.551568	0.26567	0.309	0.29	1.19107e-10	5.12935e-06	NDRG family member 2 [Source:HGNC Symbol;Acc:HGNC:14460]	GO:0001818(negative regulation of cytokine production);GO:0003674(molecular_function);GO:0005515(protein binding);GO:0005634(nucleus);GO:0005737(cytoplasm);GO:0005794(Golgi apparatus);GO:0005829(cytosol);GO:0007165(signal transduction);GO:0007275(multicellular organism development);GO:0007399(nervous system development);GO:0010574(regulation of vascular endothelial growth factor production);GO:00…	NA	NA	NA
0	ENSG00000111639	MRPL51	3.56864	2.93589	0.281574	0.664	0.662	1.19827e-10	5.16034e-06	mitochondrial ribosomal protein L51 [Source:HGNC Symbol;Acc:HGNC:14044]	GO:0003735(structural constituent of ribosome);GO:0005515(protein binding);GO:0005739(mitochondrion);GO:0005743(mitochondrial inner membrane);GO:0005761(mitochondrial ribosome);GO:0005762(mitochondrial large ribosomal subunit);GO:0005840(ribosome);GO:0006412(translation);GO:0032543(mitochondrial translation);GO:0070125(mitochondrial translational elongation);GO:0070126(mitochondrial translational…	NA	K17432	NA
0	ENSG00000169714	CNBP	2.50432	2.06794	0.276223	0.609	0.615	1.24629e-10	5.36714e-06	CCHC-type zinc finger nucleic acid binding protein [Source:HGNC Symbol;Acc:HGNC:13164]	GO:0000122(negative regulation of transcription by RNA polymerase II);GO:0000977(RNA polymerase II regulatory region sequence-specific DNA binding);GO:0001227(DNA-binding transcription repressor activity, RNA polymerase II-specific);GO:0003676(nucleic acid binding);GO:0003677(DNA binding);GO:0003697(single-stranded DNA binding);GO:0003700(DNA-binding transcription factor activity);GO:0003723(RNA …	NA	K09250	NA
0	ENSG00000125743	SNRPD2	3.75643	3.03044	0.309834	0.702	0.672	1.25857e-10	5.42005e-06	small nuclear ribonucleoprotein D2 polypeptide [Source:HGNC Symbol;Acc:HGNC:11159]	GO:0000245(spliceosomal complex assembly);GO:0000387(spliceosomal snRNP assembly);GO:0000398(mRNA splicing, via spliceosome);GO:0003723(RNA binding);GO:0005515(protein binding);GO:0005634(nucleus);GO:0005654(nucleoplasm);GO:0005681(spliceosomal complex);GO:0005682(U5 snRNP);GO:0005685(U1 snRNP);GO:0005686(U2 snRNP);GO:0005687(U4 snRNP);GO:0005689(U12-type spliceosomal complex);GO:0005737(cytoplas…	03040(Spliceosome)	K11096	NA
0	ENSG00000004779	NDUFAB1	2.66953	2.12427	0.329618	0.639	0.603	1.35259e-10	5.82495e-06	NADH:ubiquinone oxidoreductase subunit AB1 [Source:HGNC Symbol;Acc:HGNC:7694]	GO:0000035(acyl binding);GO:0000036(acyl carrier activity);GO:0005504(fatty acid binding);GO:0005509(calcium ion binding);GO:0005515(protein binding);GO:0005654(nucleoplasm);GO:0005739(mitochondrion);GO:0005743(mitochondrial inner membrane);GO:0005747(mitochondrial respiratory chain complex I);GO:0005759(mitochondrial matrix);GO:0005762(mitochondrial large ribosomal subunit);GO:0006120(mitochondr…	00190(Oxidative phosphorylation);04714(Thermogenesis);04723(Retrograde endocannabinoid signaling);04932(Non-alcoholic fatty liver disease (NAFLD));05010(Alzheimer disease);05012(Parkinson disease);05016(Huntington disease)	K03955	NA
0	ENSG00000174021	GNG5	1.29966	1.06615	0.285721	0.464	0.475	1.39345e-10	6.0009e-06	G protein subunit gamma 5 [Source:HGNC Symbol;Acc:HGNC:4408]	GO:0003924(GTPase activity);GO:0005515(protein binding);GO:0005834(heterotrimeric G-protein complex);GO:0005886(plasma membrane);GO:0007165(signal transduction);GO:0007186(G protein-coupled receptor signaling pathway);GO:0016020(membrane);GO:0030165(PDZ domain binding);GO:0031680(G-protein beta/gamma-subunit complex);GO:0070062(extracellular exosome);GO:0072513(positive regulation of secondary he…	04014(Ras signaling pathway);04062(Chemokine signaling pathway);04151(PI3K-Akt signaling pathway);04371(Apelin signaling pathway);04713(Circadian entrainment);04723(Retrograde endocannabinoid signaling);04724(Glutamatergic synapse);04725(Cholinergic synapse);04726(Serotonergic synapse);04727(GABAergic synapse);04728(Dopaminergic synapse);04926(Relaxin signaling pathway);05032(Morphine addiction);…	K04542	NA
0	ENSG00000123933	MXD4	0.640691	0.522834	0.293277	0.303	0.297	1.42187e-10	6.12329e-06	MAX dimerization protein 4 [Source:HGNC Symbol;Acc:HGNC:13906]	GO:0000122(negative regulation of transcription by RNA polymerase II);GO:0000981(DNA-binding transcription factor activity, RNA polymerase II-specific);GO:0003677(DNA binding);GO:0003714(transcription corepressor activity);GO:0005515(protein binding);GO:0005634(nucleus);GO:0008285(negative regulation of cell population proliferation);GO:0046983(protein dimerization activity)	NA	K09114	NA
0	ENSG00000147155	EBP	1.31844	1.08011	0.287654	0.429	0.466	1.4453e-10	6.2242e-06	EBP, cholestenol delta-isomerase [Source:HGNC Symbol;Acc:HGNC:3133]	GO:0000247(C-8 sterol isomerase activity);GO:0001501(skeletal system development);GO:0004769(steroid delta-isomerase activity);GO:0004888(transmembrane signaling receptor activity);GO:0005515(protein binding);GO:0005634(nucleus);GO:0005635(nuclear envelope);GO:0005783(endoplasmic reticulum);GO:0005789(endoplasmic reticulum membrane);GO:0005887(integral component of plasma membrane);GO:0006629(lip…	00100(Steroid biosynthesis)	NA	NA
0	ENSG00000116857	TMEM9	0.711459	0.578965	0.297305	0.325	0.326	1.51831e-10	6.5386e-06	transmembrane protein 9 [Source:HGNC Symbol;Acc:HGNC:18823]	GO:0003674(molecular_function);GO:0005764(lysosome);GO:0005765(lysosomal membrane);GO:0005768(endosome);GO:0005770(late endosome);GO:0008150(biological_process);GO:0016020(membrane);GO:0016021(integral component of membrane);GO:0031902(late endosome membrane)	NA	NA	NA
0	ENSG00000102103	PQBP1	1.53172	1.26012	0.281591	0.497	0.484	1.51871e-10	6.54035e-06	polyglutamine binding protein 1 [Source:HGNC Symbol;Acc:HGNC:9330]	GO:0000380(alternative mRNA splicing, via spliceosome);GO:0000398(mRNA splicing, via spliceosome);GO:0002218(activation of innate immune response);GO:0002230(positive regulation of defense response to virus by host);GO:0002376(immune system process);GO:0003677(DNA binding);GO:0003690(double-stranded DNA binding);GO:0003713(transcription coactivator activity);GO:0005515(protein binding);GO:0005634…	03040(Spliceosome)	K12865	NA
0	ENSG00000120437	ACAT2	1.30952	1.04175	0.330032	0.423	0.406	1.6182e-10	6.96877e-06	acetyl-CoA acetyltransferase 2 [Source:HGNC Symbol;Acc:HGNC:94]	GO:0003824(catalytic activity);GO:0003985(acetyl-CoA C-acetyltransferase activity);GO:0003988(acetyl-CoA C-acyltransferase activity);GO:0005515(protein binding);GO:0005634(nucleus);GO:0005730(nucleolus);GO:0005737(cytoplasm);GO:0005739(mitochondrion);GO:0005829(cytosol);GO:0006629(lipid metabolic process);GO:0006635(fatty acid beta-oxidation);GO:0006695(cholesterol biosynthetic process);GO:001674…	00071(Fatty acid degradation);00072(Synthesis and degradation of ketone bodies);00280(Valine, leucine and isoleucine degradation);00310(Lysine degradation);00380(Tryptophan metabolism);00620(Pyruvate metabolism);00630(Glyoxylate and dicarboxylate metabolism);00640(Propanoate metabolism);00650(Butanoate metabolism);00900(Terpenoid backbone biosynthesis);04975(Fat digestion and absorption)	NA	NA
0	ENSG00000102978	POLR2C	0.690668	0.573977	0.266999	0.303	0.325	1.74973e-10	7.53523e-06	RNA polymerase II subunit C [Source:HGNC Symbol;Acc:HGNC:9189]	GO:0000398(mRNA splicing, via spliceosome);GO:0001055(RNA polymerase II activity);GO:0003677(DNA binding);GO:0003899(DNA-directed 5'-3' RNA polymerase activity);GO:0005515(protein binding);GO:0005634(nucleus);GO:0005654(nucleoplasm);GO:0005665(RNA polymerase II, core complex);GO:0005737(cytoplasm);GO:0005829(cytosol);GO:0006283(transcription-coupled nucleotide-excision repair);GO:0006351(transcri…	03020(RNA polymerase);05016(Huntington disease)	NA	NA
0		MIX23	0.966399	0.784661	0.30055	0.402	0.341	1.7732e-10	7.63629e-06	NA	NA	NA	NA	NA
0	ENSG00000243147	MRPL33	2.02437	1.62355	0.318322	0.544	0.55	1.89791e-10	8.17334e-06	mitochondrial ribosomal protein L33 [Source:HGNC Symbol;Acc:HGNC:14487]	GO:0003735(structural constituent of ribosome);GO:0005622(intracellular);GO:0005739(mitochondrion);GO:0005743(mitochondrial inner membrane);GO:0005762(mitochondrial large ribosomal subunit);GO:0005840(ribosome);GO:0006412(translation);GO:0070125(mitochondrial translational elongation);GO:0070126(mitochondrial translational termination)	03010(Ribosome)	K02913	NA
0	ENSG00000181924	COA4	1.11935	0.933302	0.262247	0.418	0.447	1.92246e-10	8.27908e-06	cytochrome c oxidase assembly factor 4 homolog [Source:HGNC Symbol;Acc:HGNC:24604]	GO:0005739(mitochondrion);GO:0005758(mitochondrial intermembrane space);GO:0033617(mitochondrial respiratory chain complex IV assembly)	04714(Thermogenesis)	K18177	NA
0	ENSG00000143653	SCCPDH	2.66435	2.01762	0.401128	0.593	0.569	1.95763e-10	8.43053e-06	saccharopine dehydrogenase (putative) [Source:HGNC Symbol;Acc:HGNC:24275]	GO:0002576(platelet degranulation);GO:0005576(extracellular region);GO:0005634(nucleus);GO:0005739(mitochondrion);GO:0005811(lipid droplet);GO:0005886(plasma membrane);GO:0009247(glycolipid biosynthetic process);GO:0016020(membrane);GO:0016021(integral component of membrane);GO:0016491(oxidoreductase activity);GO:0030496(midbody);GO:0031093(platelet alpha granule lumen);GO:0055114(oxidation-reduc…	NA	NA	NA
0	ENSG00000108671	PSMD11	2.38039	1.95109	0.286917	0.612	0.605	2.04371e-10	8.80124e-06	proteasome 26S subunit, non-ATPase 11 [Source:HGNC Symbol;Acc:HGNC:9556]	GO:0000165(MAPK cascade);GO:0000209(protein polyubiquitination);GO:0000502(proteasome complex);GO:0002223(stimulatory C-type lectin receptor signaling pathway);GO:0002479(antigen processing and presentation of exogenous peptide antigen via MHC class I, TAP-dependent);GO:0005198(structural molecule activity);GO:0005515(protein binding);GO:0005576(extracellular region);GO:0005634(nucleus);GO:000565…	03050(Proteasome);05169(Epstein-Barr virus infection)	NA	NA
0	ENSG00000106400	ZNHIT1	2.12411	1.63489	0.377671	0.541	0.551	2.27393e-10	9.79268e-06	zinc finger HIT-type containing 1 [Source:HGNC Symbol;Acc:HGNC:21688]	GO:0000812(Swr1 complex);GO:0005515(protein binding);GO:0005634(nucleus);GO:0005654(nucleoplasm);GO:0006338(chromatin remodeling);GO:0031063(regulation of histone deacetylation);GO:0031491(nucleosome binding);GO:0042826(histone deacetylase binding);GO:0043486(histone exchange);GO:0046872(metal ion binding)	NA	K11663	NA
0	ENSG00000169692	AGPAT2	1.50643	1.15906	0.378178	0.456	0.459	2.31637e-10	9.97543e-06	1-acylglycerol-3-phosphate O-acyltransferase 2 [Source:HGNC Symbol;Acc:HGNC:325]	GO:0001819(positive regulation of cytokine production);GO:0001961(positive regulation of cytokine-mediated signaling pathway);GO:0003841(1-acylglycerol-3-phosphate O-acyltransferase activity);GO:0005783(endoplasmic reticulum);GO:0005789(endoplasmic reticulum membrane);GO:0005886(plasma membrane);GO:0006629(lipid metabolic process);GO:0006644(phospholipid metabolic process);GO:0006654(phosphatidic…	00561(Glycerolipid metabolism);00564(Glycerophospholipid metabolism);04072(Phospholipase D signaling pathway);04975(Fat digestion and absorption)	K13509	EC:2.3.1.51
0	ENSG00000188505	NCCRP1	0.768686	0.596753	0.36526	0.317	0.177	2.33897e-10	1.00728e-05	non-specific cytotoxic cell receptor protein 1 homolog (zebrafish) [Source:HGNC Symbol;Acc:HGNC:33739]	GO:0005737(cytoplasm);GO:0008284(positive regulation of cell population proliferation);GO:0070062(extracellular exosome)	NA	NA	NA
0	ENSG00000111481	COPZ1	1.74539	1.38498	0.333686	0.505	0.526	2.38031e-10	1.02508e-05	coatomer protein complex subunit zeta 1 [Source:HGNC Symbol;Acc:HGNC:2243]	GO:0000139(Golgi membrane);GO:0005737(cytoplasm);GO:0005789(endoplasmic reticulum membrane);GO:0005794(Golgi apparatus);GO:0005829(cytosol);GO:0006886(intracellular protein transport);GO:0006888(endoplasmic reticulum to Golgi vesicle-mediated transport);GO:0006890(retrograde vesicle-mediated transport, Golgi to endoplasmic reticulum);GO:0006891(intra-Golgi vesicle-mediated transport);GO:0015031(p…	NA	K20472	NA
0	ENSG00000146386	ABRACL	2.31777	1.92875	0.265073	0.593	0.558	2.51321e-10	1.08231e-05	ABRA C-terminal like [Source:HGNC Symbol;Acc:HGNC:21230]	GO:0032970(regulation of actin filament-based process)	NA	NA	NA
0	ENSG00000173141	MRPL57	2.51417	2.0026	0.328212	0.596	0.583	2.63148e-10	1.13325e-05	mitochondrial ribosomal protein L57 [Source:HGNC Symbol;Acc:HGNC:14514]	GO:0003735(structural constituent of ribosome);GO:0005739(mitochondrion);GO:0005743(mitochondrial inner membrane);GO:0005761(mitochondrial ribosome);GO:0005762(mitochondrial large ribosomal subunit);GO:0005840(ribosome);GO:0006412(translation);GO:0032543(mitochondrial translation);GO:0070125(mitochondrial translational elongation);GO:0070126(mitochondrial translational termination)	NA	NA	NA
0	ENSG00000198856	OSTC	1.863	1.44584	0.365728	0.552	0.537	2.82372e-10	1.21603e-05	oligosaccharyltransferase complex non-catalytic subunit [Source:HGNC Symbol;Acc:HGNC:24448]	GO:0004579(dolichyl-diphosphooligosaccharide-protein glycotransferase activity);GO:0005515(protein binding);GO:0005783(endoplasmic reticulum);GO:0006486(protein glycosylation);GO:0008250(oligosaccharyltransferase complex);GO:0016020(membrane);GO:0016021(integral component of membrane);GO:0018279(protein N-linked glycosylation via asparagine)	NA	NA	NA
0	ENSG00000161980	POLR3K	1.32328	1.10129	0.264923	0.448	0.427	3.13809e-10	1.35142e-05	RNA polymerase III subunit K [Source:HGNC Symbol;Acc:HGNC:14121]	GO:0001056(RNA polymerase III activity);GO:0002376(immune system process);GO:0003676(nucleic acid binding);GO:0003899(DNA-directed 5'-3' RNA polymerase activity);GO:0005634(nucleus);GO:0005654(nucleoplasm);GO:0005666(RNA polymerase III complex);GO:0005730(nucleolus);GO:0005829(cytosol);GO:0006351(transcription, DNA-templated);GO:0006383(transcription by RNA polymerase III);GO:0006386(termination …	03020(RNA polymerase);04623(Cytosolic DNA-sensing pathway)	K03019	NA
0	ENSG00000171421	MRPL36	1.39254	1.08918	0.354471	0.467	0.442	3.33962e-10	1.43821e-05	mitochondrial ribosomal protein L36 [Source:HGNC Symbol;Acc:HGNC:14490]	GO:0003735(structural constituent of ribosome);GO:0005622(intracellular);GO:0005739(mitochondrion);GO:0005743(mitochondrial inner membrane);GO:0005762(mitochondrial large ribosomal subunit);GO:0005840(ribosome);GO:0006412(translation);GO:0016604(nuclear body);GO:0042254(ribosome biogenesis);GO:0070125(mitochondrial translational elongation);GO:0070126(mitochondrial translational termination)	03010(Ribosome)	K02919	NA
0	ENSG00000114956	DGUOK	1.45606	1.20122	0.277562	0.475	0.515	3.38749e-10	1.45882e-05	deoxyguanosine kinase [Source:HGNC Symbol;Acc:HGNC:2858]	GO:0000166(nucleotide binding);GO:0004138(deoxyguanosine kinase activity);GO:0005524(ATP binding);GO:0005634(nucleus);GO:0005737(cytoplasm);GO:0005739(mitochondrion);GO:0005759(mitochondrial matrix);GO:0005829(cytosol);GO:0006139(nucleobase-containing compound metabolic process);GO:0006468(protein phosphorylation);GO:0008617(guanosine metabolic process);GO:0009157(deoxyribonucleoside monophosphat…	00230(Purine metabolism)	K00904	EC:2.7.1.113
0	ENSG00000215021	PHB2	1.83122	1.50241	0.285525	0.536	0.543	3.56899e-10	1.53699e-05	prohibitin 2 [Source:HGNC Symbol;Acc:HGNC:30306]	GO:0005515(protein binding);GO:0005634(nucleus);GO:0005737(cytoplasm);GO:0005739(mitochondrion);GO:0005741(mitochondrial outer membrane);GO:0005743(mitochondrial inner membrane);GO:0006606(protein import into nucleus);GO:0006851(mitochondrial calcium ion transmembrane transport);GO:0007005(mitochondrion organization);GO:0007062(sister chromatid cohesion);GO:0008022(protein C-terminus binding);GO:…	NA	K17081	NA
0	ENSG00000134248	LAMTOR5	2.33562	1.86412	0.325307	0.609	0.583	3.58589e-10	1.54426e-05	late endosomal/lysosomal adaptor, MAPK and MTOR activator 5 [Source:HGNC Symbol;Acc:HGNC:17955]	GO:0005085(guanyl-nucleotide exchange factor activity);GO:0005515(protein binding);GO:0005737(cytoplasm);GO:0005764(lysosome);GO:0005765(lysosomal membrane);GO:0005829(cytosol);GO:0007050(cell cycle arrest);GO:0008361(regulation of cell size);GO:0009615(response to virus);GO:0016241(regulation of macroautophagy);GO:0019079(viral genome replication);GO:0032008(positive regulation of TOR signaling)…	04150(mTOR signaling pathway)	K16344	NA
0	ENSG00000100079	LGALS2	1.18434	0.88049	0.4277	0.374	0.248	3.5955e-10	1.5484e-05	galectin 2 [Source:HGNC Symbol;Acc:HGNC:6562]	GO:0005515(protein binding);GO:0016936(galactoside binding);GO:0030246(carbohydrate binding)	NA	K10090	NA
0		GFUS	2.53476	2.06575	0.295183	0.579	0.582	4.26157e-10	1.83525e-05	NA	NA	NA	NA	NA
0	ENSG00000177700	POLR2L	3.71863	2.95896	0.32968	0.661	0.667	4.26697e-10	1.83757e-05	RNA polymerase II subunit L [Source:HGNC Symbol;Acc:HGNC:9199]	GO:0000398(mRNA splicing, via spliceosome);GO:0001054(RNA polymerase I activity);GO:0001055(RNA polymerase II activity);GO:0001056(RNA polymerase III activity);GO:0003677(DNA binding);GO:0003899(DNA-directed 5'-3' RNA polymerase activity);GO:0005515(protein binding);GO:0005634(nucleus);GO:0005654(nucleoplasm);GO:0005665(RNA polymerase II, core complex);GO:0005666(RNA polymerase III complex);GO:00…	03020(RNA polymerase);04623(Cytosolic DNA-sensing pathway);05016(Huntington disease)	NA	NA
0	ENSG00000103152	MPG	0.996894	0.803574	0.311009	0.369	0.397	5.1259e-10	2.20747e-05	N-methylpurine DNA glycosylase [Source:HGNC Symbol;Acc:HGNC:7211]	GO:0003677(DNA binding);GO:0003684(damaged DNA binding);GO:0003824(catalytic activity);GO:0003905(alkylbase DNA N-glycosylase activity);GO:0005515(protein binding);GO:0005634(nucleus);GO:0005654(nucleoplasm);GO:0005737(cytoplasm);GO:0005739(mitochondrion);GO:0006281(DNA repair);GO:0006284(base-excision repair);GO:0006307(DNA dealkylation involved in DNA repair);GO:0006974(cellular response to DNA…	03410(Base excision repair)	K03652	EC:3.2.2.21
0	ENSG00000114125	RNF7	1.86652	1.53938	0.278006	0.566	0.541	5.48372e-10	2.36156e-05	ring finger protein 7 [Source:HGNC Symbol;Acc:HGNC:10070]	GO:0004842(ubiquitin-protein transferase activity);GO:0005507(copper ion binding);GO:0005515(protein binding);GO:0005634(nucleus);GO:0005654(nucleoplasm);GO:0005680(anaphase-promoting complex);GO:0005737(cytoplasm);GO:0005829(cytosol);GO:0006511(ubiquitin-dependent protein catabolic process);GO:0008270(zinc ion binding);GO:0016567(protein ubiquitination);GO:0019788(NEDD8 transferase activity);GO:…	04120(Ubiquitin mediated proteolysis);05170(Human immunodeficiency virus 1 infection)	K10611	EC:2.3.2.32
0	ENSG00000010438	PRSS3	2.77364	2.21581	0.323941	0.62	0.539	6.01683e-10	2.59115e-05	serine protease 3 [Source:HGNC Symbol;Acc:HGNC:9486]	GO:0004252(serine-type endopeptidase activity);GO:0005509(calcium ion binding);GO:0005515(protein binding);GO:0005576(extracellular region);GO:0005615(extracellular space);GO:0006508(proteolysis);GO:0007586(digestion);GO:0008233(peptidase activity);GO:0008236(serine-type peptidase activity);GO:0009235(cobalamin metabolic process);GO:0016787(hydrolase activity);GO:0019730(antimicrobial humoral res…	04080(Neuroactive ligand-receptor interaction);04972(Pancreatic secretion);04974(Protein digestion and absorption);05164(Influenza A)	K01312	EC:3.4.21.4
0	ENSG00000141698	NT5C3B	0.740255	0.593066	0.31983	0.344	0.288	6.29209e-10	2.70969e-05	5'-nucleotidase, cytosolic IIIB [Source:HGNC Symbol;Acc:HGNC:28300]	GO:0000166(nucleotide binding);GO:0000287(magnesium ion binding);GO:0005515(protein binding);GO:0005737(cytoplasm);GO:0005829(cytosol);GO:0008253(5'-nucleotidase activity);GO:0009117(nucleotide metabolic process);GO:0016311(dephosphorylation);GO:0016787(hydrolase activity);GO:0043928(exonucleolytic nuclear-transcribed mRNA catabolic process involved in deadenylation-dependent decay);GO:0046872(me…	00230(Purine metabolism);00240(Pyrimidine metabolism);00760(Nicotinate and nicotinamide metabolism)	K01081	EC:3.1.3.5
0	ENSG00000186603	HPDL	0.635085	0.491714	0.36913	0.276	0.156	7.42888e-10	3.19925e-05	4-hydroxyphenylpyruvate dioxygenase like [Source:HGNC Symbol;Acc:HGNC:28242]	GO:0003868(4-hydroxyphenylpyruvate dioxygenase activity);GO:0009072(aromatic amino acid family metabolic process);GO:0016491(oxidoreductase activity);GO:0016701(oxidoreductase activity, acting on single donors with incorporation of molecular oxygen);GO:0046872(metal ion binding);GO:0051213(dioxygenase activity);GO:0055114(oxidation-reduction process)	NA	NA	NA
0		NOPCHAP1	0.728151	0.589391	0.305012	0.331	0.326	7.90737e-10	3.40531e-05	NA	NA	NA	NA	NA
0	ENSG00000198171	DDRGK1	0.986432	0.822364	0.262442	0.363	0.406	8.13563e-10	3.50361e-05	DDRGK domain containing 1 [Source:HGNC Symbol;Acc:HGNC:16110]	GO:0001103(RNA polymerase II repressing transcription factor binding);GO:0005515(protein binding);GO:0005730(nucleolus);GO:0005737(cytoplasm);GO:0005783(endoplasmic reticulum);GO:0005789(endoplasmic reticulum membrane);GO:0008284(positive regulation of cell population proliferation);GO:0010628(positive regulation of gene expression);GO:0010629(negative regulation of gene expression);GO:0030335(po…	NA	NA	NA
0	ENSG00000139428	MMAB	0.698813	0.581787	0.264416	0.306	0.334	8.14641e-10	3.50825e-05	metabolism of cobalamin associated B [Source:HGNC Symbol;Acc:HGNC:19331]	GO:0000166(nucleotide binding);GO:0005515(protein binding);GO:0005524(ATP binding);GO:0005739(mitochondrion);GO:0005759(mitochondrial matrix);GO:0008817(cob(I)yrinic acid a,c-diamide adenosyltransferase activity);GO:0009235(cobalamin metabolic process);GO:0009236(cobalamin biosynthetic process);GO:0016740(transferase activity);GO:0031419(cobalamin binding)	00860(Porphyrin and chlorophyll metabolism)	K00798	EC:2.5.1.17
0	ENSG00000075142	SRI	1.54275	1.23496	0.321041	0.503	0.509	8.28792e-10	3.56919e-05	sorcin [Source:HGNC Symbol;Acc:HGNC:11292]	GO:0001508(action potential);GO:0002020(protease binding);GO:0005102(signaling receptor binding);GO:0005246(calcium channel regulator activity);GO:0005509(calcium ion binding);GO:0005515(protein binding);GO:0005654(nucleoplasm);GO:0005737(cytoplasm);GO:0005739(mitochondrion);GO:0005789(endoplasmic reticulum membrane);GO:0005790(smooth endoplasmic reticulum);GO:0005829(cytosol);GO:0005886(plasma m…	NA	NA	NA
0	ENSG00000121073	SLC35B1	0.62189	0.512384	0.279434	0.268	0.303	8.77993e-10	3.78108e-05	solute carrier family 35 member B1 [Source:HGNC Symbol;Acc:HGNC:20798]	GO:0005459(UDP-galactose transmembrane transporter activity);GO:0005460(UDP-glucose transmembrane transporter activity);GO:0005783(endoplasmic reticulum);GO:0005789(endoplasmic reticulum membrane);GO:0008643(carbohydrate transport);GO:0015786(UDP-glucose transmembrane transport);GO:0016020(membrane);GO:0016021(integral component of membrane);GO:0022857(transmembrane transporter activity);GO:00301…	NA	K15275	NA
0	ENSG00000157992	KRTCAP3	1.08955	0.83159	0.389782	0.377	0.376	8.908e-10	3.83623e-05	keratinocyte associated protein 3 [Source:HGNC Symbol;Acc:HGNC:28943]	GO:0016020(membrane);GO:0016021(integral component of membrane)	NA	NA	NA
0	ENSG00000179862	CITED4	1.33064	1.07506	0.307706	0.413	0.334	9.8137e-10	4.22627e-05	Cbp/p300 interacting transactivator with Glu/Asp rich carboxy-terminal domain 4 [Source:HGNC Symbol;Acc:HGNC:18696]	GO:0003713(transcription coactivator activity);GO:0005634(nucleus);GO:0005654(nucleoplasm);GO:0005737(cytoplasm);GO:0006355(regulation of transcription, DNA-templated);GO:0006357(regulation of transcription by RNA polymerase II);GO:0043627(response to estrogen);GO:0045893(positive regulation of transcription, DNA-templated);GO:0045944(positive regulation of transcription by RNA polymerase II)	NA	K22528	NA
0	ENSG00000185043	CIB1	3.17693	2.57888	0.300886	0.686	0.639	1.01999e-09	4.3926e-05	calcium and integrin binding 1 [Source:HGNC Symbol;Acc:HGNC:16920]	GO:0001525(angiogenesis);GO:0001933(negative regulation of protein phosphorylation);GO:0001934(positive regulation of protein phosphorylation);GO:0001954(positive regulation of cell-matrix adhesion);GO:0002931(response to ischemia);GO:0005509(calcium ion binding);GO:0005515(protein binding);GO:0005634(nucleus);GO:0005654(nucleoplasm);GO:0005737(cytoplasm);GO:0005783(endoplasmic reticulum);GO:0005…	NA	K17259	NA
0	ENSG00000015475	BID	0.762878	0.623303	0.291519	0.287	0.332	1.02181e-09	4.40043e-05	BH3 interacting domain death agonist [Source:HGNC Symbol;Acc:HGNC:1050]	GO:0001836(release of cytochrome c from mitochondria);GO:0005123(death receptor binding);GO:0005515(protein binding);GO:0005737(cytoplasm);GO:0005739(mitochondrion);GO:0005741(mitochondrial outer membrane);GO:0005829(cytosol);GO:0006626(protein targeting to mitochondrion);GO:0006915(apoptotic process);GO:0006919(activation of cysteine-type endopeptidase activity involved in apoptotic process);GO:…	01524(Platinum drug resistance);04071(Sphingolipid signaling pathway);04115(p53 signaling pathway);04210(Apoptosis);04215(Apoptosis - multiple species);04217(Necroptosis);04650(Natural killer cell mediated cytotoxicity);04932(Non-alcoholic fatty liver disease (NAFLD));05010(Alzheimer disease);05014(Amyotrophic lateral sclerosis (ALS));05152(Tuberculosis);05160(Hepatitis C);05161(Hepatitis B);0516…	NA	NA
0	ENSG00000158716	DUSP23	1.17165	0.954718	0.295397	0.443	0.426	1.10113e-09	4.74203e-05	dual specificity phosphatase 23 [Source:HGNC Symbol;Acc:HGNC:21480]	GO:0004721(phosphoprotein phosphatase activity);GO:0004722(protein serine/threonine phosphatase activity);GO:0004725(protein tyrosine phosphatase activity);GO:0005515(protein binding);GO:0005634(nucleus);GO:0005654(nucleoplasm);GO:0005737(cytoplasm);GO:0005829(cytosol);GO:0006470(protein dephosphorylation);GO:0008138(protein tyrosine/serine/threonine phosphatase activity);GO:0016311(dephosphoryla…	NA	K14165	3.1.3.48;EC:3.1.3.16
0	ENSG00000112667	DNPH1	1.60197	1.33274	0.265452	0.503	0.483	1.10597e-09	4.76284e-05	2'-deoxynucleoside 5'-phosphate N-hydrolase 1 [Source:HGNC Symbol;Acc:HGNC:21218]	GO:0005515(protein binding);GO:0005634(nucleus);GO:0005737(cytoplasm);GO:0005829(cytosol);GO:0006195(purine nucleotide catabolic process);GO:0008152(metabolic process);GO:0009116(nucleoside metabolic process);GO:0009117(nucleotide metabolic process);GO:0009159(deoxyribonucleoside monophosphate catabolic process);GO:0016787(hydrolase activity);GO:0016798(hydrolase activity, acting on glycosyl bond…	NA	K22928	EC:3.2.2.-
0	ENSG00000026297	RNASET2	1.7211	1.2895	0.416521	0.492	0.475	1.20054e-09	5.17013e-05	ribonuclease T2 [Source:HGNC Symbol;Acc:HGNC:21686]	GO:0003723(RNA binding);GO:0004518(nuclease activity);GO:0004519(endonuclease activity);GO:0004521(endoribonuclease activity);GO:0004540(ribonuclease activity);GO:0005576(extracellular region);GO:0005615(extracellular space);GO:0005764(lysosome);GO:0005783(endoplasmic reticulum);GO:0005788(endoplasmic reticulum lumen);GO:0006401(RNA catabolic process);GO:0016787(hydrolase activity);GO:0033897(rib…	NA	K01166	EC:4.6.1.19
0	ENSG00000121316	PLBD1	1.01715	0.834129	0.286193	0.355	0.39	1.26957e-09	5.46738e-05	phospholipase B domain containing 1 [Source:HGNC Symbol;Acc:HGNC:26215]	GO:0005615(extracellular space);GO:0005764(lysosome);GO:0005829(cytosol);GO:0006629(lipid metabolic process);GO:0006644(phospholipid metabolic process);GO:0016042(lipid catabolic process);GO:0016787(hydrolase activity);GO:0036149(phosphatidylinositol acyl-chain remodeling);GO:0036151(phosphatidylcholine acyl-chain remodeling);GO:0036152(phosphatidylethanolamine acyl-chain remodeling)	NA	NA	NA
0	ENSG00000164258	NDUFS4	1.74521	1.45691	0.260492	0.533	0.558	1.41443e-09	6.09124e-05	NADH:ubiquinone oxidoreductase subunit S4 [Source:HGNC Symbol;Acc:HGNC:7711]	GO:0001932(regulation of protein phosphorylation);GO:0005739(mitochondrion);GO:0005743(mitochondrial inner membrane);GO:0005747(mitochondrial respiratory chain complex I);GO:0006120(mitochondrial electron transport, NADH to ubiquinone);GO:0007420(brain development);GO:0008137(NADH dehydrogenase (ubiquinone) activity);GO:0016020(membrane);GO:0016651(oxidoreductase activity, acting on NAD(P)H);GO:0…	00190(Oxidative phosphorylation);04714(Thermogenesis);04723(Retrograde endocannabinoid signaling);04932(Non-alcoholic fatty liver disease (NAFLD));05010(Alzheimer disease);05012(Parkinson disease);05016(Huntington disease)	K03937	NA
0	ENSG00000127540	UQCR11	3.41471	2.79536	0.288727	0.686	0.67	1.4575e-09	6.27671e-05	ubiquinol-cytochrome c reductase, complex III subunit XI [Source:HGNC Symbol;Acc:HGNC:30862]	GO:0005739(mitochondrion);GO:0005743(mitochondrial inner membrane);GO:0006091(generation of precursor metabolites and energy);GO:0006122(mitochondrial electron transport, ubiquinol to cytochrome c);GO:0008121(ubiquinol-cytochrome-c reductase activity);GO:0009055(electron transfer activity);GO:0016020(membrane);GO:0016021(integral component of membrane);GO:0055114(oxidation-reduction process);GO:0…	00190(Oxidative phosphorylation);04260(Cardiac muscle contraction);04714(Thermogenesis);04932(Non-alcoholic fatty liver disease (NAFLD));05010(Alzheimer disease);05012(Parkinson disease);05016(Huntington disease)	K00420	NA
0	ENSG00000120885	CLU	3.67832	1.96385	0.905364	0.191	0.24	1.46078e-09	6.29085e-05	clusterin [Source:HGNC Symbol;Acc:HGNC:2095]	GO:0000902(cell morphogenesis);GO:0001540(amyloid-beta binding);GO:0001774(microglial cell activation);GO:0001836(release of cytochrome c from mitochondria);GO:0002376(immune system process);GO:0002576(platelet degranulation);GO:0005102(signaling receptor binding);GO:0005515(protein binding);GO:0005576(extracellular region);GO:0005615(extracellular space);GO:0005634(nucleus);GO:0005737(cytoplasm)…	04610(Complement and coagulation cascades)	NA	NA
0	ENSG00000253719	ATXN7L3B	1.25911	1.00548	0.324514	0.391	0.43	1.49722e-09	6.44777e-05	ataxin 7 like 3B [Source:HGNC Symbol;Acc:HGNC:37931]	GO:0005515(protein binding);GO:0005737(cytoplasm);GO:0010468(regulation of gene expression)	NA	NA	NA
0	ENSG00000109083	IFT20	1.04176	0.853988	0.286733	0.399	0.408	1.57705e-09	6.79158e-05	intraflagellar transport 20 [Source:HGNC Symbol;Acc:HGNC:30989]	GO:0000139(Golgi membrane);GO:0001736(establishment of planar polarity);GO:0001750(photoreceptor outer segment);GO:0001822(kidney development);GO:0002046(opsin binding);GO:0005515(protein binding);GO:0005737(cytoplasm);GO:0005794(Golgi apparatus);GO:0005801(cis-Golgi network);GO:0005813(centrosome);GO:0005814(centriole);GO:0005856(cytoskeleton);GO:0005902(microvillus);GO:0005929(cilium);GO:000722…	NA	K16473	NA
0	ENSG00000134330	IAH1	0.769115	0.634301	0.278031	0.325	0.336	1.71071e-09	7.36716e-05	isoamyl acetate hydrolyzing esterase 1 (putative) [Source:HGNC Symbol;Acc:HGNC:27696]	GO:0006629(lipid metabolic process);GO:0016042(lipid catabolic process);GO:0016787(hydrolase activity);GO:0016788(hydrolase activity, acting on ester bonds)	NA	NA	NA
0	ENSG00000166681	BEX3	0.970827	0.761071	0.351182	0.213	0.265	3.03086e-09	0.000130524	brain expressed X-linked 3 [Source:HGNC Symbol;Acc:HGNC:13388]	GO:0005123(death receptor binding);GO:0005163(nerve growth factor receptor binding);GO:0005515(protein binding);GO:0005634(nucleus);GO:0005737(cytoplasm);GO:0005829(cytosol);GO:0006915(apoptotic process);GO:0006919(activation of cysteine-type endopeptidase activity involved in apoptotic process);GO:0007275(multicellular organism development);GO:0008625(extrinsic apoptotic signaling pathway via de…	04722(Neurotrophin signaling pathway)	K12465	NA
0	ENSG00000165898	ISCA2	0.725334	0.604987	0.261742	0.26	0.305	3.138e-09	0.000135138	iron-sulfur cluster assembly 2 [Source:HGNC Symbol;Acc:HGNC:19857]	GO:0005198(structural molecule activity);GO:0005506(iron ion binding);GO:0005515(protein binding);GO:0005739(mitochondrion);GO:0005759(mitochondrial matrix);GO:0016226(iron-sulfur cluster assembly);GO:0044281(small molecule metabolic process);GO:0046872(metal ion binding);GO:0051536(iron-sulfur cluster binding);GO:0051537(2 iron, 2 sulfur cluster binding);GO:0051539(4 iron, 4 sulfur cluster bindi…	NA	K22072	NA
0	ENSG00000149932	TMEM219	1.39598	1.0773	0.373857	0.456	0.462	3.20051e-09	0.00013783	transmembrane protein 219 [Source:HGNC Symbol;Acc:HGNC:25201]	GO:0005515(protein binding);GO:0005886(plasma membrane);GO:0006915(apoptotic process);GO:0016020(membrane);GO:0016021(integral component of membrane);GO:0042981(regulation of apoptotic process)	NA	NA	NA
0	ENSG00000108786	HSD17B1	0.579645	0.434897	0.414498	0.186	0.131	3.88009e-09	0.000167096	hydroxysteroid 17-beta dehydrogenase 1 [Source:HGNC Symbol;Acc:HGNC:5210]	GO:0003824(catalytic activity);GO:0004303(estradiol 17-beta-dehydrogenase activity);GO:0005496(steroid binding);GO:0005737(cytoplasm);GO:0005829(cytosol);GO:0006629(lipid metabolic process);GO:0006694(steroid biosynthetic process);GO:0006703(estrogen biosynthetic process);GO:0008210(estrogen metabolic process);GO:0016491(oxidoreductase activity);GO:0047035(testosterone dehydrogenase (NAD+) activi…	00140(Steroid hormone biosynthesis);04913(Ovarian steroidogenesis)	K00044	EC:1.1.1.62
0	ENSG00000134285	FKBP11	0.700178	0.552835	0.340872	0.279	0.264	4.48741e-09	0.00019325	FKBP prolyl isomerase 11 [Source:HGNC Symbol;Acc:HGNC:18624]	GO:0000413(protein peptidyl-prolyl isomerization);GO:0003755(peptidyl-prolyl cis-trans isomerase activity);GO:0016020(membrane);GO:0016021(integral component of membrane);GO:0016853(isomerase activity)	NA	K09576	EC:5.2.1.8
0	ENSG00000178980	SELENOW	2.66442	1.98178	0.427025	0.612	0.57	4.63992e-09	0.000199818	selenoprotein W [Source:HGNC Symbol;Acc:HGNC:10752]	GO:0005737(cytoplasm);GO:0005829(cytosol);GO:0010269(response to selenium ion);GO:0016209(antioxidant activity);GO:0098869(cellular oxidant detoxification)	NA	NA	NA
0	ENSG00000093144	ECHDC1	1.63491	1.29749	0.333488	0.5	0.491	4.64492e-09	0.000200033	ethylmalonyl-CoA decarboxylase 1 [Source:HGNC Symbol;Acc:HGNC:21489]	GO:0003824(catalytic activity);GO:0004300(enoyl-CoA hydratase activity);GO:0005737(cytoplasm);GO:0005829(cytosol);GO:0006635(fatty acid beta-oxidation);GO:0016020(membrane);GO:0016021(integral component of membrane);GO:0016829(lyase activity);GO:0016831(carboxy-lyase activity)	00640(Propanoate metabolism)	K18426	4.1.1.-;EC:4.1.1.94
0	ENSG00000171557	FGG	3.59511	1.98069	0.860037	0.361	0.222	5.26856e-09	0.000226891	fibrinogen gamma chain [Source:HGNC Symbol;Acc:HGNC:3694]	GO:0002224(toll-like receptor signaling pathway);GO:0002576(platelet degranulation);GO:0005102(signaling receptor binding);GO:0005198(structural molecule activity);GO:0005201(extracellular matrix structural constituent);GO:0005515(protein binding);GO:0005576(extracellular region);GO:0005577(fibrinogen complex);GO:0005615(extracellular space);GO:0005737(cytoplasm);GO:0005788(endoplasmic reticulum …	04610(Complement and coagulation cascades);04611(Platelet activation);05150(Staphylococcus aureus infection)	K03905	NA
0	ENSG00000110696	C11orf58	2.52556	1.97897	0.351854	0.62	0.626	5.30372e-09	0.000228405	chromosome 11 open reading frame 58 [Source:HGNC Symbol;Acc:HGNC:16990]	GO:0003674(molecular_function);GO:0005575(cellular_component);GO:0008150(biological_process)	NA	NA	NA
0	ENSG00000115286	NDUFS7	1.4894	1.2144	0.294491	0.5	0.495	5.30612e-09	0.000228508	NADH:ubiquinone oxidoreductase core subunit S7 [Source:HGNC Symbol;Acc:HGNC:7714]	GO:0002020(protease binding);GO:0003954(NADH dehydrogenase activity);GO:0005515(protein binding);GO:0005739(mitochondrion);GO:0005747(mitochondrial respiratory chain complex I);GO:0005759(mitochondrial matrix);GO:0006120(mitochondrial electron transport, NADH to ubiquinone);GO:0008137(NADH dehydrogenase (ubiquinone) activity);GO:0009060(aerobic respiration);GO:0015990(electron transport coupled p…	00190(Oxidative phosphorylation);04714(Thermogenesis);04723(Retrograde endocannabinoid signaling);04932(Non-alcoholic fatty liver disease (NAFLD));05010(Alzheimer disease);05012(Parkinson disease);05016(Huntington disease)	K03940	1.6.99.3;EC:7.1.1.2
0	ENSG00000165215	CLDN3	1.01238	0.752136	0.428691	0.358	0.23	5.48118e-09	0.000236047	claudin 3 [Source:HGNC Symbol;Acc:HGNC:2045]	GO:0001666(response to hypoxia);GO:0003382(epithelial cell morphogenesis);GO:0004888(transmembrane signaling receptor activity);GO:0005198(structural molecule activity);GO:0005737(cytoplasm);GO:0005886(plasma membrane);GO:0005887(integral component of plasma membrane);GO:0005923(bicellular tight junction);GO:0016020(membrane);GO:0016021(integral component of membrane);GO:0016327(apicolateral plas…	04514(Cell adhesion molecules (CAMs));04530(Tight junction);04670(Leukocyte transendothelial migration);05160(Hepatitis C)	NA	NA
0	ENSG00000062282	DGAT2	0.880051	0.709011	0.311778	0.306	0.328	5.86358e-09	0.000252515	diacylglycerol O-acyltransferase 2 [Source:HGNC Symbol;Acc:HGNC:16940]	GO:0003846(2-acylglycerol O-acyltransferase activity);GO:0004144(diacylglycerol O-acyltransferase activity);GO:0005737(cytoplasm);GO:0005739(mitochondrion);GO:0005783(endoplasmic reticulum);GO:0005789(endoplasmic reticulum membrane);GO:0005811(lipid droplet);GO:0006071(glycerol metabolic process);GO:0006629(lipid metabolic process);GO:0010867(positive regulation of triglyceride biosynthetic proce…	00561(Glycerolipid metabolism);04975(Fat digestion and absorption)	K11160	2.3.1.75;EC:2.3.1.20
0	ENSG00000170906	NDUFA3	2.27808	1.76406	0.368921	0.563	0.558	6.14179e-09	0.000264496	NADH:ubiquinone oxidoreductase subunit A3 [Source:HGNC Symbol;Acc:HGNC:7686]	GO:0005739(mitochondrion);GO:0005743(mitochondrial inner membrane);GO:0005747(mitochondrial respiratory chain complex I);GO:0006120(mitochondrial electron transport, NADH to ubiquinone);GO:0008137(NADH dehydrogenase (ubiquinone) activity);GO:0016020(membrane);GO:0016021(integral component of membrane);GO:0032981(mitochondrial respiratory chain complex I assembly);GO:0055114(oxidation-reduction pr…	00190(Oxidative phosphorylation);04714(Thermogenesis);04723(Retrograde endocannabinoid signaling);04932(Non-alcoholic fatty liver disease (NAFLD));05010(Alzheimer disease);05012(Parkinson disease);05016(Huntington disease)	K03947	NA
0	ENSG00000241127	YAE1	0.591327	0.485498	0.28449	0.29	0.24	6.44271e-09	0.000277455	YAE1, ABCE1 maturation factor [Source:HGNC Symbol;Acc:HGNC:24857]	GO:0005634(nucleus);GO:0005737(cytoplasm);GO:0106035(protein maturation by [4Fe-4S] cluster transfer)	NA	NA	NA
0	ENSG00000164266	SPINK1	22.5245	15.6654	0.523912	0.276	0.416	7.13583e-09	0.000307304	serine peptidase inhibitor, Kazal type 1 [Source:HGNC Symbol;Acc:HGNC:11244]	GO:0004866(endopeptidase inhibitor activity);GO:0004867(serine-type endopeptidase inhibitor activity);GO:0005515(protein binding);GO:0005576(extracellular region);GO:0005615(extracellular space);GO:0010466(negative regulation of peptidase activity);GO:0010751(negative regulation of nitric oxide mediated signal transduction);GO:0010951(negative regulation of endopeptidase activity);GO:0030414(pept…	NA	NA	NA
0	ENSG00000149357	LAMTOR1	1.31388	1.06391	0.304458	0.462	0.47	7.29694e-09	0.000314243	late endosomal/lysosomal adaptor, MAPK and MTOR activator 1 [Source:HGNC Symbol;Acc:HGNC:26068]	GO:0001558(regulation of cell growth);GO:0001919(regulation of receptor recycling);GO:0005085(guanyl-nucleotide exchange factor activity);GO:0005515(protein binding);GO:0005764(lysosome);GO:0005765(lysosomal membrane);GO:0005768(endosome);GO:0005886(plasma membrane);GO:0007032(endosome organization);GO:0007040(lysosome organization);GO:0007050(cell cycle arrest);GO:0010872(regulation of cholester…	04150(mTOR signaling pathway)	K20397	NA
0	ENSG00000124249	KCNK15	0.569618	0.444046	0.359287	0.235	0.122	7.70417e-09	0.00033178	potassium two pore domain channel subfamily K member 15 [Source:HGNC Symbol;Acc:HGNC:13814]	GO:0005267(potassium channel activity);GO:0005886(plasma membrane);GO:0005887(integral component of plasma membrane);GO:0006811(ion transport);GO:0006813(potassium ion transport);GO:0016020(membrane);GO:0016021(integral component of membrane);GO:0022841(potassium ion leak channel activity);GO:0030322(stabilization of membrane potential);GO:0034765(regulation of ion transmembrane transport);GO:006…	NA	K04923	NA
0	ENSG00000143771	CNIH4	1.50485	1.21952	0.303304	0.478	0.494	8.46754e-09	0.000364655	cornichon family AMPA receptor auxiliary protein 4 [Source:HGNC Symbol;Acc:HGNC:25013]	GO:0005515(protein binding);GO:0005783(endoplasmic reticulum);GO:0005793(endoplasmic reticulum-Golgi intermediate compartment);GO:0006888(endoplasmic reticulum to Golgi vesicle-mediated transport);GO:0015031(protein transport);GO:0016020(membrane);GO:0016021(integral component of membrane);GO:0016192(vesicle-mediated transport);GO:0031730(CCR5 chemokine receptor binding)	NA	K20368	NA
0	ENSG00000114113	RBP2	1.67611	0.921211	0.863513	0.205	0.121	1.26194e-08	0.000543457	retinol binding protein 2 [Source:HGNC Symbol;Acc:HGNC:9920]	GO:0001523(retinoid metabolic process);GO:0005501(retinoid binding);GO:0005737(cytoplasm);GO:0005829(cytosol);GO:0006776(vitamin A metabolic process);GO:0008289(lipid binding);GO:0008544(epidermis development);GO:0016918(retinal binding);GO:0019841(retinol binding)	04977(Vitamin digestion and absorption)	NA	NA
0	ENSG00000115415	STAT1	4.81284	3.78118	0.348051	0.617	0.649	1.27941e-08	0.000550976	signal transducer and activator of transcription 1 [Source:HGNC Symbol;Acc:HGNC:11362]	GO:0000122(negative regulation of transcription by RNA polymerase II);GO:0000790(nuclear chromatin);GO:0000978(RNA polymerase II proximal promoter sequence-specific DNA binding);GO:0000979(RNA polymerase II core promoter sequence-specific DNA binding);GO:0000981(DNA-binding transcription factor activity, RNA polymerase II-specific);GO:0001937(negative regulation of endothelial cell proliferation)…	04062(Chemokine signaling pathway);04217(Necroptosis);04380(Osteoclast differentiation);04620(Toll-like receptor signaling pathway);04621(NOD-like receptor signaling pathway);04625(C-type lectin receptor signaling pathway);04630(Jak-STAT signaling pathway);04658(Th1 and Th2 cell differentiation);04659(Th17 cell differentiation);04917(Prolactin signaling pathway);04919(Thyroid hormone signaling pa…	K11220	NA
0	ENSG00000182180	MRPS16	1.3927	1.11926	0.315333	0.478	0.49	1.34539e-08	0.000579391	mitochondrial ribosomal protein S16 [Source:HGNC Symbol;Acc:HGNC:14048]	GO:0003735(structural constituent of ribosome);GO:0005515(protein binding);GO:0005622(intracellular);GO:0005739(mitochondrion);GO:0005743(mitochondrial inner membrane);GO:0005763(mitochondrial small ribosomal subunit);GO:0005829(cytosol);GO:0005840(ribosome);GO:0006412(translation);GO:0032543(mitochondrial translation);GO:0070125(mitochondrial translational elongation);GO:0070126(mitochondrial tr…	03010(Ribosome)	K02959	NA
0	ENSG00000243449	C4orf48	1.66146	1.28565	0.369959	0.473	0.4	1.50544e-08	0.000648319	chromosome 4 open reading frame 48 [Source:HGNC Symbol;Acc:HGNC:34437]	GO:0005576(extracellular region)	NA	NA	NA
0	ENSG00000155957	TMBIM4	1.95223	1.52847	0.353041	0.549	0.533	1.50666e-08	0.000648843	transmembrane BAX inhibitor motif containing 4 [Source:HGNC Symbol;Acc:HGNC:24257]	GO:0000139(Golgi membrane);GO:0005515(protein binding);GO:0005794(Golgi apparatus);GO:0005795(Golgi stack);GO:0006915(apoptotic process);GO:0016020(membrane);GO:0016021(integral component of membrane);GO:0043066(negative regulation of apoptotic process);GO:0050848(regulation of calcium-mediated signaling)	NA	K06890	NA
0	ENSG00000105379	ETFB	2.3131	1.74581	0.405934	0.574	0.549	1.52551e-08	0.000656961	electron transfer flavoprotein subunit beta [Source:HGNC Symbol;Acc:HGNC:3482]	GO:0005515(protein binding);GO:0005739(mitochondrion);GO:0005759(mitochondrial matrix);GO:0005829(cytosol);GO:0009055(electron transfer activity);GO:0022900(electron transport chain);GO:0022904(respiratory electron transport chain);GO:0033539(fatty acid beta-oxidation using acyl-CoA dehydrogenase);GO:0055114(oxidation-reduction process)	NA	K03521	NA
0	ENSG00000189334	S100A14	5.19721	3.79854	0.452292	0.721	0.615	1.79409e-08	0.000772624	S100 calcium binding protein A14 [Source:HGNC Symbol;Acc:HGNC:18901]	GO:0005509(calcium ion binding);GO:0005515(protein binding);GO:0005737(cytoplasm);GO:0005829(cytosol);GO:0005886(plasma membrane);GO:0006915(apoptotic process);GO:0016604(nuclear body);GO:0030054(cell junction);GO:0032496(response to lipopolysaccharide);GO:0034142(toll-like receptor 4 signaling pathway);GO:0042379(chemokine receptor binding);GO:0042742(defense response to bacterium);GO:0048471(pe…	NA	NA	NA
0	ENSG00000137880	GCHFR	1.47076	1.13556	0.373155	0.459	0.421	1.80858e-08	0.000778865	GTP cyclohydrolase I feedback regulator [Source:HGNC Symbol;Acc:HGNC:4194]	GO:0004857(enzyme inhibitor activity);GO:0005515(protein binding);GO:0005634(nucleus);GO:0005654(nucleoplasm);GO:0005737(cytoplasm);GO:0005829(cytosol);GO:0006809(nitric oxide biosynthetic process);GO:0009890(negative regulation of biosynthetic process);GO:0016020(membrane);GO:0016597(amino acid binding);GO:0016787(hydrolase activity);GO:0019899(enzyme binding);GO:0030425(dendrite);GO:0030742(GTP…	NA	NA	NA
0	ENSG00000198467	TPM2	1.04698	0.793599	0.399753	0.265	0.293	2.07912e-08	0.000895371	tropomyosin 2 [Source:HGNC Symbol;Acc:HGNC:12011]	GO:0003779(actin binding);GO:0005737(cytoplasm);GO:0005829(cytosol);GO:0005856(cytoskeleton);GO:0005862(muscle thin filament tropomyosin);GO:0005884(actin filament);GO:0006936(muscle contraction);GO:0007015(actin filament organization);GO:0008307(structural constituent of muscle);GO:0015629(actin cytoskeleton);GO:0030049(muscle filament sliding);GO:0042802(identical protein binding);GO:0042803(pr…	04260(Cardiac muscle contraction);04261(Adrenergic signaling in cardiomyocytes);05410(Hypertrophic cardiomyopathy (HCM));05414(Dilated cardiomyopathy (DCM))	K10374	NA
0	ENSG00000173113	TRMT112	2.62261	2.04737	0.357237	0.628	0.588	2.2287e-08	0.000959788	tRNA methyltransferase subunit 11-2 [Source:HGNC Symbol;Acc:HGNC:26940]	GO:0005515(protein binding);GO:0005634(nucleus);GO:0005654(nucleoplasm);GO:0005737(cytoplasm);GO:0005829(cytosol);GO:0006364(rRNA processing);GO:0006415(translational termination);GO:0008276(protein methyltransferase activity);GO:0016435(rRNA (guanine) methyltransferase activity);GO:0018364(peptidyl-glutamine methylation);GO:0030488(tRNA methylation);GO:0031167(rRNA methylation);GO:0032259(methyl…	NA	K15448	NA
0	ENSG00000001036	FUCA2	0.992457	0.823101	0.269935	0.366	0.396	2.45045e-08	0.00105529	alpha-L-fucosidase 2 [Source:HGNC Symbol;Acc:HGNC:4008]	GO:0004560(alpha-L-fucosidase activity);GO:0005515(protein binding);GO:0005576(extracellular region);GO:0005615(extracellular space);GO:0005764(lysosome);GO:0005788(endoplasmic reticulum lumen);GO:0005975(carbohydrate metabolic process);GO:0006004(fucose metabolic process);GO:0008152(metabolic process);GO:0009617(response to bacterium);GO:0016139(glycoside catabolic process);GO:0016787(hydrolase …	00511(Other glycan degradation)	K01206	EC:3.2.1.51
0	ENSG00000163479	SSR2	3.65347	2.73344	0.418548	0.683	0.65	2.4707e-08	0.00106401	signal sequence receptor subunit 2 [Source:HGNC Symbol;Acc:HGNC:11324]	GO:0005515(protein binding);GO:0005783(endoplasmic reticulum);GO:0005789(endoplasmic reticulum membrane);GO:0006613(cotranslational protein targeting to membrane);GO:0016020(membrane);GO:0016021(integral component of membrane)	04141(Protein processing in endoplasmic reticulum)	K13250	NA
0	ENSG00000105404	RABAC1	1.60016	1.29673	0.303337	0.448	0.499	2.49105e-08	0.00107277	Rab acceptor 1 [Source:HGNC Symbol;Acc:HGNC:9794]	GO:0005515(protein binding);GO:0005737(cytoplasm);GO:0005794(Golgi apparatus);GO:0005886(plasma membrane);GO:0008021(synaptic vesicle);GO:0008022(protein C-terminus binding);GO:0016020(membrane);GO:0016021(integral component of membrane);GO:0030054(cell junction);GO:0031410(cytoplasmic vesicle);GO:0042802(identical protein binding);GO:0045202(synapse);GO:0070064(proline-rich region binding)	NA	K20359	NA
0	ENSG00000000971	CFH	0.58438	0.487533	0.261407	0.066	0.115	2.55438e-08	0.00110004	complement factor H [Source:HGNC Symbol;Acc:HGNC:4883]	GO:0002376(immune system process);GO:0005515(protein binding);GO:0005576(extracellular region);GO:0005615(extracellular space);GO:0006956(complement activation);GO:0006957(complement activation, alternative pathway);GO:0008201(heparin binding);GO:0016032(viral process);GO:0030449(regulation of complement activation);GO:0043395(heparan sulfate proteoglycan binding);GO:0045087(innate immune respons…	04610(Complement and coagulation cascades);05150(Staphylococcus aureus infection)	K04004	NA
0	ENSG00000241837	ATP5PO	2.71385	2.14032	0.34251	0.609	0.582	2.64534e-08	0.00113922	ATP synthase peripheral stalk subunit OSCP [Source:HGNC Symbol;Acc:HGNC:850]	GO:0005215(transporter activity);GO:0005515(protein binding);GO:0005634(nucleus);GO:0005739(mitochondrion);GO:0005743(mitochondrial inner membrane);GO:0005753(mitochondrial proton-transporting ATP synthase complex);GO:0005886(plasma membrane);GO:0006754(ATP biosynthetic process);GO:0006811(ion transport);GO:0008144(drug binding);GO:0015986(ATP synthesis coupled proton transport);GO:0016020(membra…	00190(Oxidative phosphorylation);04714(Thermogenesis);05010(Alzheimer disease);05012(Parkinson disease);05016(Huntington disease)	NA	NA
0	ENSG00000164172	MOCS2	0.858108	0.705874	0.281747	0.372	0.348	2.88994e-08	0.00124455	molybdenum cofactor synthesis 2 [Source:HGNC Symbol;Acc:HGNC:7193]	GO:0000166(nucleotide binding);GO:0005634(nucleus);GO:0005737(cytoplasm);GO:0005829(cytosol);GO:0006777(Mo-molybdopterin cofactor biosynthetic process);GO:0016607(nuclear speck);GO:0016740(transferase activity);GO:0019008(molybdopterin synthase complex);GO:0030366(molybdopterin synthase activity);GO:0032324(molybdopterin cofactor biosynthetic process)	00790(Folate biosynthesis);04122(Sulfur relay system)	K03635	EC:2.8.1.12
0	ENSG00000160783	PMF1	1.19834	0.971332	0.302996	0.451	0.434	2.96684e-08	0.00127767	polyamine modulated factor 1 [Source:HGNC Symbol;Acc:HGNC:9112]	GO:0000444(MIS12/MIND type complex);GO:0000775(chromosome, centromeric region);GO:0000776(kinetochore);GO:0000777(condensed chromosome kinetochore);GO:0000818(nuclear MIS12/MIND complex);GO:0003713(transcription coactivator activity);GO:0005515(protein binding);GO:0005634(nucleus);GO:0005654(nucleoplasm);GO:0005667(transcription factor complex);GO:0005694(chromosome);GO:0005794(Golgi apparatus);G…	NA	K11546	NA
0	ENSG00000106268	NUDT1	1.4738	1.17895	0.322045	0.464	0.455	2.99173e-08	0.00128839	nudix hydrolase 1 [Source:HGNC Symbol;Acc:HGNC:8048]	GO:0001669(acrosomal vesicle);GO:0003723(RNA binding);GO:0003924(GTPase activity);GO:0005515(protein binding);GO:0005615(extracellular space);GO:0005634(nucleus);GO:0005737(cytoplasm);GO:0005739(mitochondrion);GO:0005759(mitochondrial matrix);GO:0005829(cytosol);GO:0005886(plasma membrane);GO:0006195(purine nucleotide catabolic process);GO:0006203(dGTP catabolic process);GO:0006281(DNA repair);GO…	NA	K17816	3.6.1.56;EC:3.6.1.55
0	ENSG00000214530	STARD10	2.82881	2.06851	0.451608	0.607	0.543	3.04412e-08	0.00131095	StAR related lipid transfer domain containing 10 [Source:HGNC Symbol;Acc:HGNC:10666]	GO:0005515(protein binding);GO:0005548(phospholipid transporter activity);GO:0005737(cytoplasm);GO:0005829(cytosol);GO:0005902(microvillus);GO:0005929(cilium);GO:0006656(phosphatidylcholine biosynthetic process);GO:0006869(lipid transport);GO:0008289(lipid binding);GO:0015914(phospholipid transport);GO:0016020(membrane);GO:0031514(motile cilium);GO:0032782(bile acid secretion);GO:0035360(positive…	NA	NA	NA
0	ENSG00000135441	BLOC1S1	2.68973	2.13245	0.33495	0.631	0.616	3.07791e-08	0.0013255	biogenesis of lysosomal organelles complex 1 subunit 1 [Source:HGNC Symbol;Acc:HGNC:4200]	GO:0005515(protein binding);GO:0005615(extracellular space);GO:0005737(cytoplasm);GO:0005739(mitochondrion);GO:0005758(mitochondrial intermembrane space);GO:0005759(mitochondrial matrix);GO:0005764(lysosome);GO:0005765(lysosomal membrane);GO:0005829(cytosol);GO:0008089(anterograde axonal transport);GO:0009060(aerobic respiration);GO:0016020(membrane);GO:0016197(endosomal transport);GO:0018394(pep…	NA	NA	NA
0	ENSG00000112146	FBXO9	1.1956	0.96541	0.308521	0.421	0.407	3.24949e-08	0.00139939	F-box protein 9 [Source:HGNC Symbol;Acc:HGNC:13588]	GO:0000151(ubiquitin ligase complex);GO:0000209(protein polyubiquitination);GO:0004842(ubiquitin-protein transferase activity);GO:0005515(protein binding);GO:0005737(cytoplasm);GO:0005829(cytosol);GO:0016567(protein ubiquitination);GO:0019005(SCF ubiquitin ligase complex);GO:0031146(SCF-dependent proteasomal ubiquitin-dependent protein catabolic process);GO:0032006(regulation of TOR signaling);GO…	NA	K10295	NA
0	ENSG00000227507	LTB	0.610047	0.482499	0.338394	0.052	0.11	3.25776e-08	0.00140295	lymphotoxin beta [Source:HGNC Symbol;Acc:HGNC:6711]	GO:0005102(signaling receptor binding);GO:0005125(cytokine activity);GO:0005164(tumor necrosis factor receptor binding);GO:0005515(protein binding);GO:0005575(cellular_component);GO:0005615(extracellular space);GO:0005886(plasma membrane);GO:0006955(immune response);GO:0007165(signal transduction);GO:0007267(cell-cell signaling);GO:0010467(gene expression);GO:0010469(regulation of signaling recep…	04060(Cytokine-cytokine receptor interaction);04064(NF-kappa B signaling pathway);05323(Rheumatoid arthritis)	K03157	NA
0	ENSG00000146038	DCDC2	1.91362	1.37161	0.480431	0.443	0.358	3.26096e-08	0.00140433	doublecortin domain containing 2 [Source:HGNC Symbol;Acc:HGNC:18141]	GO:0001764(neuron migration);GO:0005515(protein binding);GO:0005654(nucleoplasm);GO:0005737(cytoplasm);GO:0005815(microtubule organizing center);GO:0005829(cytosol);GO:0005856(cytoskeleton);GO:0005874(microtubule);GO:0005929(cilium);GO:0005930(axoneme);GO:0006968(cellular defense response);GO:0007399(nervous system development);GO:0007605(sensory perception of sound);GO:0015630(microtubule cytosk…	NA	NA	NA
0		H2AJ	2.89292	2.37929	0.281997	0.612	0.632	3.63527e-08	0.00156553	NA	NA	NA	NA	NA
0	ENSG00000108961	RANGRF	0.76583	0.604207	0.34198	0.322	0.285	4.12261e-08	0.0017754	RAN guanine nucleotide release factor [Source:HGNC Symbol;Acc:HGNC:17679]	GO:0002027(regulation of heart rate);GO:0003254(regulation of membrane depolarization);GO:0005085(guanyl-nucleotide exchange factor activity);GO:0005087(Ran guanyl-nucleotide exchange factor activity);GO:0005634(nucleus);GO:0005654(nucleoplasm);GO:0005737(cytoplasm);GO:0005791(rough endoplasmic reticulum);GO:0005829(cytosol);GO:0005886(plasma membrane);GO:0005901(caveola);GO:0006888(endoplasmic r…	NA	NA	NA
0	ENSG00000068697	LAPTM4A	2.10336	1.65729	0.343867	0.519	0.53	4.34216e-08	0.00186995	lysosomal protein transmembrane 4 alpha [Source:HGNC Symbol;Acc:HGNC:6924]	GO:0005515(protein binding);GO:0005765(lysosomal membrane);GO:0005794(Golgi apparatus);GO:0012505(endomembrane system);GO:0016020(membrane);GO:0016021(integral component of membrane);GO:0031902(late endosome membrane)	04142(Lysosome)	K12387	NA
0	ENSG00000179918	SEPHS2	1.95825	1.43277	0.450755	0.544	0.481	4.35484e-08	0.00187541	selenophosphate synthetase 2 [Source:HGNC Symbol;Acc:HGNC:19686]	GO:0000166(nucleotide binding);GO:0001887(selenium compound metabolic process);GO:0004756(selenide, water dikinase activity);GO:0005524(ATP binding);GO:0005575(cellular_component);GO:0005737(cytoplasm);GO:0005829(cytosol);GO:0016259(selenocysteine metabolic process);GO:0016260(selenocysteine biosynthetic process);GO:0016301(kinase activity);GO:0016310(phosphorylation);GO:0016740(transferase activ…	00450(Selenocompound metabolism)	K01008	EC:2.7.9.3
0	ENSG00000124098	FAM210B	0.591212	0.485936	0.282909	0.251	0.27	4.35984e-08	0.00187757	family with sequence similarity 210 member B [Source:HGNC Symbol;Acc:HGNC:16102]	GO:0005739(mitochondrion);GO:0005741(mitochondrial outer membrane);GO:0016020(membrane);GO:0016021(integral component of membrane);GO:0030154(cell differentiation);GO:0031224(intrinsic component of membrane);GO:0043249(erythrocyte maturation);GO:0045648(positive regulation of erythrocyte differentiation);GO:0071392(cellular response to estradiol stimulus)	NA	NA	NA
0	ENSG00000147586	MRPS28	0.908134	0.749717	0.276559	0.377	0.318	4.97151e-08	0.00214098	mitochondrial ribosomal protein S28 [Source:HGNC Symbol;Acc:HGNC:14513]	GO:0003723(RNA binding);GO:0005739(mitochondrion);GO:0005743(mitochondrial inner membrane);GO:0005763(mitochondrial small ribosomal subunit);GO:0005840(ribosome);GO:0008150(biological_process);GO:0070125(mitochondrial translational elongation);GO:0070126(mitochondrial translational termination)	NA	K17407	NA
0	ENSG00000172239	PAIP1	1.00611	0.832226	0.273747	0.418	0.413	5.50644e-08	0.00237135	poly(A) binding protein interacting protein 1 [Source:HGNC Symbol;Acc:HGNC:16945]	GO:0003723(RNA binding);GO:0005515(protein binding);GO:0005737(cytoplasm);GO:0005829(cytosol);GO:0006413(translational initiation);GO:0006417(regulation of translation);GO:0006446(regulation of translational initiation);GO:0008494(translation activator activity);GO:0045727(positive regulation of translation);GO:0048255(mRNA stabilization)	03013(RNA transport)	K14322	NA
0	ENSG00000143761	ARF1	3.5081	2.8786	0.285322	0.664	0.694	5.57245e-08	0.00239977	ADP ribosylation factor 1 [Source:HGNC Symbol;Acc:HGNC:652]	GO:0000139(Golgi membrane);GO:0000166(nucleotide binding);GO:0000287(magnesium ion binding);GO:0002090(regulation of receptor internalization);GO:0003723(RNA binding);GO:0003924(GTPase activity);GO:0005515(protein binding);GO:0005525(GTP binding);GO:0005737(cytoplasm);GO:0005770(late endosome);GO:0005778(peroxisomal membrane);GO:0005794(Golgi apparatus);GO:0005802(trans-Golgi network);GO:0005829(…	04072(Phospholipase D signaling pathway);04144(Endocytosis);05110(Vibrio cholerae infection);05134(Legionellosis)	NA	NA
0	ENSG00000138413	IDH1	1.94992	1.49675	0.381579	0.538	0.481	5.58152e-08	0.00240368	isocitrate dehydrogenase (NADP(+)) 1, cytosolic [Source:HGNC Symbol;Acc:HGNC:5382]	GO:0000287(magnesium ion binding);GO:0004448(isocitrate dehydrogenase activity);GO:0004450(isocitrate dehydrogenase (NADP+) activity);GO:0005102(signaling receptor binding);GO:0005576(extracellular region);GO:0005737(cytoplasm);GO:0005739(mitochondrion);GO:0005777(peroxisome);GO:0005782(peroxisomal matrix);GO:0005829(cytosol);GO:0006097(glyoxylate cycle);GO:0006099(tricarboxylic acid cycle);GO:00…	00020(Citrate cycle (TCA cycle));00480(Glutathione metabolism);04146(Peroxisome);05230(Central carbon metabolism in cancer)	NA	NA
0	ENSG00000215845	TSTD1	1.48184	1.18304	0.324901	0.478	0.478	8.62626e-08	0.0037149	thiosulfate sulfurtransferase like domain containing 1 [Source:HGNC Symbol;Acc:HGNC:35410]	GO:0005737(cytoplasm);GO:0005829(cytosol);GO:0016740(transferase activity);GO:0036464(cytoplasmic ribonucleoprotein granule);GO:0048471(perinuclear region of cytoplasm);GO:0050337(thiosulfate-thiol sulfurtransferase activity);GO:0070221(sulfide oxidation, using sulfide:quinone oxidoreductase)	NA	K01013	EC:2.8.1.-
0	ENSG00000106028	SSBP1	2.29781	1.88094	0.288807	0.577	0.574	9.15028e-08	0.00394057	single stranded DNA binding protein 1 [Source:HGNC Symbol;Acc:HGNC:11317]	GO:0003677(DNA binding);GO:0003682(chromatin binding);GO:0003697(single-stranded DNA binding);GO:0003723(RNA binding);GO:0005515(protein binding);GO:0005634(nucleus);GO:0005739(mitochondrion);GO:0005759(mitochondrial matrix);GO:0006260(DNA replication);GO:0006264(mitochondrial DNA replication);GO:0007005(mitochondrion organization);GO:0009295(nucleoid);GO:0042645(mitochondrial nucleoid);GO:005109…	03030(DNA replication);03430(Mismatch repair);03440(Homologous recombination)	K03111	NA
0	ENSG00000178057	NDUFAF3	1.23302	1.00504	0.294949	0.454	0.444	9.34896e-08	0.00402613	NADH:ubiquinone oxidoreductase complex assembly factor 3 [Source:HGNC Symbol;Acc:HGNC:29918]	GO:0005515(protein binding);GO:0005634(nucleus);GO:0005739(mitochondrion);GO:0005743(mitochondrial inner membrane);GO:0016020(membrane);GO:0032981(mitochondrial respiratory chain complex I assembly)	04714(Thermogenesis)	K09008	NA
0	ENSG00000103485	QPRT	1.2904	1.04732	0.30111	0.415	0.345	9.39731e-08	0.00404695	quinolinate phosphoribosyltransferase [Source:HGNC Symbol;Acc:HGNC:9755]	GO:0003824(catalytic activity);GO:0004514(nicotinate-nucleotide diphosphorylase (carboxylating) activity);GO:0005515(protein binding);GO:0005737(cytoplasm);GO:0005829(cytosol);GO:0009435(NAD biosynthetic process);GO:0016740(transferase activity);GO:0016757(transferase activity, transferring glycosyl groups);GO:0016763(transferase activity, transferring pentosyl groups);GO:0019363(pyridine nucleot…	00760(Nicotinate and nicotinamide metabolism)	K00767	EC:2.4.2.19
0	ENSG00000116774	OLFML3	0.690138	0.466633	0.564596	0.139	0.063	9.47286e-08	0.00407949	olfactomedin like 3 [Source:HGNC Symbol;Acc:HGNC:24956]	GO:0005576(extracellular region);GO:0007275(multicellular organism development);GO:1903561(extracellular vesicle)	NA	NA	NA
0	ENSG00000065054	SLC9A3R2	1.12833	0.865907	0.381911	0.396	0.368	1.09183e-07	0.00470198	SLC9A3 regulator 2 [Source:HGNC Symbol;Acc:HGNC:11076]	GO:0005102(signaling receptor binding);GO:0005515(protein binding);GO:0005634(nucleus);GO:0005886(plasma membrane);GO:0005925(focal adhesion);GO:0008013(beta-catenin binding);GO:0008022(protein C-terminus binding);GO:0012505(endomembrane system);GO:0016020(membrane);GO:0016324(apical plasma membrane);GO:0019902(phosphatase binding);GO:0032947(protein-containing complex scaffold activity);GO:00452…	04960(Aldosterone-regulated sodium reabsorption)	K13358	NA
0	ENSG00000159335	PTMS	2.71495	2.11772	0.358413	0.557	0.52	1.33265e-07	0.00573904	parathymosin [Source:HGNC Symbol;Acc:HGNC:9629]	GO:0002376(immune system process);GO:0005634(nucleus);GO:0006260(DNA replication)	NA	NA	NA
0	ENSG00000139644	TMBIM6	8.99153	6.95139	0.371265	0.831	0.785	1.44511e-07	0.00622338	transmembrane BAX inhibitor motif containing 6 [Source:HGNC Symbol;Acc:HGNC:11723]	GO:0005515(protein binding);GO:0005634(nucleus);GO:0005737(cytoplasm);GO:0005783(endoplasmic reticulum);GO:0005789(endoplasmic reticulum membrane);GO:0005887(integral component of plasma membrane);GO:0006914(autophagy);GO:0006915(apoptotic process);GO:0006986(response to unfolded protein);GO:0010523(negative regulation of calcium ion transport into cytosol);GO:0016020(membrane);GO:0016021(integra…	NA	K21889	NA
0	ENSG00000101856	PGRMC1	1.67413	1.28695	0.379454	0.516	0.486	1.44988e-07	0.00624391	progesterone receptor membrane component 1 [Source:HGNC Symbol;Acc:HGNC:16090]	GO:0001540(amyloid-beta binding);GO:0005496(steroid binding);GO:0005515(protein binding);GO:0005783(endoplasmic reticulum);GO:0005886(plasma membrane);GO:0005887(integral component of plasma membrane);GO:0008289(lipid binding);GO:0016020(membrane);GO:0016021(integral component of membrane);GO:0030868(smooth endoplasmic reticulum membrane);GO:0031090(organelle membrane);GO:0035579(specific granule…	NA	K17278	NA
0	ENSG00000158869	FCER1G	3.36605	2.11289	0.671837	0.454	0.336	1.51551e-07	0.00652656	Fc fragment of IgE receptor Ig [Source:HGNC Symbol;Acc:HGNC:3611]	GO:0001798(positive regulation of type IIa hypersensitivity);GO:0001805(positive regulation of type III hypersensitivity);GO:0001812(positive regulation of type I hypersensitivity);GO:0002223(stimulatory C-type lectin receptor signaling pathway);GO:0002283(neutrophil activation involved in immune response);GO:0002292(T cell differentiation involved in immune response);GO:0002376(immune system pro…	04071(Sphingolipid signaling pathway);04072(Phospholipase D signaling pathway);04611(Platelet activation);04625(C-type lectin receptor signaling pathway);04650(Natural killer cell mediated cytotoxicity);04664(Fc epsilon RI signaling pathway);05152(Tuberculosis);05310(Asthma)	K07983	NA
0	ENSG00000163631	ALB	23.8419	7.77827	1.61598	0.279	0.226	1.67436e-07	0.00721063	albumin [Source:HGNC Symbol;Acc:HGNC:399]	GO:0001895(retina homeostasis);GO:0002576(platelet degranulation);GO:0003677(DNA binding);GO:0005504(fatty acid binding);GO:0005507(copper ion binding);GO:0005515(protein binding);GO:0005576(extracellular region);GO:0005615(extracellular space);GO:0005634(nucleus);GO:0005737(cytoplasm);GO:0005783(endoplasmic reticulum);GO:0005788(endoplasmic reticulum lumen);GO:0005794(Golgi apparatus);GO:0006898…	04918(Thyroid hormone synthesis)	NA	NA
0	ENSG00000198054	DSCR8	0.569587	0.45375	0.328018	0.26	0.198	1.7002e-07	0.00732191	Down syndrome critical region 8 [Source:HGNC Symbol;Acc:HGNC:16707]	NA	NA	NA	NA
0	ENSG00000266472	MRPS21	1.91886	1.556	0.302412	0.549	0.548	1.80525e-07	0.0077743	mitochondrial ribosomal protein S21 [Source:HGNC Symbol;Acc:HGNC:14046]	GO:0003723(RNA binding);GO:0003735(structural constituent of ribosome);GO:0005739(mitochondrion);GO:0005743(mitochondrial inner membrane);GO:0005763(mitochondrial small ribosomal subunit);GO:0005840(ribosome);GO:0006412(translation);GO:0032543(mitochondrial translation);GO:0070125(mitochondrial translational elongation);GO:0070126(mitochondrial translational termination)	03010(Ribosome)	K02970	NA
0	ENSG00000104341	LAPTM4B	2.93785	1.97323	0.574202	0.541	0.5	2.05626e-07	0.00885528	lysosomal protein transmembrane 4 beta [Source:HGNC Symbol;Acc:HGNC:13646]	GO:0005515(protein binding);GO:0005764(lysosome);GO:0005765(lysosomal membrane);GO:0005768(endosome);GO:0005769(early endosome);GO:0005886(plasma membrane);GO:0007032(endosome organization);GO:0010008(endosome membrane);GO:0012505(endomembrane system);GO:0016020(membrane);GO:0016021(integral component of membrane);GO:0019900(kinase binding);GO:0031625(ubiquitin protein ligase binding);GO:0031902(…	04142(Lysosome)	K12387	NA
0	ENSG00000174567	GOLT1A	0.549623	0.44155	0.315867	0.197	0.192	2.20145e-07	0.00948054	golgi transport 1A [Source:HGNC Symbol;Acc:HGNC:24766]	GO:0000137(Golgi cis cisterna);GO:0000139(Golgi membrane);GO:0003674(molecular_function);GO:0005635(nuclear envelope);GO:0005783(endoplasmic reticulum);GO:0005794(Golgi apparatus);GO:0005802(trans-Golgi network);GO:0006888(endoplasmic reticulum to Golgi vesicle-mediated transport);GO:0008150(biological_process);GO:0015031(protein transport);GO:0016020(membrane);GO:0016021(integral component of me…	NA	NA	NA
0	ENSG00000213178	RPL22P1	0.507516	0.421409	0.268232	0.27	0.21	3.19994e-07	0.0137806	ribosomal protein L22 pseudogene 1 [Source:HGNC Symbol;Acc:HGNC:17998]	NA	NA	NA	NA
0	ENSG00000121691	CAT	1.33212	1.10585	0.268571	0.421	0.438	3.62787e-07	0.0156234	catalase [Source:HGNC Symbol;Acc:HGNC:1516]	GO:0000302(response to reactive oxygen species);GO:0001649(osteoblast differentiation);GO:0001657(ureteric bud development);GO:0001666(response to hypoxia);GO:0001822(kidney development);GO:0004046(aminoacylase activity);GO:0004096(catalase activity);GO:0004601(peroxidase activity);GO:0005102(signaling receptor binding);GO:0005576(extracellular region);GO:0005615(extracellular space);GO:0005758(m…	00380(Tryptophan metabolism);00630(Glyoxylate and dicarboxylate metabolism);04068(FoxO signaling pathway);04146(Peroxisome);04211(Longevity regulating pathway);04213(Longevity regulating pathway - multiple species);05014(Amyotrophic lateral sclerosis (ALS))	NA	NA
0	ENSG00000140612	SEC11A	2.32208	1.90813	0.28326	0.579	0.586	4.09684e-07	0.017643	SEC11 homolog A, signal peptidase complex subunit [Source:HGNC Symbol;Acc:HGNC:17718]	GO:0005783(endoplasmic reticulum);GO:0005787(signal peptidase complex);GO:0005789(endoplasmic reticulum membrane);GO:0006465(signal peptide processing);GO:0006508(proteolysis);GO:0008233(peptidase activity);GO:0008236(serine-type peptidase activity);GO:0016020(membrane);GO:0016021(integral component of membrane);GO:0016787(hydrolase activity);GO:0031090(organelle membrane);GO:0043231(intracellula…	03060(Protein export)	K13280	EC:3.4.21.89
0	ENSG00000178449	COX14	2.12946	1.75695	0.277414	0.585	0.568	4.31059e-07	0.0185636	cytochrome c oxidase assembly factor COX14 [Source:HGNC Symbol;Acc:HGNC:28216]	GO:0005739(mitochondrion);GO:0016020(membrane);GO:0016021(integral component of membrane);GO:0031966(mitochondrial membrane);GO:0033617(mitochondrial respiratory chain complex IV assembly)	04714(Thermogenesis)	K18181	NA
0	ENSG00000106927	AMBP	1.79771	1.16087	0.630953	0.325	0.245	4.63073e-07	0.0199423	alpha-1-microglobulin/bikunin precursor [Source:HGNC Symbol;Acc:HGNC:453]	GO:0004867(serine-type endopeptidase inhibitor activity);GO:0005515(protein binding);GO:0005576(extracellular region);GO:0005615(extracellular space);GO:0005886(plasma membrane);GO:0006898(receptor-mediated endocytosis);GO:0007155(cell adhesion);GO:0007565(female pregnancy);GO:0009986(cell surface);GO:0010466(negative regulation of peptidase activity);GO:0010951(negative regulation of endopeptida…	NA	NA	NA
0	ENSG00000189058	APOD	1.00692	0.67104	0.585477	0.235	0.139	4.86118e-07	0.0209347	apolipoprotein D [Source:HGNC Symbol;Acc:HGNC:612]	GO:0000302(response to reactive oxygen species);GO:0001525(angiogenesis);GO:0005319(lipid transporter activity);GO:0005515(protein binding);GO:0005576(extracellular region);GO:0005615(extracellular space);GO:0005737(cytoplasm);GO:0005783(endoplasmic reticulum);GO:0006006(glucose metabolic process);GO:0006629(lipid metabolic process);GO:0006869(lipid transport);GO:0007420(brain development);GO:000…	NA	NA	NA
0	ENSG00000183648	NDUFB1	2.60208	1.97121	0.400581	0.617	0.584	4.90688e-07	0.0211315	NADH:ubiquinone oxidoreductase subunit B1 [Source:HGNC Symbol;Acc:HGNC:7695]	GO:0003954(NADH dehydrogenase activity);GO:0005739(mitochondrion);GO:0005743(mitochondrial inner membrane);GO:0005747(mitochondrial respiratory chain complex I);GO:0006120(mitochondrial electron transport, NADH to ubiquinone);GO:0008137(NADH dehydrogenase (ubiquinone) activity);GO:0016020(membrane);GO:0016021(integral component of membrane);GO:0016607(nuclear speck);GO:0032981(mitochondrial respi…	00190(Oxidative phosphorylation);04714(Thermogenesis);04723(Retrograde endocannabinoid signaling);04932(Non-alcoholic fatty liver disease (NAFLD));05010(Alzheimer disease);05012(Parkinson disease);05016(Huntington disease)	K03957	NA
0	ENSG00000114902	SPCS1	1.7639	1.41351	0.319493	0.522	0.514	5.02174e-07	0.0216261	signal peptidase complex subunit 1 [Source:HGNC Symbol;Acc:HGNC:23401]	GO:0003674(molecular_function);GO:0005515(protein binding);GO:0005783(endoplasmic reticulum);GO:0005787(signal peptidase complex);GO:0005789(endoplasmic reticulum membrane);GO:0006465(signal peptide processing);GO:0006508(proteolysis);GO:0008233(peptidase activity);GO:0016020(membrane);GO:0016021(integral component of membrane);GO:0016787(hydrolase activity);GO:0030176(integral component of endop…	03060(Protein export)	K12946	EC:3.4.-.-
0	ENSG00000168765	GSTM4	0.488692	0.391469	0.320026	0.23	0.179	5.2223e-07	0.0224898	glutathione S-transferase mu 4 [Source:HGNC Symbol;Acc:HGNC:4636]	GO:0004364(glutathione transferase activity);GO:0005515(protein binding);GO:0005737(cytoplasm);GO:0005829(cytosol);GO:0006749(glutathione metabolic process);GO:0016740(transferase activity);GO:0018916(nitrobenzene metabolic process);GO:0019899(enzyme binding);GO:0042178(xenobiotic catabolic process);GO:0042759(long-chain fatty acid biosynthetic process);GO:0042803(protein homodimerization activit…	00480(Glutathione metabolism);00980(Metabolism of xenobiotics by cytochrome P450);00982(Drug metabolism - cytochrome P450);00983(Drug metabolism - other enzymes);01524(Platinum drug resistance);05200(Pathways in cancer);05204(Chemical carcinogenesis);05225(Hepatocellular carcinoma);05418(Fluid shear stress and atherosclerosis)	K00799	EC:2.5.1.18
0	ENSG00000085871	MGST2	1.35184	1.04401	0.372788	0.429	0.406	6.08507e-07	0.0262053	microsomal glutathione S-transferase 2 [Source:HGNC Symbol;Acc:HGNC:7063]	GO:0004364(glutathione transferase activity);GO:0004464(leukotriene-C4 synthase activity);GO:0004602(glutathione peroxidase activity);GO:0005515(protein binding);GO:0005635(nuclear envelope);GO:0005737(cytoplasm);GO:0005783(endoplasmic reticulum);GO:0005789(endoplasmic reticulum membrane);GO:0005886(plasma membrane);GO:0006629(lipid metabolic process);GO:0006691(leukotriene metabolic process);GO:…	00480(Glutathione metabolism);00980(Metabolism of xenobiotics by cytochrome P450);00982(Drug metabolism - cytochrome P450);00983(Drug metabolism - other enzymes);01524(Platinum drug resistance);05200(Pathways in cancer);05204(Chemical carcinogenesis);05225(Hepatocellular carcinoma);05418(Fluid shear stress and atherosclerosis)	K00799	EC:2.5.1.18
0	ENSG00000162545	CAMK2N1	3.66946	2.74795	0.417209	0.648	0.534	6.37243e-07	0.0274429	calcium/calmodulin dependent protein kinase II inhibitor 1 [Source:HGNC Symbol;Acc:HGNC:24190]	GO:0004860(protein kinase inhibitor activity);GO:0005575(cellular_component);GO:0005886(plasma membrane);GO:0006469(negative regulation of protein kinase activity);GO:0008285(negative regulation of cell population proliferation);GO:0008427(calcium-dependent protein kinase inhibitor activity);GO:0010628(positive regulation of gene expression);GO:0014069(postsynaptic density);GO:0016020(membrane);G…	NA	NA	NA
0	ENSG00000170296	GABARAP	0.440491	0.364244	0.274206	0.18	0.176	7.34727e-07	0.031641	GABA type A receptor-associated protein [Source:HGNC Symbol;Acc:HGNC:4067]	GO:0000045(autophagosome assembly);GO:0000139(Golgi membrane);GO:0000226(microtubule cytoskeleton organization);GO:0000421(autophagosome membrane);GO:0000422(autophagy of mitochondrion);GO:0005515(protein binding);GO:0005737(cytoplasm);GO:0005764(lysosome);GO:0005776(autophagosome);GO:0005790(smooth endoplasmic reticulum);GO:0005794(Golgi apparatus);GO:0005829(cytosol);GO:0005856(cytoskeleton);GO…	04068(FoxO signaling pathway);04136(Autophagy - other);04137(Mitophagy - animal);04140(Autophagy - animal);04371(Apelin signaling pathway);04621(NOD-like receptor signaling pathway);04727(GABAergic synapse);05167(Kaposi sarcoma-associated herpesvirus infection)	K08341	NA
0	ENSG00000167644	C19orf33	2.24013	1.82071	0.299086	0.549	0.515	7.89712e-07	0.0340089	chromosome 19 open reading frame 33 [Source:HGNC Symbol;Acc:HGNC:16668]	GO:0005634(nucleus);GO:0005829(cytosol);GO:0005886(plasma membrane);GO:0008150(biological_process)	NA	NA	NA
0	ENSG00000182117	NOP10	2.51766	2.0462	0.299134	0.607	0.595	1.30172e-06	0.0560588	NOP10 ribonucleoprotein [Source:HGNC Symbol;Acc:HGNC:14378]	GO:0000454(snoRNA guided rRNA pseudouridine synthesis);GO:0001522(pseudouridine synthesis);GO:0003723(RNA binding);GO:0005515(protein binding);GO:0005634(nucleus);GO:0005654(nucleoplasm);GO:0005697(telomerase holoenzyme complex);GO:0005730(nucleolus);GO:0005732(small nucleolar ribonucleoprotein complex);GO:0006364(rRNA processing);GO:0007004(telomere maintenance via telomerase);GO:0015030(Cajal b…	03008(Ribosome biogenesis in eukaryotes)	K11130	NA
0	ENSG00000106565	TMEM176B	1.56049	1.13634	0.457614	0.456	0.34	1.40789e-06	0.0606307	transmembrane protein 176B [Source:HGNC Symbol;Acc:HGNC:29596]	GO:0005634(nucleus);GO:0009887(animal organ morphogenesis);GO:0016020(membrane);GO:0016021(integral component of membrane);GO:0030154(cell differentiation);GO:0031965(nuclear membrane);GO:2001199(negative regulation of dendritic cell differentiation)	NA	NA	NA
0	ENSG00000002933	TMEM176A	1.43468	1.03397	0.47253	0.415	0.316	1.49013e-06	0.0641725	transmembrane protein 176A [Source:HGNC Symbol;Acc:HGNC:24930]	GO:0016020(membrane);GO:0016021(integral component of membrane);GO:2001199(negative regulation of dendritic cell differentiation)	NA	NA	NA
0	ENSG00000142168	SOD1	4.28871	3.52571	0.28263	0.732	0.703	1.70301e-06	0.0733401	superoxide dismutase 1 [Source:HGNC Symbol;Acc:HGNC:11179]	GO:0000187(activation of MAPK activity);GO:0000302(response to reactive oxygen species);GO:0000303(response to superoxide);GO:0001541(ovarian follicle development);GO:0001819(positive regulation of cytokine production);GO:0001890(placenta development);GO:0001895(retina homeostasis);GO:0001975(response to amphetamine);GO:0002262(myeloid cell homeostasis);GO:0002576(platelet degranulation);GO:00047…	04146(Peroxisome);04213(Longevity regulating pathway - multiple species);05014(Amyotrophic lateral sclerosis (ALS));05016(Huntington disease);05020(Prion diseases)	K04565	EC:1.15.1.1
0	ENSG00000118271	TTR	4.13311	2.56135	0.690325	0.251	0.141	1.95053e-06	0.0839998	transthyretin [Source:HGNC Symbol;Acc:HGNC:12405]	GO:0001523(retinoid metabolic process);GO:0005179(hormone activity);GO:0005515(protein binding);GO:0005576(extracellular region);GO:0005615(extracellular space);GO:0005737(cytoplasm);GO:0006144(purine nucleobase metabolic process);GO:0010469(regulation of signaling receptor activity);GO:0030198(extracellular matrix organization);GO:0032991(protein-containing complex);GO:0035578(azurophil granule …	04918(Thyroid hormone synthesis)	K20731	NA
0	ENSG00000197345	MRPL21	1.09663	0.907356	0.273341	0.413	0.414	1.98085e-06	0.0853053	mitochondrial ribosomal protein L21 [Source:HGNC Symbol;Acc:HGNC:14479]	GO:0003723(RNA binding);GO:0003735(structural constituent of ribosome);GO:0005622(intracellular);GO:0005739(mitochondrion);GO:0005743(mitochondrial inner membrane);GO:0005762(mitochondrial large ribosomal subunit);GO:0005840(ribosome);GO:0006412(translation);GO:0070125(mitochondrial translational elongation);GO:0070126(mitochondrial translational termination)	03010(Ribosome)	K02888	NA
0	ENSG00000173171	MTX1	0.831133	0.690845	0.266718	0.366	0.326	1.99438e-06	0.0858878	metaxin 1 [Source:HGNC Symbol;Acc:HGNC:7504]	GO:0001401(SAM complex);GO:0005739(mitochondrion);GO:0005741(mitochondrial outer membrane);GO:0007595(lactation);GO:0015031(protein transport);GO:0016020(membrane);GO:0016021(integral component of membrane)	NA	K17776	NA
0	ENSG00000182307	C8orf33	0.823193	0.683629	0.268018	0.328	0.331	2.07865e-06	0.0895172	chromosome 8 open reading frame 33 [Source:HGNC Symbol;Acc:HGNC:26104]	GO:0005515(protein binding)	NA	NA	NA
0	ENSG00000165828	PRAP1	0.957431	0.676339	0.501422	0.265	0.173	2.13856e-06	0.0920972	proline rich acidic protein 1 [Source:HGNC Symbol;Acc:HGNC:23304]	GO:0005515(protein binding);GO:0005576(extracellular region)	04140(Autophagy - animal)	K21250	NA
0	ENSG00000136888	ATP6V1G1	3.06591	2.50017	0.294288	0.656	0.639	2.41418e-06	0.103967	ATPase H+ transporting V1 subunit G1 [Source:HGNC Symbol;Acc:HGNC:864]	GO:0005515(protein binding);GO:0005765(lysosomal membrane);GO:0005829(cytosol);GO:0005886(plasma membrane);GO:0006811(ion transport);GO:0006879(cellular iron ion homeostasis);GO:0008286(insulin receptor signaling pathway);GO:0008553(proton-exporting ATPase activity, phosphorylative mechanism);GO:0016241(regulation of macroautophagy);GO:0016471(vacuolar proton-transporting V-type ATPase complex);G…	00190(Oxidative phosphorylation);04145(Phagosome);04150(mTOR signaling pathway);04721(Synaptic vesicle cycle);04966(Collecting duct acid secretion);05110(Vibrio cholerae infection);05120(Epithelial cell signaling in Helicobacter pylori infection);05165(Human papillomavirus infection);05323(Rheumatoid arthritis)	K02152	NA
0	ENSG00000101443	WFDC2	2.27134	1.70863	0.410705	0.495	0.442	3.44275e-06	0.148262	WAP four-disulfide core domain 2 [Source:HGNC Symbol;Acc:HGNC:15939]	GO:0004866(endopeptidase inhibitor activity);GO:0004867(serine-type endopeptidase inhibitor activity);GO:0004869(cysteine-type endopeptidase inhibitor activity);GO:0005576(extracellular region);GO:0005615(extracellular space);GO:0006508(proteolysis);GO:0007283(spermatogenesis);GO:0010466(negative regulation of peptidase activity);GO:0010951(negative regulation of endopeptidase activity);GO:001982…	NA	NA	NA
0	ENSG00000130203	APOE	3.61282	2.10671	0.778131	0.224	0.259	3.83982e-06	0.165362	apolipoprotein E [Source:HGNC Symbol;Acc:HGNC:613]	GO:0000302(response to reactive oxygen species);GO:0001523(retinoid metabolic process);GO:0001540(amyloid-beta binding);GO:0001937(negative regulation of endothelial cell proliferation);GO:0002021(response to dietary excess);GO:0005102(signaling receptor binding);GO:0005198(structural molecule activity);GO:0005319(lipid transporter activity);GO:0005515(protein binding);GO:0005543(phospholipid bin…	04979(Cholesterol metabolism);05010(Alzheimer disease)	NA	NA
0	ENSG00000087076	HSD17B14	0.605112	0.483534	0.323586	0.23	0.157	3.99675e-06	0.17212	hydroxysteroid 17-beta dehydrogenase 14 [Source:HGNC Symbol;Acc:HGNC:23238]	GO:0004303(estradiol 17-beta-dehydrogenase activity);GO:0005515(protein binding);GO:0005737(cytoplasm);GO:0005829(cytosol);GO:0006629(lipid metabolic process);GO:0006703(estrogen biosynthetic process);GO:0006706(steroid catabolic process);GO:0008202(steroid metabolic process);GO:0016491(oxidoreductase activity);GO:0042802(identical protein binding);GO:0047045(testosterone 17-beta-dehydrogenase (N…	NA	NA	NA
0	ENSG00000118640	VAMP8	3.03808	2.40702	0.33591	0.639	0.629	4.6002e-06	0.198108	vesicle associated membrane protein 8 [Source:HGNC Symbol;Acc:HGNC:12647]	GO:0002479(antigen processing and presentation of exogenous peptide antigen via MHC class I, TAP-dependent);GO:0005515(protein binding);GO:0005737(cytoplasm);GO:0005764(lysosome);GO:0005765(lysosomal membrane);GO:0005768(endosome);GO:0005769(early endosome);GO:0005829(cytosol);GO:0005886(plasma membrane);GO:0006892(post-Golgi vesicle-mediated transport);GO:0006914(autophagy);GO:0015031(protein tr…	04130(SNARE interactions in vesicular transport);04140(Autophagy - animal);04611(Platelet activation)	K08512	NA
0	ENSG00000130208	APOC1	2.68044	1.53808	0.80134	0.309	0.255	6.77469e-06	0.291752	apolipoprotein C1 [Source:HGNC Symbol;Acc:HGNC:607]	GO:0004859(phospholipase inhibitor activity);GO:0005504(fatty acid binding);GO:0005576(extracellular region);GO:0005783(endoplasmic reticulum);GO:0006629(lipid metabolic process);GO:0006641(triglyceride metabolic process);GO:0006869(lipid transport);GO:0008203(cholesterol metabolic process);GO:0010873(positive regulation of cholesterol esterification);GO:0010900(negative regulation of phosphatidy…	04979(Cholesterol metabolism)	NA	NA
0	ENSG00000103490	PYCARD	1.45585	1.15584	0.332919	0.445	0.434	8.20915e-06	0.353527	PYD and CARD domain containing [Source:HGNC Symbol;Acc:HGNC:16608]	GO:0000139(Golgi membrane);GO:0001773(myeloid dendritic cell activation);GO:0002020(protease binding);GO:0002218(activation of innate immune response);GO:0002230(positive regulation of defense response to virus by host);GO:0002277(myeloid dendritic cell activation involved in immune response);GO:0002376(immune system process);GO:0002588(positive regulation of antigen processing and presentation o…	04217(Necroptosis);04621(NOD-like receptor signaling pathway);04623(Cytosolic DNA-sensing pathway);04625(C-type lectin receptor signaling pathway);05132(Salmonella infection);05133(Pertussis);05134(Legionellosis);05164(Influenza A)	K12799	NA
0	ENSG00000013583	HEBP1	0.98433	0.80777	0.285197	0.342	0.362	8.99994e-06	0.387583	heme binding protein 1 [Source:HGNC Symbol;Acc:HGNC:17176]	GO:0005576(extracellular region);GO:0005737(cytoplasm);GO:0007186(G protein-coupled receptor signaling pathway);GO:0007623(circadian rhythm);GO:0020037(heme binding);GO:0070062(extracellular exosome)	NA	NA	NA
0	ENSG00000148671	ADIRF	1.33938	1.11574	0.263558	0.415	0.349	1.74571e-05	0.751791	adipogenesis regulatory factor [Source:HGNC Symbol;Acc:HGNC:24043]	GO:0003674(molecular_function);GO:0005634(nucleus);GO:0005654(nucleoplasm);GO:0005829(cytosol);GO:0030154(cell differentiation);GO:0045600(positive regulation of fat cell differentiation);GO:0045944(positive regulation of transcription by RNA polymerase II);GO:0070062(extracellular exosome);GO:0071478(cellular response to radiation);GO:0072719(cellular response to cisplatin);GO:2001023(regulation…	NA	K21408	NA
0	ENSG00000110245	APOC3	2.48723	1.24411	0.999427	0.235	0.155	2.18798e-05	0.942255	apolipoprotein C3 [Source:HGNC Symbol;Acc:HGNC:610]	GO:0001523(retinoid metabolic process);GO:0005543(phospholipid binding);GO:0005576(extracellular region);GO:0005615(extracellular space);GO:0005769(early endosome);GO:0006629(lipid metabolic process);GO:0006641(triglyceride metabolic process);GO:0006869(lipid transport);GO:0007186(G protein-coupled receptor signaling pathway);GO:0008289(lipid binding);GO:0010897(negative regulation of triglycerid…	03320(PPAR signaling pathway);04979(Cholesterol metabolism)	NA	NA
0	ENSG00000143870	PDIA6	3.06769	2.50588	0.291834	0.585	0.61	2.56699e-05	1	protein disulfide isomerase family A member 6 [Source:HGNC Symbol;Acc:HGNC:30168]	GO:0003756(protein disulfide isomerase activity);GO:0005515(protein binding);GO:0005615(extracellular space);GO:0005623(cell);GO:0005783(endoplasmic reticulum);GO:0005788(endoplasmic reticulum lumen);GO:0005789(endoplasmic reticulum membrane);GO:0005793(endoplasmic reticulum-Golgi intermediate compartment);GO:0005829(cytosol);GO:0005886(plasma membrane);GO:0006457(protein folding);GO:0015037(pept…	04141(Protein processing in endoplasmic reticulum)	K09584	EC:5.3.4.1
0		ENSG00000233461	0.496689	0.409578	0.278206	0.153	0.171	2.67469e-05	1	NA	NA	NA	NA	NA
0	ENSG00000167642	SPINT2	4.78655	3.81162	0.328582	0.721	0.651	2.67513e-05	1	serine peptidase inhibitor, Kunitz type 2 [Source:HGNC Symbol;Acc:HGNC:11247]	GO:0001843(neural tube closure);GO:0004866(endopeptidase inhibitor activity);GO:0004867(serine-type endopeptidase inhibitor activity);GO:0005576(extracellular region);GO:0005737(cytoplasm);GO:0005886(plasma membrane);GO:0007163(establishment or maintenance of cell polarity);GO:0010466(negative regulation of peptidase activity);GO:0010951(negative regulation of endopeptidase activity);GO:0016020(m…	NA	NA	NA
0	ENSG00000165092	ALDH1A1	2.44022	1.88572	0.371895	0.481	0.464	3.64648e-05	1	aldehyde dehydrogenase 1 family member A1 [Source:HGNC Symbol;Acc:HGNC:402]	GO:0000166(nucleotide binding);GO:0001523(retinoid metabolic process);GO:0001758(retinal dehydrogenase activity);GO:0004029(aldehyde dehydrogenase (NAD) activity);GO:0005096(GTPase activator activity);GO:0005497(androgen binding);GO:0005737(cytoplasm);GO:0005829(cytosol);GO:0006069(ethanol oxidation);GO:0006081(cellular aldehyde metabolic process);GO:0016491(oxidoreductase activity);GO:0016620(ox…	00830(Retinol metabolism)	NA	NA
0	ENSG00000121552	CSTA	0.612556	0.498611	0.296927	0.251	0.22	3.72587e-05	1	cystatin A [Source:HGNC Symbol;Acc:HGNC:2481]	GO:0001533(cornified envelope);GO:0002020(protease binding);GO:0004866(endopeptidase inhibitor activity);GO:0004869(cysteine-type endopeptidase inhibitor activity);GO:0005198(structural molecule activity);GO:0005615(extracellular space);GO:0005622(intracellular);GO:0005634(nucleus);GO:0005737(cytoplasm);GO:0005829(cytosol);GO:0007155(cell adhesion);GO:0010466(negative regulation of peptidase acti…	NA	K13907	NA
0	ENSG00000101335	MYL9	1.27365	0.959056	0.409285	0.377	0.304	4.26971e-05	1	myosin light chain 9 [Source:HGNC Symbol;Acc:HGNC:15754]	GO:0001725(stress fiber);GO:0005509(calcium ion binding);GO:0005829(cytosol);GO:0005859(muscle myosin complex);GO:0006936(muscle contraction);GO:0006937(regulation of muscle contraction);GO:0008307(structural constituent of muscle);GO:0016459(myosin complex);GO:0016460(myosin II complex);GO:0030018(Z disc);GO:0032036(myosin heavy chain binding);GO:0045652(regulation of megakaryocyte differentiati…	04022(cGMP-PKG signaling pathway);04024(cAMP signaling pathway);04270(Vascular smooth muscle contraction);04360(Axon guidance);04510(Focal adhesion);04530(Tight junction);04670(Leukocyte transendothelial migration);04810(Regulation of actin cytoskeleton);04921(Oxytocin signaling pathway)	K12755	NA
0	ENSG00000120742	SERP1	3.23951	2.61683	0.307956	0.656	0.649	4.36225e-05	1	stress associated endoplasmic reticulum protein 1 [Source:HGNC Symbol;Acc:HGNC:10759]	GO:0001501(skeletal system development);GO:0005515(protein binding);GO:0005783(endoplasmic reticulum);GO:0005789(endoplasmic reticulum membrane);GO:0005829(cytosol);GO:0005840(ribosome);GO:0005881(cytoplasmic microtubule);GO:0006006(glucose metabolic process);GO:0006464(cellular protein modification process);GO:0006486(protein glycosylation);GO:0007009(plasma membrane organization);GO:0009791(pos…	NA	NA	NA
0	ENSG00000142089	IFITM3	6.18101	4.20003	0.557443	0.642	0.571	7.28217e-05	1	interferon induced transmembrane protein 3 [Source:HGNC Symbol;Acc:HGNC:5414]	GO:0002376(immune system process);GO:0005515(protein binding);GO:0005764(lysosome);GO:0005765(lysosomal membrane);GO:0005768(endosome);GO:0005886(plasma membrane);GO:0006955(immune response);GO:0009615(response to virus);GO:0016020(membrane);GO:0016021(integral component of membrane);GO:0031902(late endosome membrane);GO:0032897(negative regulation of viral transcription);GO:0032991(protein-conta…	NA	K06566	NA
0	ENSG00000118508	RAB32	1.37105	1.13345	0.274557	0.383	0.394	7.58762e-05	1	RAB32, member RAS oncogene family [Source:HGNC Symbol;Acc:HGNC:9772]	GO:0000166(nucleotide binding);GO:0003924(GTPase activity);GO:0005515(protein binding);GO:0005525(GTP binding);GO:0005739(mitochondrion);GO:0005741(mitochondrial outer membrane);GO:0005769(early endosome);GO:0005783(endoplasmic reticulum);GO:0005794(Golgi apparatus);GO:0005802(trans-Golgi network);GO:0005829(cytosol);GO:0006886(intracellular protein transport);GO:0007005(mitochondrion organizatio…	NA	K07918	NA
0	ENSG00000109072	VTN	3.44674	1.84233	0.903698	0.161	0.136	0.000102137	1	vitronectin [Source:HGNC Symbol;Acc:HGNC:12724]	GO:0005044(scavenger receptor activity);GO:0005178(integrin binding);GO:0005201(extracellular matrix structural constituent);GO:0005515(protein binding);GO:0005518(collagen binding);GO:0005576(extracellular region);GO:0005604(basement membrane);GO:0005615(extracellular space);GO:0005737(cytoplasm);GO:0005783(endoplasmic reticulum);GO:0005796(Golgi lumen);GO:0006898(receptor-mediated endocytosis);…	04151(PI3K-Akt signaling pathway);04510(Focal adhesion);04512(ECM-receptor interaction);04610(Complement and coagulation cascades);05165(Human papillomavirus infection);05205(Proteoglycans in cancer)	K06251	NA
0	ENSG00000140416	TPM1	3.90805	3.25857	0.26221	0.672	0.655	0.000156397	1	tropomyosin 1 [Source:HGNC Symbol;Acc:HGNC:12010]	GO:0001701(in utero embryonic development);GO:0001725(stress fiber);GO:0003065(positive regulation of heart rate by epinephrine);GO:0003779(actin binding);GO:0005200(structural constituent of cytoskeleton);GO:0005515(protein binding);GO:0005737(cytoplasm);GO:0005829(cytosol);GO:0005856(cytoskeleton);GO:0005862(muscle thin filament tropomyosin);GO:0005884(actin filament);GO:0006936(muscle contract…	04260(Cardiac muscle contraction);04261(Adrenergic signaling in cardiomyocytes);05206(MicroRNAs in cancer);05410(Hypertrophic cardiomyopathy (HCM));05414(Dilated cardiomyopathy (DCM))	K10373	NA
0	ENSG00000147813	NAPRT	1.56628	1.2956	0.27372	0.44	0.465	0.00016131	1	nicotinate phosphoribosyltransferase [Source:HGNC Symbol;Acc:HGNC:30450]	GO:0003824(catalytic activity);GO:0004514(nicotinate-nucleotide diphosphorylase (carboxylating) activity);GO:0004516(nicotinate phosphoribosyltransferase activity);GO:0005515(protein binding);GO:0005576(extracellular region);GO:0005737(cytoplasm);GO:0005829(cytosol);GO:0006979(response to oxidative stress);GO:0009435(NAD biosynthetic process);GO:0016740(transferase activity);GO:0016757(transferas…	00760(Nicotinate and nicotinamide metabolism)	K00763	EC:6.3.4.21
0	ENSG00000130005	GAMT	0.891154	0.70717	0.333619	0.306	0.27	0.000202905	1	guanidinoacetate N-methyltransferase [Source:HGNC Symbol;Acc:HGNC:4136]	GO:0005634(nucleus);GO:0005737(cytoplasm);GO:0005829(cytosol);GO:0006600(creatine metabolic process);GO:0006601(creatine biosynthetic process);GO:0006936(muscle contraction);GO:0007283(spermatogenesis);GO:0008168(methyltransferase activity);GO:0008757(S-adenosylmethionine-dependent methyltransferase activity);GO:0009887(animal organ morphogenesis);GO:0016740(transferase activity);GO:0030731(guani…	00260(Glycine, serine and threonine metabolism);00330(Arginine and proline metabolism)	NA	NA
0	ENSG00000113732	ATP6V0E1	2.71431	2.23092	0.28295	0.62	0.628	0.000340192	1	ATPase H+ transporting V0 subunit e1 [Source:HGNC Symbol;Acc:HGNC:863]	GO:0005215(transporter activity);GO:0006811(ion transport);GO:0007035(vacuolar acidification);GO:0008286(insulin receptor signaling pathway);GO:0010008(endosome membrane);GO:0015078(proton transmembrane transporter activity);GO:0015991(ATP hydrolysis coupled proton transport);GO:0016020(membrane);GO:0016021(integral component of membrane);GO:0016241(regulation of macroautophagy);GO:0016787(hydrol…	00190(Oxidative phosphorylation);04145(Phagosome);04721(Synaptic vesicle cycle);04966(Collecting duct acid secretion);05110(Vibrio cholerae infection);05120(Epithelial cell signaling in Helicobacter pylori infection);05165(Human papillomavirus infection);05323(Rheumatoid arthritis)	K02153	NA
0	ENSG00000183971	NPW	0.884406	0.672371	0.395452	0.23	0.208	0.000496942	1	neuropeptide W [Source:HGNC Symbol;Acc:HGNC:30509]	GO:0001664(G protein-coupled receptor binding);GO:0005515(protein binding);GO:0005576(extracellular region);GO:0007186(G protein-coupled receptor signaling pathway);GO:0007218(neuropeptide signaling pathway);GO:0007631(feeding behavior)	04080(Neuroactive ligand-receptor interaction)	K23141	NA
0	ENSG00000104760	FGL1	1.0055	0.686478	0.550622	0.153	0.122	0.000543165	1	fibrinogen like 1 [Source:HGNC Symbol;Acc:HGNC:3695]	GO:0005576(extracellular region);GO:0005577(fibrinogen complex)	NA	NA	NA
0	ENSG00000130600	H19	3.06804	1.74181	0.81673	0.093	0.102	0.000566865	1	H19, imprinted maternally expressed transcript [Source:HGNC Symbol;Acc:HGNC:4713]	NA	NA	NA	NA
0	ENSG00000118705	RPN2	4.50858	3.71521	0.27923	0.65	0.672	0.000587425	1	ribophorin II [Source:HGNC Symbol;Acc:HGNC:10382]	GO:0000421(autophagosome membrane);GO:0004579(dolichyl-diphosphooligosaccharide-protein glycotransferase activity);GO:0005515(protein binding);GO:0005783(endoplasmic reticulum);GO:0005789(endoplasmic reticulum membrane);GO:0005791(rough endoplasmic reticulum);GO:0006464(cellular protein modification process);GO:0006486(protein glycosylation);GO:0006487(protein N-linked glycosylation);GO:0007568(a…	00510(N-Glycan biosynthesis);04141(Protein processing in endoplasmic reticulum)	K12667	NA
0	ENSG00000197249	SERPINA1	12.0451	6.76595	0.832078	0.514	0.434	0.000615758	1	serpin family A member 1 [Source:HGNC Symbol;Acc:HGNC:8941]	GO:0000139(Golgi membrane);GO:0002020(protease binding);GO:0002576(platelet degranulation);GO:0004867(serine-type endopeptidase inhibitor activity);GO:0005515(protein binding);GO:0005576(extracellular region);GO:0005615(extracellular space);GO:0005783(endoplasmic reticulum);GO:0005788(endoplasmic reticulum lumen);GO:0005794(Golgi apparatus);GO:0006888(endoplasmic reticulum to Golgi vesicle-mediat…	04610(Complement and coagulation cascades)	K03984	NA
0	ENSG00000008394	MGST1	2.73765	2.09494	0.386027	0.552	0.494	0.00076094	1	microsomal glutathione S-transferase 1 [Source:HGNC Symbol;Acc:HGNC:7061]	GO:0004364(glutathione transferase activity);GO:0004602(glutathione peroxidase activity);GO:0005515(protein binding);GO:0005634(nucleus);GO:0005739(mitochondrion);GO:0005741(mitochondrial outer membrane);GO:0005778(peroxisomal membrane);GO:0005783(endoplasmic reticulum);GO:0005789(endoplasmic reticulum membrane);GO:0005886(plasma membrane);GO:0006749(glutathione metabolic process);GO:0006805(xeno…	00480(Glutathione metabolism);00980(Metabolism of xenobiotics by cytochrome P450);00982(Drug metabolism - cytochrome P450);00983(Drug metabolism - other enzymes);01524(Platinum drug resistance);05200(Pathways in cancer);05204(Chemical carcinogenesis);05225(Hepatocellular carcinoma);05418(Fluid shear stress and atherosclerosis)	K00799	EC:2.5.1.18
0	ENSG00000158874	APOA2	7.87069	3.73779	1.07431	0.238	0.174	0.00104028	1	apolipoprotein A2 [Source:HGNC Symbol;Acc:HGNC:601]	GO:0001523(retinoid metabolic process);GO:0002526(acute inflammatory response);GO:0002740(negative regulation of cytokine secretion involved in immune response);GO:0005102(signaling receptor binding);GO:0005319(lipid transporter activity);GO:0005515(protein binding);GO:0005543(phospholipid binding);GO:0005576(extracellular region);GO:0005615(extracellular space);GO:0005769(early endosome);GO:0005…	03320(PPAR signaling pathway);04979(Cholesterol metabolism)	NA	NA
0	ENSG00000164687	FABP5	6.72755	4.99717	0.428971	0.598	0.567	0.00113988	1	fatty acid binding protein 5 [Source:HGNC Symbol;Acc:HGNC:3560]	GO:0001972(retinoic acid binding);GO:0005504(fatty acid binding);GO:0005515(protein binding);GO:0005576(extracellular region);GO:0005615(extracellular space);GO:0005634(nucleus);GO:0005654(nucleoplasm);GO:0005737(cytoplasm);GO:0005829(cytosol);GO:0005886(plasma membrane);GO:0006006(glucose metabolic process);GO:0006629(lipid metabolic process);GO:0006656(phosphatidylcholine biosynthetic process);…	03320(PPAR signaling pathway)	K08754	NA
0	ENSG00000198832	SELENOM	1.95231	1.57435	0.310428	0.489	0.392	0.00241422	1	selenoprotein M [Source:HGNC Symbol;Acc:HGNC:30397]	GO:0005515(protein binding);GO:0005737(cytoplasm);GO:0005783(endoplasmic reticulum);GO:0005794(Golgi apparatus);GO:0010269(response to selenium ion);GO:0035264(multicellular organism growth);GO:0035934(corticosterone secretion);GO:0042445(hormone metabolic process);GO:0048471(perinuclear region of cytoplasm);GO:0060612(adipose tissue development)	NA	NA	NA
0	ENSG00000166347	CYB5A	2.22164	1.85108	0.263255	0.587	0.516	0.00248935	1	cytochrome b5 type A [Source:HGNC Symbol;Acc:HGNC:2570]	GO:0004129(cytochrome-c oxidase activity);GO:0005737(cytoplasm);GO:0005741(mitochondrial outer membrane);GO:0005783(endoplasmic reticulum);GO:0005789(endoplasmic reticulum membrane);GO:0005829(cytosol);GO:0016020(membrane);GO:0016021(integral component of membrane);GO:0019852(L-ascorbic acid metabolic process);GO:0019899(enzyme binding);GO:0020037(heme binding);GO:0022900(electron transport chain…	NA	NA	NA
0	ENSG00000171560	FGA	1.96014	1.30764	0.583998	0.243	0.191	0.00344618	1	fibrinogen alpha chain [Source:HGNC Symbol;Acc:HGNC:3661]	GO:0002224(toll-like receptor signaling pathway);GO:0002250(adaptive immune response);GO:0002376(immune system process);GO:0002576(platelet degranulation);GO:0005102(signaling receptor binding);GO:0005198(structural molecule activity);GO:0005201(extracellular matrix structural constituent);GO:0005515(protein binding);GO:0005576(extracellular region);GO:0005577(fibrinogen complex);GO:0005615(extra…	04610(Complement and coagulation cascades);04611(Platelet activation)	K03903	NA
0	ENSG00000164825	DEFB1	4.13346	2.35424	0.812087	0.221	0.213	0.00357257	1	defensin beta 1 [Source:HGNC Symbol;Acc:HGNC:2766]	GO:0002227(innate immune response in mucosa);GO:0005515(protein binding);GO:0005576(extracellular region);GO:0005615(extracellular space);GO:0005796(Golgi lumen);GO:0006935(chemotaxis);GO:0006952(defense response);GO:0006955(immune response);GO:0007186(G protein-coupled receptor signaling pathway);GO:0009617(response to bacterium);GO:0016020(membrane);GO:0019730(antimicrobial humoral response);GO…	02010(ABC transporters);05150(Staphylococcus aureus infection)	NA	NA
0	ENSG00000238269	PAGE2B	0.596154	0.483623	0.301804	0.186	0.136	0.00389585	1	PAGE family member 2B [Source:HGNC Symbol;Acc:HGNC:31805]	NA	NA	NA	NA
0	ENSG00000171564	FGB	2.19669	1.46288	0.586522	0.161	0.145	0.00414878	1	fibrinogen beta chain [Source:HGNC Symbol;Acc:HGNC:3662]	GO:0002224(toll-like receptor signaling pathway);GO:0002250(adaptive immune response);GO:0002376(immune system process);GO:0002576(platelet degranulation);GO:0005102(signaling receptor binding);GO:0005198(structural molecule activity);GO:0005201(extracellular matrix structural constituent);GO:0005515(protein binding);GO:0005576(extracellular region);GO:0005577(fibrinogen complex);GO:0005615(extra…	04610(Complement and coagulation cascades);04611(Platelet activation)	K03904	NA
0	ENSG00000091583	APOH	0.467461	0.383007	0.287475	0.131	0.098	0.0048172	1	apolipoprotein H [Source:HGNC Symbol;Acc:HGNC:616]	GO:0001937(negative regulation of endothelial cell proliferation);GO:0002576(platelet degranulation);GO:0005515(protein binding);GO:0005543(phospholipid binding);GO:0005576(extracellular region);GO:0005615(extracellular space);GO:0006641(triglyceride metabolic process);GO:0007597(blood coagulation, intrinsic pathway);GO:0008201(heparin binding);GO:0008289(lipid binding);GO:0009986(cell surface);G…	04979(Cholesterol metabolism)	NA	NA
1	ENSG00000115524	SF3B1	2.27893	1.57814	0.530129	0.28	0.602	2.13012e-83	9.17338e-79	splicing factor 3b subunit 1 [Source:HGNC Symbol;Acc:HGNC:10768]	GO:0000245(spliceosomal complex assembly);GO:0000375(RNA splicing, via transesterification reactions);GO:0000398(mRNA splicing, via spliceosome);GO:0003723(RNA binding);GO:0003729(mRNA binding);GO:0005515(protein binding);GO:0005634(nucleus);GO:0005654(nucleoplasm);GO:0005681(spliceosomal complex);GO:0005686(U2 snRNP);GO:0005689(U12-type spliceosomal complex);GO:0006397(mRNA processing);GO:000838…	03040(Spliceosome)	K12828	NA
1	ENSG00000103342	GSPT1	2.78084	1.76008	0.659876	0.319	0.615	4.8355e-81	2.08241e-76	G1 to S phase transition 1 [Source:HGNC Symbol;Acc:HGNC:4621]	GO:0000082(G1/S transition of mitotic cell cycle);GO:0000166(nucleotide binding);GO:0000184(nuclear-transcribed mRNA catabolic process, nonsense-mediated decay);GO:0002184(cytoplasmic translational termination);GO:0003723(RNA binding);GO:0003747(translation release factor activity);GO:0003924(GTPase activity);GO:0005515(protein binding);GO:0005525(GTP binding);GO:0005829(cytosol);GO:0006412(trans…	03015(mRNA surveillance pathway)	K03267	NA
1	ENSG00000089280	FUS	1.87729	1.50642	0.317528	0.237	0.607	3.04572e-80	1.31164e-75	FUS RNA binding protein [Source:HGNC Symbol;Acc:HGNC:4010]	GO:0000398(mRNA splicing, via spliceosome);GO:0003676(nucleic acid binding);GO:0003677(DNA binding);GO:0003682(chromatin binding);GO:0003713(transcription coactivator activity);GO:0003723(RNA binding);GO:0005515(protein binding);GO:0005634(nucleus);GO:0005654(nucleoplasm);GO:0005737(cytoplasm);GO:0005844(polysome);GO:0006355(regulation of transcription, DNA-templated);GO:0006357(regulation of tra…	05202(Transcriptional misregulation in cancer)	K13098	NA
1	ENSG00000174780	SRP72	1.89433	1.36082	0.477214	0.233	0.576	5.83189e-78	2.5115e-73	signal recognition particle 72 [Source:HGNC Symbol;Acc:HGNC:11303]	GO:0003723(RNA binding);GO:0005047(signal recognition particle binding);GO:0005515(protein binding);GO:0005623(cell);GO:0005737(cytoplasm);GO:0005783(endoplasmic reticulum);GO:0005786(signal recognition particle, endoplasmic reticulum targeting);GO:0005829(cytosol);GO:0006614(SRP-dependent cotranslational protein targeting to membrane);GO:0006616(SRP-dependent cotranslational protein targeting to…	03060(Protein export)	K03108	NA
1	ENSG00000099783	HNRNPM	3.06042	2.11341	0.534153	0.344	0.677	1.91949e-77	8.2663e-73	heterogeneous nuclear ribonucleoprotein M [Source:HGNC Symbol;Acc:HGNC:5046]	GO:0000380(alternative mRNA splicing, via spliceosome);GO:0000398(mRNA splicing, via spliceosome);GO:0003676(nucleic acid binding);GO:0003723(RNA binding);GO:0003729(mRNA binding);GO:0005515(protein binding);GO:0005634(nucleus);GO:0005654(nucleoplasm);GO:0005681(spliceosomal complex);GO:0005730(nucleolus);GO:0005737(cytoplasm);GO:0006397(mRNA processing);GO:0008380(RNA splicing);GO:0008543(fibrob…	03040(Spliceosome)	K12887	NA
1	ENSG00000167272	POP5	1.0673	0.814503	0.389978	0.122	0.453	7.77094e-77	3.34656e-72	POP5 homolog, ribonuclease P/MRP subunit [Source:HGNC Symbol;Acc:HGNC:17689]	GO:0000172(ribonuclease MRP complex);GO:0001682(tRNA 5'-leader removal);GO:0004526(ribonuclease P activity);GO:0004540(ribonuclease activity);GO:0005515(protein binding);GO:0005634(nucleus);GO:0005654(nucleoplasm);GO:0005655(nucleolar ribonuclease P complex);GO:0005730(nucleolus);GO:0006364(rRNA processing);GO:0008033(tRNA processing);GO:0016070(RNA metabolic process);GO:0016787(hydrolase activit…	03008(Ribosome biogenesis in eukaryotes);03013(RNA transport)	K03537	EC:3.1.26.5
1	ENSG00000092199	HNRNPC	3.69414	2.90459	0.346903	0.376	0.73	8.83401e-77	3.80437e-72	heterogeneous nuclear ribonucleoprotein C (C1/C2) [Source:HGNC Symbol;Acc:HGNC:5035]	GO:0000398(mRNA splicing, via spliceosome);GO:0000790(nuclear chromatin);GO:0000978(RNA polymerase II proximal promoter sequence-specific DNA binding);GO:0000980(RNA polymerase II distal enhancer sequence-specific DNA binding);GO:0001649(osteoblast differentiation);GO:0003676(nucleic acid binding);GO:0003723(RNA binding);GO:0003730(mRNA 3'-UTR binding);GO:0005515(protein binding);GO:0005576(extra…	03040(Spliceosome)	K12884	NA
1	ENSG00000100387	RBX1	2.79268	2.25295	0.309836	0.315	0.698	1.01063e-76	4.35228e-72	ring-box 1 [Source:HGNC Symbol;Acc:HGNC:9928]	GO:0000165(MAPK cascade);GO:0000209(protein polyubiquitination);GO:0000715(nucleotide-excision repair, DNA damage recognition);GO:0000717(nucleotide-excision repair, DNA duplex unwinding);GO:0004842(ubiquitin-protein transferase activity);GO:0005515(protein binding);GO:0005634(nucleus);GO:0005654(nucleoplasm);GO:0005737(cytoplasm);GO:0005829(cytosol);GO:0006281(DNA repair);GO:0006283(transcriptio…	03420(Nucleotide excision repair);04066(HIF-1 signaling pathway);04110(Cell cycle);04114(Oocyte meiosis);04120(Ubiquitin mediated proteolysis);04141(Protein processing in endoplasmic reticulum);04310(Wnt signaling pathway);04350(TGF-beta signaling pathway);04710(Circadian rhythm);05170(Human immunodeficiency virus 1 infection);05200(Pathways in cancer);05211(Renal cell carcinoma)	K03868	EC:2.3.2.32
1	ENSG00000179010	MRFAP1	1.44488	1.09034	0.406168	0.201	0.536	2.23168e-76	9.61074e-72	Morf4 family associated protein 1 [Source:HGNC Symbol;Acc:HGNC:24549]	GO:0005515(protein binding);GO:0005634(nucleus);GO:0005737(cytoplasm);GO:0005829(cytosol);GO:0048471(perinuclear region of cytoplasm)	NA	NA	NA
1	ENSG00000138398	PPIG	2.54429	1.85952	0.452335	0.251	0.608	4.10158e-76	1.76635e-71	peptidylprolyl isomerase G [Source:HGNC Symbol;Acc:HGNC:14650]	GO:0000413(protein peptidyl-prolyl isomerization);GO:0003723(RNA binding);GO:0003755(peptidyl-prolyl cis-trans isomerase activity);GO:0005515(protein binding);GO:0005634(nucleus);GO:0005654(nucleoplasm);GO:0005829(cytosol);GO:0006457(protein folding);GO:0008380(RNA splicing);GO:0016018(cyclosporin A binding);GO:0016363(nuclear matrix);GO:0016607(nuclear speck);GO:0016853(isomerase activity);GO:00…	NA	K09566	EC:5.2.1.8
1	ENSG00000002834	LASP1	1.81517	1.48489	0.289753	0.215	0.617	4.12969e-76	1.77845e-71	LIM and SH3 protein 1 [Source:HGNC Symbol;Acc:HGNC:6513]	GO:0003779(actin binding);GO:0005070(SH3/SH2 adaptor activity);GO:0005515(protein binding);GO:0005737(cytoplasm);GO:0005856(cytoskeleton);GO:0005925(focal adhesion);GO:0005938(cell cortex);GO:0006811(ion transport);GO:0009967(positive regulation of signal transduction);GO:0015075(ion transmembrane transporter activity);GO:0030864(cortical actin cytoskeleton);GO:0034220(ion transmembrane transport…	NA	NA	NA
1	ENSG00000121774	KHDRBS1	1.91306	1.5408	0.312201	0.24	0.61	9.92501e-76	4.27421e-71	KH RNA binding domain containing, signal transduction associated 1 [Source:HGNC Symbol;Acc:HGNC:18116]	GO:0000086(G2/M transition of mitotic cell cycle);GO:0000381(regulation of alternative mRNA splicing, via spliceosome);GO:0003676(nucleic acid binding);GO:0003677(DNA binding);GO:0003723(RNA binding);GO:0005070(SH3/SH2 adaptor activity);GO:0005515(protein binding);GO:0005634(nucleus);GO:0005654(nucleoplasm);GO:0005737(cytoplasm);GO:0005829(cytosol);GO:0006397(mRNA processing);GO:0007049(cell cycl…	NA	K13198	NA
[truncated: 13,984 more rows]
